# Supplementary material for: Contradictory Phylogenetic Signals in the Laurasiatheria Anomaly Zone
Source: Genes (Basel). 2022 Apr 26;13(5):766. doi: 10.3390/genes13050766 (PMC9141728; doi:10.3390/genes13050766)
Supplement: Supplementary file 1 [file genes-13-00766-s001.zip]

Archive with 21 entries (20 files):
- Supplementary_Materials/
- Supplementary_Materials/Supplementary_Table_S4.xlsx
- __MACOSX/Supplementary_Materials/._Supplementary_Table_S4.xlsx
- Supplementary_Materials/Supplementary_Table_S3.xlsx
- __MACOSX/Supplementary_Materials/._Supplementary_Table_S3.xlsx
- Supplementary_Materials/Supplementary_Table_S2.xlsx
- __MACOSX/Supplementary_Materials/._Supplementary_Table_S2.xlsx
- Supplementary_Materials/Supplementary_File_S2.txt
- __MACOSX/Supplementary_Materials/._Supplementary_File_S2.txt
- Supplementary_Materials/Supplementary_File_S1.txt
- __MACOSX/Supplementary_Materials/._Supplementary_File_S1.txt
- Supplementary_Materials/Supplementary_Table_S1.xlsx
- __MACOSX/Supplementary_Materials/._Supplementary_Table_S1.xlsx
- Supplementary_Materials/Supplementary_Figure_S4.pdf
- __MACOSX/Supplementary_Materials/._Supplementary_Figure_S4.pdf
- Supplementary_Materials/Supplementary_Figure_S1.pdf
- __MACOSX/Supplementary_Materials/._Supplementary_Figure_S1.pdf
- Supplementary_Materials/Supplementary_Figure_S3.pdf
- __MACOSX/Supplementary_Materials/._Supplementary_Figure_S3.pdf
- Supplementary_Materials/Supplementary_Figure_S2.pdf
- __MACOSX/Supplementary_Materials/._Supplementary_Figure_S2.pdf
