# Supplementary material for: Contradictory Phylogenetic Signals in the Laurasiatheria Anomaly Zone
Source: Genes (Basel). 2022 Apr 26;13(5):766. doi: 10.3390/genes13050766 (PMC9141728; doi:10.3390/genes13050766)
Supplement: Supplementary file 1 [file genes-13-00766-s001.zip › Supplementary_Materials/Supplementary_Table_S4.xlsx]

## Sheet: Supplemental Table S4
															Supplementary Table S4: Exon analyses information
															Exon length, parsimony informative sites, best-fit model of sequence evolution, supported topologies and RF distances for both DNA and protein exon alignments are displayed.
Exon ID	Gene	Nucleotide length	Number of parsimony-informative sites	Best-fit mode of sequence evolution (nucleotide)	Tree Best supported	Topology 1 RF distance	Topology 2 RF distance	Topology 3 RF distance	Topology 4 RF distance	Topology 5 RF distance	Topology 6 RF distance	Topology 7 RF distance	Amino acid length	Number of parsimony-informative sites	Best-fit mode of sequence evolution (amino acid)	Tree Best supported	Topology 1 RF distance	Topology 2 RF distance	Topology 3 RF distance	Topology 4 RF distance	Topology 5 RF distance	Topology 6 RF distance	Topology 7 RF distance
1	ENSG00000196199,	87	20	K2P+I	Topology 2,	44	44	44	44	44	44	44	29	5	Q.plant	Topology 2,	48	48	48	48	48	48	48
2	ENSG00000008405,	150	24	K2P+I	Topology 4,	62	62	62	62	60	60	60	50	0	Q.bird	Topology 1,Topology 2,Topology 3,Topology 5,	74	74	74	74	74	74	74
3	ENSG00000183580,	36	2	K2P	Topology 2,Topology 3,Topology 5,	58	58	58	58	58	58	58	12	0	FLU	Topology 1,Topology 2,Topology 3,Topology 4,Topology 5,Topology 6,Topology 7,	58	58	58	58	60	60	60
4	ENSG00000064115,	96	35	K2P+I	Topology 3,	26	26	24	22	26	26	26	32	11	Q.plant+G4	Topology 3,	32	32	32	32	32	32	36
5	ENSG00000005981,	114	43	TIM3e+I+G4	Topology 1,	52	52	52	50	52	52	52	38	7	HIVb+G4	Topology 2,	68	68	68	68	68	68	68
6	ENSG00000205213,	213	65	HKY+F+G4	Topology 3,	24	24	22	26	26	24	26	71	7	Q.bird+G4	Topology 7,	54	54	54	52	54	54	54
7	ENSG00000080493,	177	49	K2P+G4	Topology 6,	40	40	40	40	40	38	38	59	7	FLU	Topology 1,	52	52	52	52	52	52	52
8	ENSG00000109118,	72	8	K2P+I	Topology 5,	62	62	62	62	62	62	62	24	0	Poisson	Topology 1,Topology 2,Topology 3,Topology 4,Topology 5,Topology 6,Topology 7,	68	68	68	68	68	68	68
9	ENSG00000077254,	153	31	K2P+G4	Topology 2,	32	32	32	34	34	32	32	51	9	Q.mammal+I	Topology 1,	42	42	42	40	42	42	42
10	ENSG00000078081,	129	59	K2P+G4	Topology 6,	46	46	46	42	46	46	46	43	23	Q.bird+I	Topology 7,	52	52	52	50	52	52	52
11	ENSG00000148053,	99	33	K2P+G4	Topology 7,	34	34	34	36	34	36	34	33	9	FLU+G4	Topology 6,	44	44	44	42	44	44	44
12	ENSG00000127311,	78	36	TIM3+F+G4	Topology 7,	36	36	36	32	38	36	34	26	12	Q.bird+G4	Topology 7,	38	38	38	36	40	38	38
13	ENSG00000109606,	159	29	K2P+I	Topology 7,	40	40	40	42	40	42	40	53	0	LG	Topology 1,Topology 2,Topology 3,Topology 4,Topology 5,Topology 6,Topology 7,	52	52	52	52	52	52	52
14	ENSG00000143702,	93	20	TN+F+G4	Topology 7,	44	44	44	44	42	42	42	31	3	Q.yeast	Topology 5,Topology 6,	56	56	56	56	54	54	54
15	ENSG00000119844,	60	2	JC	Topology 5,	74	74	74	74	74	74	74	20	0	Q.mammal	Topology 1,Topology 2,Topology 3,Topology 5,Topology 6,Topology 7,	74	74	74	74	74	74	74
16	ENSG00000163818,	60	12	HKY+F+G4	Topology 7,	48	48	48	46	48	48	48	20	3	Q.plant	Topology 7,	58	58	58	60	58	58	58
17	ENSG00000162618,	183	80	TPM2u+F+G4	Topology 6,	20	20	20	22	22	18	20	61	35	FLAVI+I+G4	Topology 3,	40	40	40	40	42	40	40
18	ENSG00000143033,	66	3	K2P	Topology 4,	72	72	72	72	72	72	72	22	0	Q.yeast	Topology 1,Topology 2,Topology 3,Topology 4,Topology 5,Topology 6,Topology 7,	74	74	74	74	74	74	74
19	ENSG00000157654,	81	13	K2P+G4	Topology 1,	42	42	42	44	44	42	44	27	4	Q.insect	Topology 5,	54	54	54	54	54	54	54
20	ENSG00000139292,	69	14	K2P+I+R2	Topology 3,	48	48	48	46	48	48	46	23	2	HIVw	Topology 5,	54	54	54	54	54	54	54
21	ENSG00000137809,	126	26	K3P+G4	Topology 2,	48	48	48	46	50	50	50	42	1	rtREV	Topology 1,Topology 2,Topology 3,Topology 4,Topology 5,Topology 6,Topology 7,	62	62	62	62	62	62	62
22	ENSG00000125355,	141	39	K2P+I+R2	Topology 4,	66	66	66	66	66	66	66	47	1	FLAVI	Topology 1,Topology 2,Topology 3,Topology 4,Topology 5,Topology 6,Topology 7,	78	78	78	78	78	78	78
23	ENSG00000162878,	270	63	HKY+F+I+R2	Topology 7,	28	28	28	26	28	28	26	90	8	Q.bird+I	Topology 3,	44	44	44	40	44	44	42
24	ENSG00000019549,	177	34	K3P+G4	Topology 5,	60	60	60	62	58	62	60	59	1	Dayhoff	Topology 4,Topology 7,	76	76	76	74	76	76	74
25	ENSG00000154359,	156	42	TIM3e+G4	Topology 3,	46	46	46	44	46	46	46	52	2	FLAVI+I	Topology 7,	60	60	60	56	60	60	60
26	ENSG00000035403,	198	38	K3P+G4	Topology 4,	36	36	36	34	36	36	36	66	0	Q.pfam	Topology 2,Topology 3,Topology 5,	48	48	48	48	48	48	48
27	ENSG00000123213,	132	25	K2P+G4	Topology 5,	50	50	50	48	52	50	50	44	7	Q.plant+I	Topology 4,	58	58	58	58	58	58	58
28	ENSG00000121316,	216	91	TIM2e+I+G4	Topology 7,	34	34	32	32	34	32	36	72	29	FLU+I+G4	Topology 4,	44	44	44	42	44	44	44
29	ENSG00000142676,	111	6	K2P	Topology 4,	54	54	54	54	54	54	54	37	0	FLAVI	Topology 1,Topology 2,Topology 3,Topology 5,	56	56	56	56	56	56	56
30	ENSG00000196628,	60	7	K2P+R2	Topology 5,	68	68	68	68	68	68	68	20	1	FLU	Topology 2,Topology 3,Topology 4,Topology 5,Topology 7,	74	74	74	74	74	74	74
31	ENSG00000151657,	93	20	K2P+I	Topology 7,	66	66	66	66	64	64	64	31	0	Poisson	Topology 1,Topology 2,Topology 3,Topology 4,Topology 5,Topology 6,Topology 7,	72	72	72	72	72	72	72
32	ENSG00000141298,	63	10	K2P+G4	Topology 3,	48	48	48	48	48	48	48	21	0	Q.pfam_gb	Topology 1,Topology 2,Topology 3,Topology 5,	52	52	52	52	52	52	52
33	ENSG00000136237,	54	14	K2P+G4	Topology 3,	50	50	50	50	50	50	50	18	2	Q.mammal	Topology 5,	58	58	58	58	58	58	58
34	ENSG00000166200,	78	9	HKY+F+I	Topology 7,	54	54	54	54	54	54	54	26	0	FLAVI	Topology 1,Topology 2,Topology 3,Topology 4,Topology 5,Topology 6,Topology 7,	62	62	62	62	62	62	62
35	ENSG00000109101,	129	37	TPM2+F+G4	Topology 7,	34	34	34	34	32	34	34	43	9	Q.bird	Topology 7,	46	46	46	44	46	46	46
36	ENSG00000198797,	189	54	K2P+I	Topology 2,	38	38	38	42	38	40	38	63	4	FLAVI	Topology 4,	58	58	58	58	58	58	58
37	ENSG00000034693,	51	18	K2P+I	Topology 1,	60	60	60	60	62	62	62	17	5	HIVb	Topology 5,	64	64	64	64	64	64	64
38	ENSG00000204463,	111	33	K2P+G4	Topology 3,	44	44	44	42	42	44	44	37	5	Q.mammal+I	Topology 3,	68	68	68	68	68	68	68
39	ENSG00000141699,	237	81	TVM+F+I+G4	Topology 5,	26	26	26	34	28	28	32	79	27	Q.bird+G4	Topology 5,	38	38	38	40	38	38	42
40	ENSG00000008405,	201	48	TIM2e+G4	Topology 4,	62	62	62	62	62	62	62	67	1	cpREV	Topology 1,Topology 2,Topology 3,Topology 5,	68	68	68	68	68	68	68
41	ENSG00000120742,	36	1	JC	Topology 1,Topology 2,Topology 3,Topology 4,Topology 5,Topology 6,Topology 7,	76	76	76	76	76	76	76	12	0	HIVw	Topology 1,Topology 2,Topology 3,Topology 5,	76	76	76	76	76	76	76
42	ENSG00000164692,	108	37	TNe+G4	Topology 4,	52	52	52	46	50	52	50	36	8	Dayhoff+G4	Topology 4,	64	64	64	60	64	64	64
43	ENSG00000143702,	51	15	TIM2e+G4	Topology 1,	50	50	50	52	50	50	50	17	0	Q.yeast	Topology 1,Topology 2,Topology 3,Topology 5,	58	58	58	58	58	58	58
44	ENSG00000164830,	126	31	K2P+I	Topology 5,	46	46	46	48	46	46	48	42	10	Q.mammal+G4	Topology 6,	48	48	48	50	48	48	50
45	ENSG00000151657,	42	9	TIM3e	Topology 1,	70	70	70	70	70	70	70	14	0	Q.pfam_gb	Topology 1,Topology 2,Topology 3,Topology 4,Topology 5,Topology 6,Topology 7,	76	76	76	76	76	76	76
46	ENSG00000163527,	288	53	HKY+F+G4	Topology 4,	46	46	46	50	46	48	48	96	0	mtZOA	Topology 1,Topology 2,Topology 3,Topology 4,Topology 5,Topology 6,Topology 7,	62	62	62	62	64	64	64
47	ENSG00000160695,	201	39	TNe+G4	Topology 4,	60	60	60	58	60	60	60	67	6	Q.bird+G4	Topology 7,	70	70	70	70	70	70	70
48	ENSG00000144306,	198	53	K2P+I	Topology 6,	34	34	34	34	32	30	32	66	13	Q.plant+I	Topology 4,	40	40	40	40	42	40	40
49	ENSG00000115364,ENSG00000005436,	75	24	K2P	Topology 6,	40	40	40	42	38	38	38	25	12	Q.plant	Topology 6,	50	50	50	50	48	48	48
50	ENSG00000149136,	189	48	TNe+I+G4	Topology 3,	42	42	42	42	40	42	44	63	0	Q.bird	Topology 1,Topology 2,Topology 3,Topology 4,Topology 5,Topology 6,Topology 7,	74	74	74	74	74	74	74
51	ENSG00000090104,	183	72	TPM2+F+G4	Topology 1,	42	42	42	42	42	42	44	61	17	Q.bird+G4	Topology 2,	64	64	64	64	62	64	64
52	ENSG00000162618,	114	55	K3Pu+F+G4	Topology 2,	28	28	28	30	28	28	32	38	26	HIVb+G4	Topology 2,	46	46	46	44	46	46	44
53	ENSG00000080345,	78	15	K2P	Topology 5,	48	48	48	46	46	46	44	26	9	Q.mammal	Topology 5,	54	54	54	54	50	52	52
54	ENSG00000112237,	54	4	K2P+I	Topology 3,	54	54	54	54	54	54	54	18	0	LG	Topology 1,Topology 2,Topology 3,Topology 5,	58	58	58	58	58	58	58
55	ENSG00000139292,	66	15	TPM3+F+I	Topology 5,	50	50	50	48	50	50	50	22	1	HIVb	Topology 6,Topology 7,	60	60	60	60	60	60	60
56	ENSG00000171307,	111	31	K3Pu+F+G4	Topology 5,	56	56	56	56	58	56	58	37	6	FLAVI+I	Topology 5,	64	64	64	64	64	64	64
57	ENSG00000138036,	69	14	K2P+G4	Topology 5,	60	60	60	58	60	60	60	23	5	Q.bird+G4	Topology 4,	66	66	66	64	66	66	66
58	ENSG00000119638,	168	37	TIM2e+I+R2	Topology 2,	50	48	50	50	52	52	54	56	2	HIVb	Topology 2,Topology 3,	64	64	64	64	64	64	64
59	ENSG00000172901,	66	27	K2P+I	Topology 1,	38	38	38	40	40	36	40	22	10	Q.plant+I	Topology 3,	48	48	48	46	48	48	48
60	ENSG00000138829,	150	41	K2P+G4	Topology 1,	34	36	36	36	34	34	36	50	6	Q.bird+G4	Topology 3,	40	40	40	38	40	40	40
61	ENSG00000157168,	57	2	JC+I	Topology 1,Topology 4,Topology 6,Topology 7,	72	72	72	72	72	72	72	19	0	Poisson	Topology 1,Topology 2,Topology 3,Topology 4,Topology 5,Topology 6,Topology 7,	72	72	72	72	72	72	72
62	ENSG00000138347,	174	33	K2P+G4	Topology 6,	34	34	34	36	34	34	36	58	4	FLU+I	Topology 1,	46	46	46	46	46	46	46
63	ENSG00000134153,	150	34	K2P+G4	Topology 7,	42	42	42	44	44	42	40	50	4	Q.bird+I	Topology 1,	56	56	56	56	56	56	56
64	ENSG00000054793,	162	23	K2P+R2	Topology 4,	32	32	32	30	32	32	30	54	0	cpREV	Topology 1,Topology 2,Topology 3,Topology 5,	38	38	38	38	38	38	38
65	ENSG00000171307,	84	19	K2P+G4	Topology 3,	58	58	58	56	58	58	58	28	4	Q.bird+I	Topology 6,	68	68	68	68	68	68	68
66	ENSG00000175224,	93	23	K3P+I	Topology 3,	52	52	52	52	54	54	56	31	2	mtZOA	Topology 5,	62	62	62	62	62	62	62
67	ENSG00000118523,	210	47	TIM3e+I+R2	Topology 3,	58	58	58	58	56	56	58	70	6	FLU+G4	Topology 2,	74	74	74	74	74	74	74
68	ENSG00000116678,	180	68	K2P+G4	Topology 3,	20	20	18	22	18	22	22	60	28	Q.bird+G4	Topology 3,	32	32	30	30	30	32	32
69	ENSG00000157211,	324	105	K3Pu+F+G4	Topology 3,	32	32	32	32	32	32	34	108	31	Q.bird+G4	Topology 7,	40	40	40	44	40	42	40
70	ENSG00000166562,	51	15	K2P+G4	Topology 7,	64	64	64	64	64	64	64	17	1	FLAVI	Topology 4,Topology 6,Topology 7,	66	66	66	66	66	66	66
71	ENSG00000115170,	144	35	K2P+G4	Topology 5,	38	38	38	38	40	38	38	48	0	HIVb	Topology 4,Topology 6,Topology 7,	54	54	54	54	54	54	54
72	ENSG00000165119,	72	0	JC	Topology 1,Topology 2,Topology 3,Topology 4,Topology 5,Topology 6,Topology 7,	76	76	76	76	78	78	78	24	0	Q.mammal	Topology 1,Topology 2,Topology 3,Topology 4,Topology 5,Topology 6,Topology 7,	76	76	76	76	78	78	78
73	ENSG00000135905,	120	42	K2P+G4	Topology 1,	38	38	38	38	38	38	38	40	15	Q.bird	Topology 5,	42	42	42	42	42	42	42
74	ENSG00000111799,	270	110	TIM3e+I+G4	Topology 1,	24	24	24	26	28	26	26	90	32	FLAVI+G4	Topology 2,	36	36	36	36	34	34	34
75	ENSG00000135476,	126	47	K2P+R2	Topology 3,	32	32	32	32	32	32	32	42	12	Q.mammal+G4	Topology 4,	44	44	44	44	44	44	44
76	ENSG00000166171,	78	20	K2P+G4	Topology 6,	48	48	48	46	48	48	50	26	3	Q.plant	Topology 2,Topology 3,Topology 4,Topology 5,Topology 6,Topology 7,	60	60	60	62	60	60	62
77	ENSG00000115414,	141	44	K2P+G4	Topology 4,	36	36	36	38	36	38	36	47	11	JTTDCMut+G4	Topology 4,	48	48	48	46	48	48	48
78	ENSG00000165813,	129	43	HKY+F+I+R2	Topology 5,	44	44	44	44	44	44	46	43	18	Q.plant+FU+I*R2	Topology 5,	48	48	48	54	48	50	50
79	ENSG00000080709,	417	40	K2P+I+G4	Topology 5,	56	56	56	56	56	56	56	139	1	mtMAM	Topology 2,Topology 3,Topology 5,Topology 7,	70	70	70	70	70	70	70
80	ENSG00000129317,	81	24	K2P	Topology 5,	42	42	42	40	42	42	42	27	9	Q.plant	Topology 1,	44	44	44	42	44	44	44
81	ENSG00000153922,	186	28	HKY+F+I	Topology 2,	20	20	20	18	20	20	20	62	0	Q.plant	Topology 1,Topology 2,Topology 3,Topology 4,Topology 5,Topology 6,Topology 7,	42	42	42	42	42	42	42
82	ENSG00000198728,	228	20	TN+F+R2	Topology 2,	60	60	60	58	60	60	60	76	0	FLU	Topology 1,Topology 2,Topology 3,Topology 4,Topology 5,Topology 6,Topology 7,	72	72	72	72	72	72	72
83	ENSG00000197776,	117	34	TIM3e+G4	Topology 1,	42	42	42	44	40	42	44	39	7	Q.bird+G4	Topology 1,	52	52	52	52	52	52	52
84	ENSG00000178028,	57	13	K3P+G4	Topology 2,	68	68	68	70	68	70	68	19	0	Q.mammal	Topology 1,Topology 2,Topology 3,Topology 4,Topology 5,Topology 6,Topology 7,	76	76	76	76	76	76	76
85	ENSG00000119913,	72	12	TNe+G4	Topology 7,	62	62	62	62	62	62	62	24	0	mtMet	Topology 1,Topology 2,Topology 3,Topology 4,Topology 5,Topology 6,Topology 7,	66	66	66	66	66	66	66
86	ENSG00000135378,	162	63	K2P+G4	Topology 3,	32	32	32	36	34	34	34	54	23	Q.bird+FU+I*R2	Topology 3,	50	50	50	52	50	52	50
87	ENSG00000116741,	192	63	TIM3e+I+R2	Topology 6,	44	44	44	44	44	42	44	64	9	Q.bird+FU*R2	Topology 7,	64	64	64	64	64	64	64
88	ENSG00000126107,	120	26	TIM2e+G4	Topology 3,	52	52	52	50	50	52	52	40	1	JTTDCMut	Topology 1,Topology 2,Topology 3,Topology 4,Topology 5,Topology 6,Topology 7,	62	62	62	62	64	64	64
89	ENSG00000126107,	90	19	HKY+F+G4	Topology 6,	56	56	56	56	56	56	56	30	0	Q.plant	Topology 2,Topology 3,Topology 5,Topology 7,	62	62	62	62	62	62	62
90	ENSG00000144840,	72	9	K2P+I	Topology 1,	56	56	56	56	56	56	56	24	0	Q.bird+I	Topology 1,Topology 4,Topology 6,	64	64	64	64	64	64	64
91	ENSG00000135040,	123	29	K2P+G4	Topology 3,	38	38	38	38	38	38	36	41	9	Q.bird+I	Topology 3,	50	50	50	50	50	50	50
92	ENSG00000119048,	42	8	K2P+G4	Topology 3,	62	62	62	62	60	60	60	14	0	FLAVI	Topology 1,Topology 2,Topology 3,Topology 4,Topology 5,Topology 6,Topology 7,	68	68	68	68	68	68	68
93	ENSG00000019991,	132	40	K2P+I+G4	Topology 3,	54	54	54	54	54	54	52	44	5	FLU	Topology 7,	74	74	74	76	74	74	74
94	ENSG00000075539,	78	12	K2P+R2	Topology 3,	38	38	38	36	38	38	38	26	0	rtREV	Topology 1,Topology 2,Topology 3,Topology 5,	44	44	44	44	44	44	44
95	ENSG00000165209,	42	8	K2P+G4	Topology 5,	64	64	64	64	64	64	64	14	1	mtMAM	Topology 1,Topology 2,Topology 3,Topology 4,Topology 5,Topology 6,Topology 7,	62	62	62	62	62	62	62
96	ENSG00000121454,	168	24	TIM3e+I+R2	Topology 2,	50	50	50	52	50	48	50	56	1	Q.bird	Topology 1,Topology 6,Topology 7,	60	60	60	60	60	60	60
97	ENSG00000159111,	165	65	K2P+G4	Topology 2,	50	50	50	50	50	50	50	55	21	Q.plant+G4	Topology 2,	54	54	54	50	56	56	52
98	ENSG00000115806,	87	19	K2P+I	Topology 4,	36	36	36	34	36	36	36	29	3	Q.bird	Topology 1,Topology 4,	62	62	62	62	62	62	62
99	ENSG00000108852,	117	25	K2P+G4	Topology 1,	48	48	48	50	46	48	46	39	1	Q.pfam_gb	Topology 4,Topology 6,Topology 7,	58	58	58	58	58	58	58
100	ENSG00000111679,	117	29	K2P+G4	Topology 6,	40	40	40	42	40	42	38	39	3	FLAVI+G4	Topology 3,	52	52	52	52	52	52	52
101	ENSG00000159720,	78	23	TIM3e+I	Topology 4,	62	62	62	60	62	60	60	26	1	FLAVI+I	Topology 1,	74	74	74	74	74	74	74
102	ENSG00000105855,	243	69	K3Pu+F+G4	Topology 3,	36	36	36	36	34	34	34	81	9	Q.plant+FU*R2	Topology 7,	56	56	56	56	56	56	56
103	ENSG00000134398,	66	22	TVMe+G4	Topology 4,	38	38	38	36	38	38	38	22	5	FLAVI+I	Topology 3,	50	50	50	50	52	50	50
104	ENSG00000109118,	180	36	TIM3+F+I	Topology 4,	38	38	38	36	36	36	36	60	3	Q.bird+I	Topology 4,	56	56	56	54	56	56	54
105	ENSG00000080493,	132	34	K3P+I+G4	Topology 3,	46	46	46	46	46	46	46	44	1	Q.pfam	Topology 1,Topology 2,Topology 3,Topology 5,	62	62	62	62	62	62	62
106	ENSG00000163638,	144	43	TIM2e+G4	Topology 7,	32	32	32	32	32	32	30	48	12	FLU+G4	Topology 4,	54	54	54	54	54	54	54
107	ENSG00000136451,	423	75	TN+F+I+R2	Topology 3,	40	40	40	44	42	42	48	141	3	mtVer	Topology 4,Topology 5,	80	80	80	78	80	80	80
108	ENSG00000163072,	126	55	K2P+G4	Topology 6,	40	40	40	38	40	40	42	42	18	Q.plant+G4	Topology 7,	40	40	40	38	40	40	40
109	ENSG00000084676,	42	0	JC	Topology 1,Topology 2,Topology 3,Topology 4,Topology 5,Topology 6,Topology 7,	62	62	62	62	62	62	62	14	0	Q.yeast	Topology 1,Topology 2,Topology 3,Topology 4,Topology 5,Topology 6,Topology 7,	62	62	62	62	62	62	62
110	ENSG00000159063,	228	73	K2P+G4	Topology 3,	32	32	32	32	36	32	34	76	28	Q.bird+G4	Topology 2,	50	50	50	50	50	48	48
111	ENSG00000146197,	147	29	K2P+G4	Topology 7,	52	52	52	52	52	52	52	49	0	Q.yeast	Topology 1,Topology 2,Topology 3,Topology 5,	60	60	60	60	60	60	60
112	ENSG00000125944,	156	5	K2P+I	Topology 1,	60	60	60	60	60	60	60	52	0	Q.insect	Topology 1,Topology 2,Topology 3,Topology 4,Topology 5,Topology 6,Topology 7,	60	60	60	60	60	60	60
113	ENSG00000004777,	93	18	K2P+G4	Topology 6,	56	56	56	56	54	54	56	31	0	mtMAM	Topology 1,Topology 2,Topology 3,Topology 5,	66	66	66	66	66	66	66
114	ENSG00000151812,	219	36	K2P+I+G4	Topology 1,	42	42	42	44	44	42	44	73	1	Q.pfam_gb	Topology 1,Topology 2,Topology 3,Topology 4,Topology 5,Topology 6,Topology 7,	66	66	66	66	66	66	66
115	ENSG00000017427,	63	8	K2P	Topology 2,Topology 3,	82	82	82	82	82	82	82	21	6	Q.bird	Topology 4,	84	84	84	84	84	84	84
116	ENSG00000138050,	105	39	K2P+G4	Topology 4,	56	56	56	52	56	56	54	35	10	HIVb+G4	Topology 7,	64	64	64	64	64	64	64
117	ENSG00000204463,	168	46	K2P+G4	Topology 3,	44	44	44	48	44	46	44	56	2	Q.mammal	Topology 1,	66	66	66	66	66	66	66
118	ENSG00000163072,	99	35	K2P+I	Topology 2,	38	38	38	38	36	38	38	33	8	Q.bird+G4	Topology 5,	44	44	44	48	44	44	46
119	ENSG00000131788,	48	12	K2P+G4	Topology 3,	36	36	36	36	36	36	36	16	1	rtREV	Topology 5,Topology 6,Topology 7,	46	46	46	46	44	44	44
120	ENSG00000150347,	51	0	JC	Topology 1,Topology 2,Topology 3,Topology 4,Topology 5,Topology 6,Topology 7,	80	80	80	80	80	80	80	17	0	FLAVI	Topology 1,Topology 2,Topology 3,Topology 4,Topology 5,Topology 6,Topology 7,	80	80	80	80	80	80	80
121	ENSG00000170417,	132	46	K2P+G4	Topology 1,	52	52	52	52	50	54	52	44	11	FLAVI+I	Topology 3,	68	68	68	68	68	68	68
122	ENSG00000117560,	390	166	K2P+I+G4	Topology 3,	26	26	26	32	28	26	32	130	49	Q.bird+G4	Topology 1,	48	48	48	46	48	48	48
123	ENSG00000115234,	90	19	K2P+I	Topology 4,	48	48	48	48	48	48	48	30	1	Q.plant	Topology 5,Topology 6,	56	56	56	56	56	56	56
124	ENSG00000007372,	42	3	JC	Topology 2,Topology 3,Topology 5,	74	74	74	74	74	74	74	14	2	Dayhoff	Topology 1,Topology 2,Topology 3,Topology 4,Topology 5,Topology 6,Topology 7,	78	78	78	78	78	78	78
125	ENSG00000156958,	210	103	TIM3e+G4	Topology 1,	40	40	40	40	44	40	42	70	28	Q.bird+G4	Topology 4,	50	50	50	48	50	50	50
126	ENSG00000142687,	123	37	K2P+G4	Topology 3,	38	38	38	40	38	40	40	41	5	FLAVI+G4	Topology 1,	58	58	58	58	58	58	58
127	ENSG00000108387,	132	20	K2P+G4	Topology 7,	56	56	56	54	56	56	56	44	1	HIVb	Topology 2,Topology 3,Topology 5,Topology 7,	64	64	64	64	64	64	64
128	ENSG00000120159,	72	22	TNe+G4	Topology 6,	42	42	42	42	42	42	42	24	9	Q.plant+I	Topology 4,	48	48	48	48	48	48	48
129	ENSG00000058866,	87	29	K2P+G4	Topology 5,	38	38	38	34	38	38	38	29	10	Dayhoff+G4	Topology 5,	44	44	44	42	44	44	44
130	ENSG00000171502,	57	13	K2P+I	Topology 3,	28	28	28	28	28	28	30	19	4	FLAVI	Topology 7,	46	46	46	46	44	44	44
131	ENSG00000137216,	162	19	K2P+I+R2	Topology 7,	56	56	56	58	56	56	56	54	0	Blosum62	Topology 1,Topology 2,Topology 3,Topology 4,Topology 5,Topology 6,Topology 7,	64	64	64	64	64	64	64
132	ENSG00000143033,	123	10	TN+F+I	Topology 3,	52	52	52	54	52	52	52	41	0	Q.insect	Topology 1,Topology 2,Topology 3,Topology 4,Topology 5,Topology 6,Topology 7,	58	58	58	58	60	60	60
133	ENSG00000185920,	198	45	K2P+I+R2	Topology 7,	40	40	40	40	40	40	40	66	5	Q.bird+G4	Topology 7,	52	52	52	52	52	52	52
134	ENSG00000136237,	87	19	HKY+F+G4	Topology 7,	54	54	54	54	54	54	54	29	0	Q.bird	Topology 1,Topology 2,Topology 3,Topology 4,Topology 5,Topology 6,Topology 7,	62	62	62	62	62	62	62
135	ENSG00000106591,	180	61	K2P+G4	Topology 1,	20	22	22	22	20	22	24	60	20	Q.bird+I	Topology 1,	36	36	36	36	36	36	36
136	ENSG00000119718,	147	50	K2P+G4	Topology 7,	40	40	40	38	42	40	36	49	10	Q.bird+G4	Topology 3,	60	60	60	60	60	60	60
137	ENSG00000127328,	111	31	K3P+G4	Topology 5,	58	58	58	58	56	58	58	37	1	Q.plant	Topology 1,	70	70	70	70	70	70	70
138	ENSG00000005981,	186	63	K2P+I+G4	Topology 7,	48	48	48	46	48	46	48	62	17	FLAVI+G4	Topology 1,	64	64	64	64	64	64	64
139	ENSG00000188674,	81	15	TIMe+G4	Topology 4,	54	54	54	54	54	54	54	27	7	HIVb	Topology 3,	56	56	56	56	56	56	56
140	ENSG00000035403,	108	28	K2P+G4	Topology 5,	42	42	42	40	42	42	42	36	1	FLAVI+FU*R2	Topology 4,Topology 6,Topology 7,	60	60	60	60	60	60	60
141	ENSG00000034693,	66	17	TNe+G4	Topology 7,	56	56	56	56	56	56	56	22	1	rtREV	Topology 2,Topology 3,Topology 5,	62	62	62	62	62	62	62
142	ENSG00000117601,	174	71	TNe+I+G4	Topology 2,	38	38	38	40	42	40	42	58	16	Q.bird+G4	Topology 5,	54	54	54	52	56	56	56
143	ENSG00000115806,	132	27	K2P+G4	Topology 3,	36	36	36	38	36	36	38	44	5	Q.bird	Topology 4,	50	50	50	50	50	50	50
144	ENSG00000188153,	54	9	K2P+G4	Topology 4,	50	50	50	50	50	50	50	18	0	Q.bird	Topology 2,Topology 3,Topology 5,	50	50	50	50	50	50	50
145	ENSG00000197776,	78	11	TPM3+F+I	Topology 7,	50	50	50	50	48	50	50	26	2	HIVb	Topology 5,	52	52	52	52	52	52	52
146	ENSG00000157211,	177	47	K2P+I+R2	Topology 4,	42	42	42	40	42	42	40	59	13	Q.bird+G4	Topology 4,	54	54	52	52	54	52	52
147	ENSG00000163638,	144	38	TIMe+I+R2	Topology 5,	34	34	34	32	34	34	36	48	11	FLU+G4	Topology 7,	44	44	44	44	44	44	42
148	ENSG00000118276,	111	27	K2P+G4	Topology 5,	42	42	42	44	42	44	42	37	5	Q.bird+I	Topology 5,	58	58	58	58	58	58	58
149	ENSG00000196628,	72	6	K2P	Topology 6,	62	62	62	62	62	62	62	24	0	mtART	Topology 1,Topology 2,Topology 3,Topology 4,Topology 5,Topology 6,Topology 7,	68	68	68	68	68	68	68
150	ENSG00000140937,	117	34	K2P+I+G4	Topology 4,	46	46	46	46	46	44	46	39	0	WAG	Topology 1,Topology 2,Topology 3,Topology 4,Topology 5,Topology 6,Topology 7,	66	66	66	66	66	66	66
151	ENSG00000154359,	162	42	TIMe+I	Topology 1,	40	40	40	42	40	38	40	54	3	Q.LG	Topology 4,	60	60	60	60	60	60	60
152	ENSG00000187555,	90	21	TVMe+G4	Topology 5,	42	42	42	42	42	42	46	30	0	FLU	Topology 1,Topology 2,Topology 3,Topology 5,	68	68	68	68	68	68	68
153	ENSG00000130055,	105	30	K2P+G4	Topology 7,	40	40	40	36	40	40	40	35	15	Q.bird+G4	Topology 5,	32	32	32	34	32	32	36
154	ENSG00000122557,	159	63	K2P+G4	Topology 7,	62	62	62	62	62	60	62	53	19	Q.bird+FU+I*R2	Topology 6,	74	74	74	74	74	72	72
155	ENSG00000164830,	153	31	TNe+I+R2	Topology 4,	48	48	48	50	48	50	48	51	1	FLAVI+I	Topology 2,Topology 5,	58	58	58	58	58	58	58
156	ENSG00000163738,	153	68	K2P+I+R2	Topology 1,	36	36	36	36	38	38	38	51	20	Q.plant+G4	Topology 5,	56	56	56	56	56	56	56
157	ENSG00000104219,	93	17	K2P+G4	Topology 4,	52	52	52	52	50	52	52	31	2	mtMet	Topology 4,	56	56	56	56	54	56	56
158	ENSG00000119913,	81	24	K2P+G4	Topology 5,	56	56	56	56	56	56	56	27	1	mtMet	Topology 4,Topology 6,Topology 7,	72	72	72	72	72	72	72
159	ENSG00000115963,	135	38	TIM3e+G4	Topology 5,	30	30	30	32	32	30	34	45	1	Q.mammal	Topology 1,Topology 2,Topology 3,Topology 4,Topology 5,Topology 6,Topology 7,	62	62	62	62	62	62	60
160	ENSG00000008323,	132	38	K2P+G4	Topology 5,	28	28	26	30	28	28	28	44	10	Q.bird+G4	Topology 5,	48	48	48	48	48	48	48
161	ENSG00000237441,	297	53	K3Pu+F+G4	Topology 3,	46	46	46	48	44	46	44	99	23	Q.bird+I	Topology 5,	56	56	56	54	54	54	54
162	ENSG00000169228,	48	9	K2P+I	Topology 5,	72	72	72	72	70	72	72	16	2	Q.plant	Topology 5,	74	74	74	74	74	74	74
163	ENSG00000104313,	81	7	K2P	Topology 4,	50	50	50	48	50	50	50	27	1	mtMet	Topology 1,Topology 2,Topology 3,Topology 4,Topology 5,Topology 6,Topology 7,	54	54	54	54	54	54	54
164	ENSG00000154227,	57	21	K2P+G4	Topology 7,	58	58	58	60	58	56	58	19	6	mtZOA+G4	Topology 7,	68	68	68	68	68	68	68
165	ENSG00000168803,	129	44	TPM3+F+G4	Topology 4,	44	44	44	42	44	44	44	43	11	Q.bird+G4	Topology 7,	42	42	42	42	40	42	44
166	ENSG00000163947,	348	112	K2P+R3	Topology 3,	36	36	36	36	34	34	34	116	24	Q.bird+G4	Topology 5,	52	52	52	50	52	52	52
167	ENSG00000163939,	90	21	K2P+I	Topology 3,	46	46	46	44	46	46	46	30	2	Q.bird	Topology 3,	52	52	52	52	52	52	52
168	ENSG00000089195,	87	20	K2P+I	Topology 4,	46	46	46	44	48	48	50	29	1	HIVb	Topology 1,Topology 2,Topology 3,Topology 4,Topology 5,Topology 6,Topology 7,	60	60	60	60	60	60	62
169	ENSG00000127328,	78	18	K2P+I	Topology 5,	64	64	64	64	64	64	64	26	2	Q.insect	Topology 1,	72	72	72	72	72	72	72
170	ENSG00000139190,	51	6	K2P	Topology 7,	78	78	78	78	78	78	78	17	2	FLAVI	Topology 1,Topology 2,Topology 4,Topology 5,Topology 7,	80	80	80	80	80	80	80
171	ENSG00000133302,	90	13	K2P+G4	Topology 7,	52	52	52	52	52	52	52	30	5	Q.insect+G4	Topology 5,	56	56	56	56	56	56	56
172	ENSG00000119844,	123	36	K2P+G4	Topology 3,	54	54	54	54	54	54	54	41	10	Q.bird+I	Topology 6,	56	56	56	56	56	56	56
173	ENSG00000163291,	138	35	TNe+G4	Topology 5,	58	58	58	58	56	56	58	46	3	Q.bird+I	Topology 6,	66	66	66	66	64	64	64
174	ENSG00000061987,	126	36	K2P+I	Topology 3,	40	40	40	42	40	40	38	42	1	Q.mammal	Topology 3,	60	60	60	60	60	60	60
175	ENSG00000115234,	69	5	K2P+G4	Topology 6,	62	62	62	62	62	62	62	23	0	Q.pfam	Topology 1,Topology 2,Topology 3,Topology 5,	64	64	64	64	64	64	64
176	ENSG00000237441,	252	82	TIM2+F+I+R2	Topology 5,	36	36	36	40	36	38	38	84	15	Q.bird+G4	Topology 7,	62	62	62	62	62	62	62
177	ENSG00000153827,	69	13	K2P+G4	Topology 3,	54	54	54	52	54	54	54	23	0	Q.insect	Topology 1,Topology 2,Topology 3,Topology 4,Topology 5,Topology 6,Topology 7,	58	58	58	58	58	58	58
178	ENSG00000127980,	120	31	K2P+G4	Topology 3,	34	34	34	34	36	36	38	40	8	cpREV	Topology 3,	44	44	44	46	46	46	46
179	ENSG00000104154,	132	30	K2P+G4	Topology 5,	30	30	30	32	30	32	32	44	10	Q.plant	Topology 7,	46	46	46	46	46	46	44
180	ENSG00000094841,	60	9	TIM3+F+G4	Topology 4,	74	74	74	74	74	74	74	20	1	FLU	Topology 4,Topology 6,Topology 7,	78	78	78	78	78	78	78
181	ENSG00000150712,	129	27	K2P+G4	Topology 5,	44	44	44	42	42	42	42	43	4	Q.bird	Topology 6,Topology 7,	56	56	56	56	56	56	56
182	ENSG00000166171,	63	20	K2P+G4	Topology 3,	44	44	44	44	44	44	44	21	3	HIVb	Topology 5,	62	62	62	62	62	62	62
183	ENSG00000149091,	117	22	TIM3+F+I+G4	Topology 7,	44	44	44	46	44	46	44	39	1	Q.bird	Topology 1,Topology 2,Topology 3,Topology 5,	58	58	58	58	58	58	58
184	ENSG00000116741,	60	18	TIM2e+G4	Topology 6,	50	50	50	46	50	50	48	20	2	Q.plant+I	Topology 4,Topology 7,	70	70	70	70	70	70	70
185	ENSG00000116704,	66	3	JC+I	Topology 5,	78	78	78	78	78	78	78	22	1	cpREV	Topology 1,Topology 2,Topology 3,Topology 4,Topology 5,Topology 6,Topology 7,	78	78	78	78	78	78	78
186	ENSG00000147065,	162	38	TIM2e+G4	Topology 4,	34	34	34	32	34	34	32	54	2	Q.insect	Topology 2,Topology 3,Topology 5,	52	52	52	52	52	52	52
187	ENSG00000153827,	156	31	K2P+G4	Topology 1,	46	46	46	48	46	44	48	52	0	HIVb	Topology 1,Topology 2,Topology 3,Topology 5,	64	64	64	64	64	64	64
188	ENSG00000143013,	156	6	K2P+I	Topology 5,	64	64	64	64	64	64	64	52	0	FLU	Topology 1,Topology 2,Topology 3,Topology 5,	66	66	66	66	66	66	66
189	ENSG00000117408,	66	12	K2P+I	Topology 1,	68	68	68	68	70	70	70	22	1	Q.bird	Topology 4,	72	72	72	72	74	74	74
190	ENSG00000146410,	63	21	K2P+G4	Topology 2,	38	38	38	38	38	38	42	21	8	HIVb+G4	Topology 7,	54	54	54	50	54	54	52
191	ENSG00000162623,	99	37	TNe+G4	Topology 2,	40	40	40	40	40	40	42	33	11	Q.bird+I	Topology 3,	54	54	54	54	54	54	54
192	ENSG00000120708,	141	49	K2P+G4	Topology 6,	42	42	42	40	42	42	40	47	8	Q.plant+G4	Topology 5,	54	54	54	54	54	54	56
193	ENSG00000156858,	69	15	TN+F+G4	Topology 2,	62	62	62	62	60	62	64	23	3	Q.yeast	Topology 6,Topology 7,	68	68	68	68	68	68	68
194	ENSG00000102312,	180	33	K2P+I+R2	Topology 5,	56	56	56	58	56	58	54	60	7	Q.bird+I	Topology 1,	66	66	66	64	66	66	66
195	ENSG00000147655,	141	16	K2P+G4	Topology 7,	44	44	44	44	44	44	44	47	4	Dayhoff	Topology 5,	52	52	52	52	52	52	52
196	ENSG00000165119,	114	19	K2P+G4	Topology 7,	44	44	44	42	44	44	44	38	1	HIVb	Topology 1,Topology 2,Topology 3,Topology 4,Topology 5,Topology 6,Topology 7,	62	62	62	62	62	62	62
197	ENSG00000103269,	111	22	TPM3+F+I+R2	Topology 3,	36	36	36	38	36	36	36	37	1	mtMAM	Topology 1,Topology 2,Topology 3,Topology 4,Topology 5,Topology 6,Topology 7,	50	50	50	50	50	50	50
198	ENSG00000126970,	111	24	K2P+G4	Topology 4,	54	54	54	52	54	54	54	37	0	DCMut	Topology 1,Topology 2,Topology 3,Topology 4,Topology 5,Topology 6,Topology 7,	68	68	68	68	68	68	68
199	ENSG00000164949,	75	24	TIMe+I+R2	Topology 3,	58	58	58	60	62	60	62	25	2	FLAVI	Topology 2,	66	66	66	66	66	66	66
200	ENSG00000135093,	60	14	K2P+G4	Topology 7,	50	50	50	48	50	50	50	20	0	mtZOA+I	Topology 2,Topology 3,Topology 5,	62	62	62	62	62	62	62
201	ENSG00000162624,	72	5	HKY+F	Topology 7,	70	70	70	70	70	70	70	24	0	mtVer	Topology 6,Topology 7,	72	72	72	72	72	72	72
202	ENSG00000167778,	144	28	K2P+G4	Topology 5,	52	52	52	54	52	50	52	48	0	Q.pfam_gb	Topology 1,Topology 2,Topology 3,Topology 5,	64	64	64	64	64	64	64
203	ENSG00000123130,	150	54	K2P+I+G4	Topology 2,	32	32	32	34	32	32	30	50	14	Q.plant+G4	Topology 5,	48	48	48	48	48	48	46
204	ENSG00000139436,	51	5	K2P+I	Topology 3,	56	56	56	56	56	56	56	17	0	Q.yeast	Topology 1,Topology 2,Topology 3,Topology 5,	56	56	56	56	56	56	56
205	ENSG00000242120,	219	63	TIM3e+I+R2	Topology 5,	52	52	52	50	50	50	48	73	30	Q.bird+G4	Topology 5,	54	54	54	56	52	52	52
206	ENSG00000136100,	78	17	K2P+I	Topology 7,	46	46	46	44	44	44	44	26	2	Q.insect	Topology 2,Topology 3,	52	52	52	52	52	52	52
207	ENSG00000123496,	153	70	K2P+G4	Topology 3,	26	26	26	26	28	26	28	51	25	Q.bird+G4	Topology 1,	40	40	40	38	40	40	42
208	ENSG00000181378,	192	69	K2P+G4	Topology 4,	42	42	42	40	44	44	44	64	18	Q.plant+G4	Topology 7,	50	50	50	50	50	50	50
209	ENSG00000166510,	84	33	K3Pu+F+G4	Topology 6,	50	50	50	50	50	48	50	28	12	Q.plant+G4	Topology 7,	62	62	62	60	60	60	60
210	ENSG00000109654,	150	40	K2P+I+R2	Topology 5,	48	48	48	46	48	48	48	50	0	WAG	Topology 1,Topology 2,Topology 3,Topology 4,Topology 5,Topology 6,Topology 7,	60	60	60	60	60	60	60
211	ENSG00000130227,	108	13	K2P+G4	Topology 3,	66	66	66	66	66	66	66	36	1	Q.pfam_gb	Topology 1,	68	68	68	68	68	68	68
212	ENSG00000144228,	177	36	TN+F+I	Topology 1,	48	48	48	48	50	48	48	59	8	Q.bird+I	Topology 5,	56	56	56	56	56	56	56
213	ENSG00000110171,	168	34	K2P+I+R2	Topology 2,	48	48	48	50	50	48	48	56	0	Dayhoff	Topology 1,Topology 2,Topology 3,Topology 4,Topology 5,Topology 6,Topology 7,	66	66	66	66	66	66	66
214	ENSG00000164089,	156	49	TIM3e+G4	Topology 7,	36	36	36	40	36	38	38	52	12	Q.plant+G4	Topology 5,	48	48	48	44	48	48	46
215	ENSG00000112379,	165	38	TVMe+R2	Topology 1,	44	44	44	42	44	44	44	55	5	Q.plant	Topology 7,	54	54	54	54	56	56	56
216	ENSG00000086065,	69	10	K2P+G4	Topology 5,	44	44	44	44	44	44	44	23	2	Dayhoff	Topology 1,Topology 2,Topology 3,	52	52	52	52	52	52	52
217	ENSG00000101230,	264	69	K2P+G4	Topology 7,	42	42	42	40	44	44	44	88	20	Q.bird+I	Topology 7,	68	68	68	66	68	68	68
218	ENSG00000163312,	174	43	K2P+G4	Topology 7,	24	24	24	24	24	22	26	58	16	Q.plant+G4	Topology 7,	30	30	30	30	30	28	30
219	ENSG00000100697,	135	28	HKY+F+G4	Topology 7,	54	54	54	50	54	54	54	45	5	Q.bird+FU*R2	Topology 1,	64	64	64	64	64	64	64
220	ENSG00000115839,	96	18	K2P+G4	Topology 3,	44	44	44	42	44	44	44	32	1	Q.bird	Topology 7,	48	48	48	48	48	48	48
221	ENSG00000125877,	57	13	TIMe+I	Topology 5,	56	56	56	56	56	56	54	19	5	HIVb	Topology 7,	64	64	64	62	64	64	64
222	ENSG00000165609,	66	16	K2P+G4	Topology 2,	64	64	64	64	64	64	66	22	8	HIVb	Topology 3,	72	72	72	72	72	72	72
223	ENSG00000204231,	129	32	K2P+G4	Topology 7,	46	46	46	42	46	46	42	43	0	cpREV	Topology 1,Topology 2,Topology 3,Topology 4,Topology 5,Topology 6,Topology 7,	60	60	60	60	60	60	60
224	ENSG00000198728,	147	23	TIM3+F+I	Topology 5,	50	52	52	54	50	52	52	49	1	Q.mammal	Topology 1,Topology 2,Topology 3,Topology 4,Topology 5,Topology 7,	68	68	68	68	68	68	68
225	ENSG00000001629,	87	17	K2P+G4	Topology 1,	60	60	60	60	60	60	60	29	0	HIVb	Topology 4,	64	64	64	64	66	66	66
226	ENSG00000143951,	192	82	K2P+I	Topology 6,	32	32	32	36	34	32	38	64	29	Q.bird+G4	Topology 7,	50	50	50	44	50	50	48
227	ENSG00000072315,	522	151	K2P+I+G4	Topology 4,	26	26	26	30	28	26	30	174	1	Q.bird	Topology 5,	68	68	68	68	68	68	68
228	ENSG00000100219,	75	19	K2P+G4	Topology 5,	58	58	58	58	58	58	58	25	8	Q.mammal+G4	Topology 7,	64	64	64	64	62	62	62
229	ENSG00000144744,	102	24	K3P+G4	Topology 4,	60	60	60	58	58	58	58	34	3	FLU	Topology 7,	62	62	62	62	62	62	62
230	ENSG00000070019,	192	46	TIM3e+I+G4	Topology 7,	22	22	22	24	22	22	22	64	5	Q.plant+I	Topology 1,	42	42	42	42	42	42	42
231	ENSG00000102104,	51	26	K2P+G4	Topology 7,	50	50	50	46	52	50	50	17	11	Q.bird+I	Topology 4,	62	62	62	60	62	62	62
232	ENSG00000162236,	81	27	TNe+G4	Topology 4,	60	60	60	58	62	62	60	27	6	Q.mammal	Topology 1,	72	72	72	70	74	74	72
233	ENSG00000084693,	171	48	K2P+G4	Topology 5,	40	40	40	42	38	36	40	57	6	Q.plant+G4	Topology 5,	66	66	66	66	66	66	66
234	ENSG00000135829,	111	18	TNe+G4	Topology 3,	42	42	42	44	44	42	44	37	4	Q.plant+G4	Topology 4,	50	50	50	50	52	50	52
235	ENSG00000090905,	51	9	K2P	Topology 3,	60	60	60	60	60	60	60	17	1	Q.mammal	Topology 1,Topology 2,Topology 3,Topology 5,	64	64	64	64	64	64	64
236	ENSG00000147570,	171	66	TIM2e+I+R2	Topology 5,	34	34	34	34	34	34	38	57	17	Q.bird+I	Topology 4,	50	50	50	48	50	50	50
237	ENSG00000061987,	129	26	K2P+G4	Topology 1,	48	48	48	48	48	48	48	43	1	Q.insect	Topology 6,Topology 7,	62	62	62	62	62	62	62
238	ENSG00000099250,	102	26	TIM3e+G4	Topology 5,	66	66	66	66	66	66	66	34	5	FLU+I	Topology 7,	74	74	74	72	74	74	72
239	ENSG00000108352,	51	11	K2P+G4	Topology 7,	50	50	50	52	50	48	50	17	1	Q.yeast	Topology 2,Topology 3,Topology 5,Topology 7,	54	54	54	54	54	54	54
240	ENSG00000106692,	126	26	K2P+G4	Topology 7,	50	50	50	48	50	50	48	42	5	Q.plant	Topology 2,	62	62	62	62	62	62	62
241	ENSG00000066382,	180	7	K2P+I	Topology 4,	80	80	80	80	80	80	80	60	0	WAG	Topology 1,Topology 2,Topology 3,Topology 4,Topology 5,Topology 6,Topology 7,	80	80	80	80	80	80	80
242	ENSG00000132465,	63	22	TPM3+F	Topology 5,	48	48	48	46	48	48	48	21	11	Q.plant	Topology 1,	56	56	56	58	56	58	56
243	ENSG00000223501,	90	34	TIM2+F+G4	Topology 4,	50	50	50	48	50	50	48	30	7	FLAVI	Topology 5,	68	68	68	68	68	68	68
244	ENSG00000119446,	156	37	K2P+G4	Topology 1,	52	52	52	54	52	52	56	52	1	Dayhoff	Topology 6,Topology 7,	76	76	76	76	76	76	76
245	ENSG00000166435,	126	38	K2P+G4	Topology 7,	40	40	40	40	40	40	40	42	13	Q.bird+G4	Topology 6,	44	44	44	44	44	44	44
246	ENSG00000167210,	102	29	K2P+G4	Topology 4,	42	42	42	40	42	42	42	34	7	FLU+I	Topology 4,	44	44	44	44	44	44	44
247	ENSG00000136167,	132	36	K2P+I+G4	Topology 1,	44	44	44	44	44	44	44	44	3	Q.plant	Topology 5,	52	52	52	52	52	52	52
248	ENSG00000124479,	225	61	TPM2u+F+I+G4	Topology 1,	38	40	40	40	38	40	38	75	1	Q.mammal+I	Topology 5,	66	66	66	64	66	66	66
249	ENSG00000114204,	228	61	TNe+G4	Topology 7,	36	38	38	38	34	36	34	76	27	Q.bird+G4	Topology 5,	54	54	54	54	54	54	54
250	ENSG00000116711,	114	39	K2P+I	Topology 5,	30	30	30	28	30	30	26	38	6	Q.bird+G4	Topology 7,	46	46	46	44	46	46	44
251	ENSG00000148225,	66	22	K2P+G4	Topology 2,	58	58	58	60	58	58	58	22	5	Q.bird+G4	Topology 7,	70	70	70	70	70	70	70
252	ENSG00000151834,	81	20	K2P+I	Topology 5,	54	54	54	52	54	54	54	27	0	Q.bird	Topology 1,Topology 2,Topology 3,Topology 4,Topology 5,Topology 6,Topology 7,	72	72	72	72	72	72	72
253	ENSG00000161202,	69	10	TN+F+I	Topology 7,	50	50	50	50	50	50	50	23	0	mtMet	Topology 1,Topology 2,Topology 3,Topology 4,Topology 5,Topology 6,Topology 7,	54	54	54	54	54	54	54
254	ENSG00000076716,	159	38	TNe+I	Topology 5,	38	38	38	40	36	40	38	53	13	Q.bird+G4	Topology 5,	38	38	38	36	36	38	38
255	ENSG00000125434,ENSG00000108961,	114	42	K2P+G4	Topology 7,	50	50	50	50	52	50	50	38	6	Q.mammal*R2	Topology 2,	62	62	62	62	62	62	62
256	ENSG00000137251,	123	38	K2P+I	Topology 1,	36	36	36	34	34	36	38	41	7	Q.bird+G4	Topology 4,	52	52	52	54	54	52	54
257	ENSG00000182197,	132	11	HKY+F+I	Topology 5,	60	60	60	60	58	58	58	44	0	cpREV	Topology 1,Topology 2,Topology 3,Topology 5,	66	66	66	66	66	66	66
258	ENSG00000084453,	141	28	K2P+G4	Topology 7,	32	32	32	32	32	32	30	47	6	mtMet+I	Topology 5,	44	44	44	44	44	44	44
259	ENSG00000136928,	138	28	TNe+I+G4	Topology 5,	50	50	50	50	50	52	48	46	0	Dayhoff	Topology 1,Topology 2,Topology 3,Topology 4,Topology 5,Topology 6,Topology 7,	60	60	60	60	60	60	60
260	ENSG00000106723,	252	38	K3P+G4	Topology 2,	36	36	36	34	36	36	36	84	3	FLU	Topology 5,	54	54	54	54	54	54	54
261	ENSG00000170615,	54	11	TIM3e	Topology 7,	40	40	40	40	40	38	40	18	0	WAG	Topology 6,Topology 7,	48	48	48	48	48	48	48
262	ENSG00000139508,	153	82	TNe+G4	Topology 5,	44	44	44	44	44	44	44	51	25	mtZOA+G4	Topology 4,	52	52	52	50	52	52	52
263	ENSG00000005379,	78	30	K2P+I+R2	Topology 6,	38	38	38	40	38	40	40	26	13	Q.mammal	Topology 6,	46	46	46	46	46	46	46
264	ENSG00000179889,	48	9	TPM3+F+G4	Topology 2,	46	46	46	44	46	46	44	16	1	FLAVI	Topology 1,	50	50	50	52	52	50	52
265	ENSG00000161692,	114	41	K2P+G4	Topology 6,	40	40	40	42	40	38	42	38	16	Q.bird+I	Topology 5,	46	46	46	46	46	44	46
266	ENSG00000121964,	141	39	K3P+G4	Topology 7,	38	38	38	40	38	40	38	47	15	Q.bird+I	Topology 5,	56	56	56	54	56	56	54
267	ENSG00000134982,	138	26	TIM2e+I	Topology 7,	50	50	50	50	50	50	50	46	1	Q.pfam_gb	Topology 4,	66	66	66	66	66	66	66
268	ENSG00000137872,	1284	404	K3Pu+F+I+R3	Topology 3,	18	18	16	22	18	14	16	428	52	Q.mammal+FU*R2	Topology 4,	62	62	62	64	60	62	60
269	ENSG00000124818,	129	52	K2P+G4	Topology 6,	42	42	42	46	40	42	40	43	15	Q.bird+G4	Topology 4,	68	68	68	68	68	68	68
270	ENSG00000109158,	81	18	TIM2e+G4	Topology 1,	44	44	44	44	44	42	46	27	2	Dayhoff	Topology 4,	64	64	64	64	64	64	64
271	ENSG00000043514,	111	20	K2P+G4	Topology 1,	68	68	68	68	68	68	68	37	4	HIVb+G4	Topology 7,	76	76	76	76	76	76	76
272	ENSG00000137841,	81	19	K2P+G4	Topology 5,	40	40	40	42	40	42	40	27	5	Q.plant+I	Topology 7,	48	48	48	48	48	48	48
273	ENSG00000054116,	96	23	K2P+G4	Topology 5,	54	54	54	54	54	54	54	32	1	Q.yeast	Topology 1,Topology 2,Topology 3,Topology 4,Topology 5,Topology 6,Topology 7,	68	68	68	68	68	68	68
274	ENSG00000140682,	51	19	TNe+I	Topology 3,	32	32	32	30	32	32	34	17	7	Q.bird	Topology 5,	48	48	48	48	48	48	48
275	ENSG00000186479,	87	18	K2P+G4	Topology 4,	54	54	54	54	54	54	54	29	2	Q.mammal	Topology 6,Topology 7,	66	66	66	66	66	66	66
276	ENSG00000118496,	201	58	TNe+G4	Topology 5,	54	54	54	54	50	52	54	67	7	Q.plant+G4	Topology 5,	74	74	74	74	74	74	74
277	ENSG00000118513,	219	10	K2P+I	Topology 5,	74	74	74	74	74	74	74	73	0	HIVb	Topology 1,Topology 2,Topology 3,Topology 4,Topology 5,Topology 6,Topology 7,	78	78	78	78	78	78	78
278	ENSG00000111536,	57	22	HKY+F+I	Topology 7,	40	40	40	40	40	40	40	19	9	Q.plant	Topology 1,	48	48	48	48	48	48	50
279	ENSG00000133138,ENSG00000133131,	150	58	K2P+G4	Topology 7,	28	28	28	30	28	28	30	50	29	Q.mammal+I	Topology 3,	32	32	32	34	32	32	34
280	ENSG00000158435,	162	40	K2P+I+R2	Topology 7,	40	40	40	38	40	40	40	54	2	Q.bird+I	Topology 1,	50	50	50	50	50	50	50
281	ENSG00000171307,	48	9	TPM2+F	Topology 6,	76	76	76	76	76	76	76	16	5	Q.bird+I	Topology 5,	82	82	82	82	82	82	82
282	ENSG00000038532,	114	40	TIM3e+G4	Topology 2,	46	46	46	44	46	46	48	38	10	Q.bird+I	Topology 4,	56	56	56	54	56	56	56
283	ENSG00000010244,	93	3	JC	Topology 1,Topology 2,Topology 3,Topology 4,Topology 5,Topology 6,Topology 7,	72	72	72	72	72	72	72	31	1	Q.mammal	Topology 1,Topology 2,Topology 3,Topology 4,Topology 5,Topology 6,Topology 7,	72	72	72	72	72	72	72
284	ENSG00000157837,	87	18	TPM2+F+I	Topology 6,	48	48	48	48	48	48	50	29	5	FLU+I	Topology 2,	56	56	56	58	56	56	58
285	ENSG00000144747,	126	19	TN+F+I	Topology 6,	50	50	50	50	50	50	50	42	3	HIVb	Topology 4,	54	54	54	54	54	54	54
286	ENSG00000041982,	120	43	K2P+G4	Topology 7,	34	34	34	36	36	36	34	40	14	FLU+G4	Topology 7,	42	42	42	40	44	42	42
287	ENSG00000188186,	81	19	TNe+I	Topology 4,	40	40	40	40	42	40	40	27	2	Q.bird	Topology 5,	56	56	56	56	56	56	56
288	ENSG00000112624,	69	13	K2P+G4	Topology 6,	42	42	42	42	42	42	42	23	4	Q.plant	Topology 5,	50	50	50	52	48	48	50
289	ENSG00000129292,	54	9	F81+F+G4	Topology 1,	60	60	60	58	60	60	60	18	6	Q.plant	Topology 2,	64	64	64	62	64	64	64
290	ENSG00000077147,	93	11	K2P+G4	Topology 5,	54	54	54	56	56	56	58	31	0	mtZOA	Topology 1,Topology 2,Topology 3,Topology 4,Topology 5,Topology 6,Topology 7,	62	62	62	62	64	64	64
291	ENSG00000145191,	144	57	K2P+G4	Topology 5,	44	44	44	44	44	44	46	48	17	Q.bird+G4	Topology 1,	66	66	66	64	66	66	66
292	ENSG00000100288,	57	20	K2P+G4	Topology 6,	44	44	44	46	44	44	44	19	3	Dayhoff+G4	Topology 5,	56	56	56	56	56	56	56
293	ENSG00000152689,	147	26	K2P+R2	Topology 3,	58	58	58	58	58	58	58	49	3	FLAVI	Topology 7,	66	66	66	66	66	66	66
294	ENSG00000118900,	87	25	TN+F+G4	Topology 2,	50	50	50	46	52	50	50	29	7	Q.mammal+I	Topology 2,	64	64	64	64	64	64	64
295	ENSG00000103507,	156	47	TN+F+G4	Topology 7,	44	44	44	42	42	44	44	52	7	Q.mammal+G4	Topology 2,	60	60	60	58	60	60	60
296	ENSG00000136068,	135	40	K3P+G4	Topology 6,	44	44	44	46	44	44	46	45	9	FLU+I	Topology 3,	64	64	64	64	64	64	64
297	ENSG00000136153,	108	19	K2P+G4	Topology 2,	42	42	42	42	42	42	42	36	6	Q.bird+I	Topology 6,	50	50	50	50	50	50	50
298	ENSG00000174780,	96	18	K2P+I	Topology 7,	28	28	28	32	28	30	28	32	1	Q.plant+I	Topology 7,	44	44	44	44	44	44	44
299	ENSG00000108984,	114	26	K3Pu+F+I+G4	Topology 2,	46	46	46	46	48	48	48	38	2	FLAVI+I	Topology 4,	58	58	58	58	58	58	58
300	ENSG00000078098,	84	40	K2P+G4	Topology 1,	52	52	52	50	52	52	52	28	16	FLAVI	Topology 1,	62	62	62	64	64	64	64
301	ENSG00000137509,	180	51	K2P+G4	Topology 5,	32	34	34	40	30	34	36	60	15	FLAVI+G4	Topology 5,	58	58	58	60	60	58	60
302	ENSG00000185774,	111	10	K2P+I	Topology 5,	56	56	56	56	56	56	56	37	0	cpREV	Topology 7,	64	64	64	64	64	64	64
303	ENSG00000112773,	774	171	TIMe+I+R3	Topology 3,	32	32	32	32	32	30	32	258	4	Q.bird+I	Topology 5,	60	60	60	62	60	60	60
304	ENSG00000135905,	111	38	TNe+I+G4	Topology 4,	38	38	38	38	38	38	38	37	7	mtMAM+G4	Topology 4,	46	46	46	46	46	46	46
305	ENSG00000171714,	204	70	TNe+G4	Topology 5,	36	36	36	38	36	34	36	68	14	mtZOA+G4	Topology 5,	44	44	44	46	46	44	46
306	ENSG00000124523,	114	39	K2P+I+G4	Topology 2,	44	44	44	38	46	44	46	38	9	Q.plant+G4	Topology 5,	60	60	60	58	60	60	60
307	ENSG00000111049,	75	26	K2P+G4	Topology 1,	66	66	66	66	68	68	68	25	8	Q.bird	Topology 4,	74	74	74	74	76	76	76
308	ENSG00000172269,	81	23	TIM3e+I	Topology 2,	54	54	54	58	56	56	56	27	5	mtMet	Topology 3,	68	68	68	68	68	68	68
309	ENSG00000142698,	72	30	K2P+G4	Topology 7,	38	38	38	42	44	40	42	24	9	Q.bird	Topology 3,	60	60	60	62	62	60	62
310	ENSG00000014914,	87	32	TNe+I+R2	Topology 2,	58	58	58	56	58	58	58	29	6	Q.mammal	Topology 1,	72	72	72	72	72	72	72
311	ENSG00000171509,	216	63	TPM3+F+G4	Topology 7,	36	36	36	36	38	36	34	72	21	Q.bird+G4	Topology 7,	42	42	42	40	42	42	40
312	ENSG00000203778,	114	29	TIMe+G4	Topology 5,	50	50	50	52	48	50	50	38	7	Q.bird	Topology 7,	62	62	62	64	62	62	62
313	ENSG00000174684,	189	52	K2P+G4	Topology 4,	40	40	40	38	42	40	40	63	11	Q.bird+G4	Topology 3,	60	60	60	58	60	60	62
314	ENSG00000064195,	345	77	HKY+F+I+R3	Topology 1,	34	34	34	40	34	36	36	115	9	Q.bird	Topology 5,	54	54	54	54	54	54	54
315	ENSG00000172262,	123	23	K2P+I	Topology 5,	52	52	52	50	50	50	50	41	0	Q.insect	Topology 1,Topology 2,Topology 3,Topology 5,	62	62	62	62	62	62	62
316	ENSG00000158201,	111	28	K2P+G4	Topology 2,	28	28	28	30	28	28	30	37	4	Q.bird	Topology 2,	46	46	46	46	46	46	46
317	ENSG00000213341,	93	23	K2P+G4	Topology 2,	48	48	48	46	48	48	48	31	2	Q.mammal+I	Topology 1,	60	60	60	60	60	60	60
318	ENSG00000147130,	111	14	K2P+I	Topology 6,	42	42	42	44	40	40	42	37	0	rtREV	Topology 1,Topology 2,Topology 3,Topology 5,Topology 6,Topology 7,	56	56	56	56	56	56	56
319	ENSG00000197872,	105	32	TIM3e+I	Topology 1,	40	40	40	42	42	40	42	35	0	HIVb	Topology 4,Topology 6,Topology 7,	68	68	68	68	68	68	68
320	ENSG00000113369,	54	13	K2P+I	Topology 5,	56	56	56	56	56	56	56	18	3	Q.mammal	Topology 7,	62	62	62	62	62	62	62
321	ENSG00000109738,	81	21	TIM2e+G4	Topology 6,	58	58	58	58	58	58	58	27	0	Q.mammal	Topology 1,Topology 2,Topology 3,Topology 4,Topology 5,Topology 6,Topology 7,	68	68	68	68	68	68	68
322	ENSG00000165219,	126	39	HKY+F+G4	Topology 7,	38	38	38	36	38	38	38	42	7	Q.bird+G4	Topology 2,	46	46	46	48	46	46	48
323	ENSG00000088035,	84	30	K2P+I	Topology 7,	46	46	46	44	46	46	44	28	13	HIVb+G4	Topology 7,	52	52	52	50	52	52	52
324	ENSG00000134363,	228	74	TIM2e+I+G4	Topology 2,	42	42	42	40	40	42	40	76	9	Q.bird+G4	Topology 1,	52	52	52	50	54	54	54
325	ENSG00000144580,	108	20	HKY+F+G4	Topology 4,	46	46	46	46	46	46	46	36	0	mtZOA	Topology 1,Topology 2,Topology 3,Topology 4,Topology 5,Topology 6,Topology 7,	58	58	58	58	58	58	58
326	ENSG00000182580,	150	30	TIM3e+I+G4	Topology 5,	50	50	50	48	50	50	50	50	0	FLAVI	Topology 5,	64	64	64	64	66	66	66
327	ENSG00000148677,	180	81	TN+F+G4	Topology 2,	26	26	26	28	26	26	30	60	27	Q.bird+G4	Topology 4,	54	54	54	52	52	54	54
328	ENSG00000055208,	138	31	K2P+G4	Topology 7,	62	62	62	62	62	62	62	46	7	HIVb+G4	Topology 7,	64	64	64	60	64	64	64
329	ENSG00000173599,	180	45	HKY+F+G4	Topology 5,	36	36	36	34	36	36	34	60	5	Q.plant+I	Topology 7,	56	56	56	56	56	56	56
330	ENSG00000105698,	150	31	K2P+I+R2	Topology 5,	40	40	40	38	38	38	38	50	0	WAG	Topology 1,Topology 2,Topology 3,Topology 5,	58	58	58	58	58	58	58
331	ENSG00000093009,	93	17	K2P+G4	Topology 7,	44	44	44	46	42	42	44	31	1	Dayhoff	Topology 6,	62	62	62	62	62	62	62
332	ENSG00000155561,	159	42	K2P+I	Topology 5,	30	30	30	34	30	32	34	53	8	Q.bird	Topology 4,	56	56	56	56	56	56	58
333	ENSG00000111907,ENSG00000111906,	60	5	K2P	Topology 4,	72	72	72	72	72	72	72	20	0	HIVw	Topology 1,Topology 2,Topology 3,Topology 4,Topology 5,Topology 7,	78	78	78	78	78	78	78
334	ENSG00000158578,	162	47	K3P+G4	Topology 4,	36	36	36	34	38	38	38	54	9	LG+G4	Topology 5,	56	56	56	52	56	56	56
335	ENSG00000158669,	72	21	K2P+G4	Topology 2,	36	36	36	36	36	36	36	24	4	mtZOA+G4	Topology 6,	48	48	48	48	48	48	48
336	ENSG00000115226,	114	13	K2P+R2	Topology 3,	50	50	50	50	50	50	50	38	0	FLU	Topology 1,Topology 2,Topology 3,Topology 5,	60	60	60	60	60	60	60
337	ENSG00000048028,	87	28	K2P+G4	Topology 7,	34	34	34	36	34	34	36	29	4	Q.mammal	Topology 3,	48	48	48	48	48	48	48
338	ENSG00000128918,ENSG00000103569,	135	54	K2P+I+G4	Topology 4,	50	50	50	48	48	50	50	45	15	Q.plant+G4	Topology 4,	58	58	58	56	58	58	58
339	ENSG00000171408,	90	21	TIM3e+I	Topology 1,	70	70	70	70	70	70	70	30	3	cpREV+I	Topology 2,Topology 3,	76	76	76	76	76	76	76
340	ENSG00000159713,	186	45	TNe+I+R2	Topology 7,	52	52	52	46	50	50	46	62	6	FLAVI+FU*R2	Topology 7,	62	62	62	60	62	62	62
341	ENSG00000156990,	84	37	TNe+I	Topology 7,	52	52	52	54	52	52	52	28	12	FLAVI+G4	Topology 7,	58	58	58	56	58	58	58
342	ENSG00000187676,	111	36	K2P+G4	Topology 7,	36	36	36	34	36	36	36	37	7	Q.plant+G4	Topology 7,	50	50	50	50	50	50	50
343	ENSG00000198026,	66	19	K2P+I	Topology 2,	54	54	54	54	56	54	56	22	1	Q.bird	Topology 5,	66	66	66	66	66	66	66
344	ENSG00000030304,	78	17	TNe+I	Topology 7,	40	40	40	40	40	40	42	26	3	FLAVI	Topology 1,	60	60	60	60	60	60	60
345	ENSG00000145740,	87	16	K2P+G4	Topology 5,	48	48	48	46	44	46	46	29	2	mtZOA	Topology 1,	58	58	58	58	58	58	58
346	ENSG00000129521,	357	59	TIM3e+G4	Topology 2,	30	30	30	30	30	30	30	119	4	HIVb+G4	Topology 4,	42	42	42	42	42	42	42
347	ENSG00000198945,	141	30	K2P+G4	Topology 2,	42	42	42	42	42	44	44	47	1	Q.yeast	Topology 1,Topology 2,Topology 3,Topology 4,Topology 5,Topology 6,Topology 7,	72	72	72	72	74	74	74
348	ENSG00000156990,	105	50	K2P+G4	Topology 3,	44	44	44	48	42	42	46	35	15	Q.bird+G4	Topology 3,	54	54	54	56	56	56	56
349	ENSG00000204859,	240	93	K2P+G4	Topology 5,	24	24	22	24	24	24	26	80	29	Q.bird+G4	Topology 5,	38	38	38	36	38	38	40
350	ENSG00000125675,	168	37	TIM2e+G4	Topology 7,	48	48	48	52	52	52	50	56	0	Q.pfam_gb	Topology 1,Topology 2,Topology 3,Topology 4,Topology 5,Topology 6,Topology 7,	68	68	68	68	70	70	70
351	ENSG00000119979,	78	5	K2P+G4	Topology 6,	62	62	62	62	62	62	62	26	0	Q.bird	Topology 1,Topology 2,Topology 3,Topology 4,Topology 5,Topology 6,Topology 7,	66	66	66	66	66	66	66
352	ENSG00000071243,	192	56	K3P+G4	Topology 3,	48	48	48	46	48	48	46	64	6	Q.mammal+G4	Topology 7,	62	62	62	62	62	62	62
353	ENSG00000221914,	96	12	K3P+I	Topology 5,	46	46	46	46	46	46	46	32	0	Q.plant	Topology 1,Topology 2,Topology 3,Topology 4,Topology 5,Topology 6,Topology 7,	56	56	56	56	56	56	56
354	ENSG00000102225,	96	24	K3P+G4	Topology 3,	56	56	56	60	56	58	56	32	0	cpREV	Topology 1,Topology 2,Topology 3,Topology 4,Topology 5,Topology 6,Topology 7,	70	70	70	70	72	72	72
355	ENSG00000111728,	90	28	K2P+G4	Topology 7,	52	52	52	52	52	48	50	30	6	FLU+G4	Topology 5,	62	62	62	62	62	60	62
356	ENSG00000135622,	93	10	K3P+G4	Topology 4,	60	60	60	58	60	60	60	31	6	Q.bird	Topology 3,	64	64	64	62	64	64	62
357	ENSG00000149182,	129	40	TIM+F+G4	Topology 7,	46	46	46	48	44	46	44	43	2	Q.bird	Topology 1,	62	62	62	62	62	62	62
358	ENSG00000100433,	141	26	K2P+I+G4	Topology 5,	64	64	64	64	62	62	62	47	0	FLAVI	Topology 5,	76	76	76	76	76	76	76
359	ENSG00000135333,	150	25	K3P+G4	Topology 4,	52	52	52	52	52	50	52	50	0	FLAVI	Topology 1,Topology 2,Topology 3,Topology 4,Topology 5,Topology 6,Topology 7,	56	56	56	56	56	56	56
360	ENSG00000110851,	147	42	K2P+I	Topology 7,	46	46	46	46	46	44	46	49	7	Q.bird	Topology 4,	50	50	50	48	50	50	50
361	ENSG00000188037,	210	43	K2P+I+G4	Topology 1,	46	46	46	46	46	46	46	70	0	FLAVI	Topology 2,Topology 3,Topology 5,	64	64	64	64	64	64	64
362	ENSG00000102786,	90	18	K2P+I	Topology 5,	60	60	60	60	62	62	62	30	1	Q.insect	Topology 4,Topology 6,Topology 7,	70	70	70	70	70	70	70
363	ENSG00000101665,	72	1	JC	Topology 5,Topology 7,	56	56	56	56	56	56	56	24	0	DCMut	Topology 2,Topology 3,Topology 5,Topology 7,	56	56	56	56	56	56	56
364	ENSG00000119421,	135	48	K2P+G4	Topology 2,	50	50	50	50	50	50	50	45	17	Q.plant+G4	Topology 2,	56	56	56	56	56	56	58
365	ENSG00000137692,	108	10	K3P+G4	Topology 7,	50	50	50	48	52	50	50	36	0	Q.insect	Topology 1,Topology 2,Topology 3,Topology 4,Topology 5,Topology 6,Topology 7,	58	58	58	58	58	58	58
366	ENSG00000074803,	129	34	K2P+G4	Topology 5,	30	30	30	32	30	32	32	43	8	Q.bird+I	Topology 7,	42	42	42	38	42	42	42
367	ENSG00000203734,	162	46	K3P+G4	Topology 7,	38	38	38	40	40	36	38	54	15	Q.bird+G4	Topology 1,	44	44	44	44	46	44	46
368	ENSG00000176444,	165	11	TNe+I	Topology 7,	62	62	62	62	62	62	62	55	0	Blosum62+I	Topology 3,	66	66	66	66	66	66	66
369	ENSG00000160796,	159	71	K2P+I+G4	Topology 3,	34	34	34	36	34	36	36	53	18	Q.bird+G4	Topology 3,	50	50	50	48	50	50	50
370	ENSG00000127995,ENSG00000127990,	45	14	K2P	Topology 1,	60	60	60	58	60	60	60	15	4	FLAVI+G4	Topology 2,	64	64	64	64	64	64	64
371	ENSG00000137221,	99	36	HKY+F+I+R2	Topology 6,	34	34	34	34	34	34	34	33	7	Q.bird+G4	Topology 7,	54	54	54	54	54	54	54
372	ENSG00000174429,	474	149	TIM3e+R3	Topology 7,	34	34	34	34	34	36	32	158	35	Q.bird+G4	Topology 7,	46	46	46	42	46	46	44
373	ENSG00000054118,	186	31	HKY+F+G4	Topology 3,	50	50	50	50	52	52	52	62	2	Q.bird	Topology 3,	58	58	58	58	58	58	58
374	ENSG00000064651,	120	24	K2P+G4	Topology 7,	50	50	50	48	50	50	48	40	3	FLAVI+G4	Topology 5,	54	54	54	54	54	54	54
375	ENSG00000137574,	141	54	K2P+G4	Topology 1,	36	38	38	40	36	40	40	47	11	cpREV+G4	Topology 7,	62	62	62	62	62	62	62
376	ENSG00000214655,	156	41	K2P+G4	Topology 3,	42	42	42	40	42	42	42	52	4	Q.mammal+G4	Topology 5,	54	54	54	54	54	54	54
377	ENSG00000108684,	78	9	TNe+I	Topology 3,	50	50	50	50	50	50	52	26	0	mtZOA	Topology 4,Topology 6,Topology 7,	56	56	56	56	56	56	56
378	ENSG00000115289,	93	5	K2P	Topology 5,	70	70	70	70	70	70	70	31	0	HIVb	Topology 1,Topology 2,Topology 3,Topology 4,Topology 5,Topology 6,Topology 7,	70	70	70	70	72	72	72
379	ENSG00000175426,	231	64	K2P+G4	Topology 3,	54	54	54	52	54	54	54	77	8	HIVb+FU*R2	Topology 4,	68	68	68	66	70	70	70
380	ENSG00000164332,	84	16	TNe+G4	Topology 2,	54	54	54	54	54	54	54	28	1	LG	Topology 1,Topology 2,Topology 3,Topology 4,Topology 5,Topology 6,Topology 7,	62	62	62	62	62	62	62
381	ENSG00000126653,	207	33	HKY+F+G4	Topology 3,	34	34	34	34	34	32	34	69	1	Q.insect	Topology 1,Topology 2,Topology 3,Topology 5,	54	54	54	54	54	54	54
382	ENSG00000157131,	240	104	K3P+G4	Topology 7,	32	32	30	34	34	32	32	80	33	FLU+FU*R3	Topology 7,	40	40	40	40	40	40	40
383	ENSG00000112972,	162	43	K3P+G4	Topology 4,	50	50	50	48	50	50	50	54	6	Q.bird+G4	Topology 4,	60	60	60	60	60	60	60
384	ENSG00000165269,	135	54	K2P+I+G4	Topology 7,	44	44	44	44	42	42	42	45	18	Q.plant+G4	Topology 4,	48	48	48	48	48	48	48
385	ENSG00000117400,	177	80	K2P+G4	Topology 2,	32	32	34	36	32	34	32	59	28	Q.bird+G4	Topology 5,	42	42	42	46	42	44	44
386	ENSG00000154556,	45	9	K2P+G4	Topology 6,	68	68	68	68	68	68	68	15	1	Q.plant	Topology 1,Topology 2,Topology 3,Topology 5,	74	74	74	74	74	74	74
387	ENSG00000137166,	102	18	TNe+I	Topology 1,	50	50	50	50	50	50	50	34	0	HIVb	Topology 1,Topology 2,Topology 3,Topology 4,Topology 5,Topology 6,Topology 7,	58	58	58	58	58	58	58
388	ENSG00000177917,	129	21	K2P+G4	Topology 2,	50	50	50	50	50	50	50	43	4	mtZOA+G4	Topology 3,	56	56	56	56	56	56	56
389	ENSG00000204120,	162	43	TN+F+G4	Topology 5,	44	44	44	42	44	44	46	54	15	Q.bird+G4	Topology 5,	46	46	46	44	46	46	46
390	ENSG00000170043,	69	13	K2P+G4	Topology 4,	62	62	62	62	62	62	62	23	1	mtInv	Topology 1,Topology 2,Topology 3,Topology 4,Topology 5,Topology 6,Topology 7,	74	74	74	74	74	74	74
391	ENSG00000128595,	219	61	K2P+G4	Topology 5,	44	44	44	46	44	44	46	73	9	Q.bird	Topology 4,	60	60	60	58	60	60	58
392	ENSG00000137962,	135	47	HKY+F+G4	Topology 2,	36	34	36	34	36	36	32	45	11	FLAVI+G4	Topology 3,	46	46	46	46	48	48	48
393	ENSG00000158467,	99	23	K2P+I	Topology 1,	44	44	44	42	44	44	44	33	1	HIVb	Topology 1,Topology 2,Topology 3,Topology 4,Topology 5,Topology 6,Topology 7,	62	62	62	62	62	62	62
394	ENSG00000001460,	171	74	K2P+G4	Topology 7,	36	36	36	38	36	36	36	57	24	Q.bird+G4	Topology 7,	48	48	48	48	48	48	48
395	ENSG00000014914,	123	52	K2P+I+R2	Topology 3,	40	40	40	38	40	40	38	41	15	Q.bird+G4	Topology 4,	50	50	50	46	48	48	48
396	ENSG00000179044,	219	106	TNe+G4	Topology 7,	30	30	30	28	30	28	28	73	35	Q.bird+G4	Topology 1,	40	40	40	44	40	42	44
397	ENSG00000137558,	117	27	K3P+G4	Topology 5,	50	50	50	52	50	50	52	39	3	FLAVI	Topology 4,Topology 5,	56	56	56	56	56	56	56
398	ENSG00000116745,	81	28	K2P+G4	Topology 6,	48	48	48	48	48	46	48	27	5	Q.mammal+G4	Topology 3,	52	52	52	52	52	52	52
399	ENSG00000114686,	108	29	K3P+I	Topology 6,	42	42	42	42	40	42	42	36	3	rtREV	Topology 6,	60	60	60	60	60	60	60
400	ENSG00000213398,	153	40	K2P+I	Topology 4,	40	40	40	36	40	40	38	51	9	Q.LG+I	Topology 3,	54	54	54	54	54	54	54
401	ENSG00000125818,	156	42	TIM2e+G4	Topology 1,	42	44	44	40	44	44	44	52	7	Q.bird+FU*R2	Topology 2,	60	60	60	60	60	60	60
402	ENSG00000159023,	57	11	K2P	Topology 4,	48	48	48	46	48	48	48	19	6	FLAVI	Topology 5,	50	50	50	50	50	50	50
403	ENSG00000153820,	51	16	TIM3+F	Topology 5,	50	50	50	50	48	50	50	17	8	Q.mammal	Topology 5,	58	58	58	58	56	58	58
404	ENSG00000140382,	132	29	TN+F+G4	Topology 4,	48	48	48	44	48	48	48	44	2	Q.bird	Topology 5,	62	62	62	62	62	62	62
405	ENSG00000164587,	63	11	TNe+R2	Topology 6,	56	56	56	56	56	56	56	21	0	FLU	Topology 1,Topology 2,Topology 3,Topology 4,Topology 5,Topology 6,Topology 7,	66	66	66	66	66	66	66
406	ENSG00000139645,	81	11	TNe+G4	Topology 6,	38	38	38	38	38	38	40	27	0	PMB	Topology 1,Topology 2,Topology 3,Topology 4,Topology 5,Topology 6,Topology 7,	48	48	48	48	48	48	48
407	ENSG00000081307,	126	39	K3P+I	Topology 7,	58	58	58	58	58	56	56	42	2	WAG	Topology 1,Topology 2,Topology 3,Topology 4,Topology 5,Topology 6,Topology 7,	72	72	72	72	72	72	72
408	ENSG00000124006,	273	65	TIM2+F+G4	Topology 7,	36	36	36	38	36	34	34	91	17	Q.bird+G4	Topology 5,	52	52	52	52	52	52	52
409	ENSG00000120729,	168	39	K2P+G4	Topology 3,	32	32	32	34	32	30	34	56	7	Q.bird+G4	Topology 5,	56	56	56	56	56	56	56
410	ENSG00000174564,	189	72	HKY+F+G4	Topology 7,	30	30	30	28	30	30	28	63	20	Q.bird+G4	Topology 4,	38	38	38	36	38	38	36
411	ENSG00000163710,	126	44	K2P+G4	Topology 7,	46	46	46	44	46	46	48	42	11	Q.bird	Topology 6,	48	48	48	50	50	48	52
412	ENSG00000094804,	99	37	K2P+G4	Topology 1,	40	40	40	40	40	40	40	33	11	Q.bird+G4	Topology 3,	54	54	54	54	54	54	54
413	ENSG00000171503,	117	33	K2P+G4	Topology 1,	48	48	48	46	48	48	48	39	0	Q.plant	Topology 7,	62	62	62	62	62	62	62
414	ENSG00000134285,	66	23	K2P+G4	Topology 1,	50	50	50	50	50	50	50	22	7	Q.mammal	Topology 5,	66	66	66	68	66	66	68
415	ENSG00000164756,	105	41	K2P+G4	Topology 7,	46	46	46	48	46	46	44	35	14	FLAVI	Topology 4,	58	58	58	54	56	56	56
416	ENSG00000164946,	195	88	TIM3e+G4	Topology 3,	28	28	28	32	28	28	34	65	31	Q.bird+G4	Topology 2,	50	50	50	54	50	52	50
417	ENSG00000113716,	219	51	K2P+G4	Topology 3,	20	20	20	24	22	20	20	73	12	Q.bird+G4	Topology 4,	40	40	40	40	38	40	42
418	ENSG00000128578,	246	68	K3P+G4	Topology 4,	32	32	32	30	32	34	32	82	8	Q.bird+I	Topology 4,	48	48	48	48	46	46	46
419	ENSG00000169908,	144	74	TVMe+G4	Topology 7,	50	50	50	48	50	50	50	48	23	Q.plant+G4	Topology 7,	50	50	50	52	52	52	54
420	ENSG00000158941,	222	75	HKY+F+G4	Topology 2,	32	30	32	32	32	32	34	74	18	Q.mammal+G4	Topology 2,	32	32	32	36	34	32	32
421	ENSG00000164116,	60	25	K3P+G4	Topology 3,	38	38	36	38	38	34	40	20	8	HIVb	Topology 4,	56	56	56	56	56	56	58
422	ENSG00000111371,	72	20	K2P+G4	Topology 4,	32	32	32	30	32	30	30	24	2	mtVer+I	Topology 1,	48	48	48	48	48	48	48
423	ENSG00000170248,	171	37	HKY+F+I+R2	Topology 5,	50	50	50	50	50	50	50	57	7	Dayhoff+FO	Topology 4,	50	50	50	50	50	50	50
424	ENSG00000120658,	210	56	K2P+G4	Topology 5,	34	34	34	34	34	34	36	70	3	Q.insect	Topology 3,	54	54	54	54	54	54	54
425	ENSG00000124713,	120	46	TIM3e+I+R2	Topology 5,	44	44	44	42	42	44	44	40	13	Q.bird+G4	Topology 5,	52	52	52	50	52	52	52
426	ENSG00000065526,	318	29	K2P+R2	Topology 3,	38	38	38	38	38	38	38	106	3	JTT	Topology 4,	46	46	46	46	48	48	48
427	ENSG00000116120,	69	26	K2P+G4	Topology 6,	44	44	44	44	46	44	44	23	9	Q.bird+G4	Topology 3,	66	66	66	66	66	66	66
428	ENSG00000100490,	90	23	TNe+G4	Topology 1,	38	38	38	40	40	42	40	30	2	Q.bird	Topology 3,	52	52	52	52	54	54	54
429	ENSG00000168490,	531	89	TIM2+F+I+R3	Topology 2,	34	32	34	40	34	36	38	177	5	Q.bird	Topology 1,	52	52	52	52	52	52	52
430	ENSG00000134285,	87	22	TNe+G4	Topology 7,	54	54	54	54	56	56	54	29	4	Q.plant+I	Topology 5,	64	64	64	64	64	64	64
431	ENSG00000164692,	69	10	K3P+I	Topology 1,	62	62	62	66	62	64	62	23	2	mtVer	Topology 2,Topology 3,	64	64	64	68	64	66	64
432	ENSG00000047365,	162	25	K2P+G4	Topology 5,	40	40	40	42	40	40	44	54	6	Q.bird+FU*R2	Topology 4,	58	58	58	58	58	58	58
433	ENSG00000178921,	180	57	TIM2+F+I+G4	Topology 1,	36	36	36	38	36	36	38	60	12	FLAVI+G4	Topology 5,	54	54	54	54	54	54	54
434	ENSG00000003509,	57	11	K2P+G4	Topology 4,	50	50	50	50	50	50	50	19	3	Q.plant+R2	Topology 5,	54	54	54	54	54	54	54
435	ENSG00000125409,	141	58	K2P+G4	Topology 7,	44	44	44	52	44	44	40	47	16	Q.plant+G4	Topology 4,	54	54	54	56	54	54	54
436	ENSG00000101844,	96	24	TIM2e+I	Topology 2,	54	54	54	54	54	54	54	32	0	FLAVI	Topology 1,	68	68	68	68	68	68	68
437	ENSG00000022355,	66	16	TNe+I	Topology 1,	70	70	70	70	70	70	70	22	0	Q.plant	Topology 1,Topology 2,Topology 3,Topology 4,Topology 5,Topology 6,Topology 7,	70	70	70	70	72	72	72
438	ENSG00000101282,	186	49	K2P+G4	Topology 3,	38	38	38	38	38	36	40	62	12	Q.bird+G4	Topology 4,	52	52	52	52	52	52	54
439	ENSG00000167721,	111	37	K2P+G4	Topology 3,	30	30	30	34	30	32	30	37	11	Q.plant+G4	Topology 3,	46	46	46	44	46	46	46
440	ENSG00000137098,ENSG00000159899,	63	21	K2P+I	Topology 5,	58	58	58	58	58	60	60	21	3	FLAVI+G4	Topology 7,	62	62	62	62	62	60	62
441	ENSG00000022355,	141	42	K3P+I	Topology 1,	32	32	32	32	34	30	34	47	0	Q.pfam	Topology 1,Topology 2,Topology 3,Topology 4,Topology 5,Topology 6,Topology 7,	58	58	58	58	58	58	58
442	ENSG00000076108,	135	10	K2P	Topology 1,	56	56	56	56	56	56	56	45	2	Q.bird	Topology 4,	66	66	66	66	66	66	66
443	ENSG00000120658,	105	4	K2P+I	Topology 7,	64	64	64	64	64	64	64	35	0	Q.insect	Topology 1,Topology 2,Topology 3,Topology 4,Topology 5,Topology 6,Topology 7,	68	68	68	68	68	68	68
444	ENSG00000029639,	108	33	K2P+G4	Topology 7,	50	50	50	52	50	50	52	36	8	Q.plant+G4	Topology 7,	50	50	50	50	50	50	52
445	ENSG00000106105,	144	40	K2P+I+R2	Topology 1,	40	40	40	40	40	40	40	48	6	JTTDCMut+R2	Topology 1,	56	56	56	56	56	56	56
446	ENSG00000102359,	189	62	K2P+I	Topology 7,	50	50	50	48	50	48	44	63	8	FLU	Topology 7,	74	74	74	74	74	74	74
447	ENSG00000156709,	108	33	K2P+G4	Topology 3,	46	46	46	50	48	46	48	36	4	FLAVI	Topology 3,	62	62	62	64	64	62	64
448	ENSG00000128917,	57	19	TNe+G4	Topology 7,	66	66	66	68	66	68	66	19	4	FLU+G4	Topology 1,	76	76	76	76	76	76	76
449	ENSG00000070476,	150	42	K2P+G4	Topology 7,	46	46	46	46	48	48	48	50	1	Dayhoff	Topology 1,Topology 2,Topology 3,Topology 4,Topology 5,Topology 6,Topology 7,	60	60	60	60	60	60	60
450	ENSG00000179889,ENSG00000157045,	102	8	JC+I	Topology 7,	70	70	70	70	70	70	70	34	3	Q.bird	Topology 4,	72	72	72	72	72	72	72
451	ENSG00000119321,	99	22	K3P+G4	Topology 5,	56	56	56	52	56	56	56	33	2	Q.mammal	Topology 4,	62	62	62	62	62	62	62
452	ENSG00000102309,	72	19	K2P+G4	Topology 7,	42	42	42	42	42	42	40	24	8	Q.plant	Topology 1,	48	48	48	48	48	48	46
453	ENSG00000101447,	168	50	K2P+I+G4	Topology 4,	30	30	30	28	28	30	30	56	12	Q.plant+G4	Topology 5,	52	52	52	52	52	52	52
454	ENSG00000090861,	123	32	TNe+I	Topology 6,	34	34	34	36	34	36	36	41	4	Q.pfam_gb+I	Topology 2,Topology 3,	50	50	50	50	50	50	52
455	ENSG00000198952,	207	60	TVMe+I+R2	Topology 1,	40	40	40	42	40	40	42	69	16	Q.bird+I	Topology 6,	48	48	48	50	48	48	48
456	ENSG00000157557,	81	30	K3P+G4	Topology 7,	30	30	30	32	30	30	28	27	12	HIVb	Topology 6,	46	46	46	46	48	48	48
457	ENSG00000051009,	168	38	K2P+G4	Topology 7,	70	70	70	72	70	72	70	56	0	Q.mammal	Topology 1,Topology 2,Topology 3,Topology 5,	82	82	82	82	82	82	82
458	ENSG00000108231,	831	194	TIMe+I+R2	Topology 2,	22	20	24	18	20	24	22	277	21	Q.plant+FU*R2	Topology 5,	54	54	54	56	54	56	54
459	ENSG00000087191,	57	15	TNe+G4	Topology 7,	50	50	50	54	50	52	50	19	0	Blosum62	Topology 1,Topology 2,Topology 3,Topology 4,Topology 5,Topology 6,Topology 7,	70	70	70	70	70	70	70
460	ENSG00000139546,	93	45	TN+F+G4	Topology 1,	44	44	44	46	44	46	42	31	19	Q.bird	Topology 5,	52	52	52	50	52	52	52
461	ENSG00000109680,	45	6	K2P	Topology 6,	48	48	48	48	48	48	48	15	1	Q.mammal	Topology 1,Topology 2,Topology 3,Topology 4,Topology 5,Topology 6,Topology 7,	50	50	50	50	50	50	50
462	ENSG00000129422,	96	35	TIM+F+G4	Topology 1,	40	40	40	42	40	40	38	32	9	Q.bird+G4	Topology 3,	50	50	50	50	50	50	50
463	ENSG00000070601,	156	50	TIM3e+G4	Topology 3,	28	28	28	32	28	30	30	52	20	FLAVI+G4	Topology 2,	34	34	34	36	34	34	36
464	ENSG00000072364,	54	9	K2P+G4	Topology 7,	54	54	54	54	54	54	54	18	0	Q.yeast	Topology 1,Topology 2,Topology 3,Topology 5,	56	56	56	56	56	56	56
465	ENSG00000167588,	138	27	K2P+R2	Topology 2,	46	46	46	44	46	46	44	46	5	Q.bird+FU*R2	Topology 3,	62	62	62	62	62	62	62
466	ENSG00000110011,	93	36	K2P+I	Topology 7,	36	36	36	38	36	38	36	31	10	Q.bird+G4	Topology 4,	52	52	52	54	52	54	52
467	ENSG00000146267,	222	38	TIM3e+I+R2	Topology 6,	52	52	52	52	52	50	52	74	5	HIVb+I	Topology 4,	66	66	66	66	66	66	66
468	ENSG00000221838,ENSG00000106290,	75	14	K2P+I+G4	Topology 5,	44	44	44	46	44	44	46	25	0	FLAVI	Topology 1,Topology 2,Topology 3,Topology 4,Topology 5,Topology 6,Topology 7,	58	58	58	58	58	58	58
469	ENSG00000102362,	108	41	K2P+G4	Topology 2,	42	42	42	44	42	42	44	36	12	Q.plant+G4	Topology 2,	58	58	58	60	56	56	56
470	ENSG00000273820,	1314	354	TIM3e+I+R3	Topology 1,	12	12	12	12	16	12	14	438	48	Q.bird+G4	Topology 5,	50	50	50	52	52	50	52
471	ENSG00000171503,	81	22	TIM3e+G4	Topology 7,	48	48	48	48	46	48	48	27	5	rtREV+G4	Topology 5,	56	56	56	56	54	56	56
472	ENSG00000136709,	96	4	K2P+I	Topology 7,	76	76	76	76	76	76	76	32	0	PMB	Topology 1,Topology 2,Topology 3,Topology 4,Topology 5,Topology 6,Topology 7,	76	76	76	76	76	76	76
473	ENSG00000163430,	117	43	K2P+G4	Topology 5,	52	52	52	54	52	52	52	39	10	Q.bird	Topology 1,	74	74	74	74	74	74	74
474	ENSG00000143393,	45	3	JC	Topology 4,Topology 5,Topology 7,	74	74	74	74	74	74	74	15	1	Q.mammal	Topology 5,	76	76	76	76	76	76	76
475	ENSG00000160691,	120	26	K2P+G4	Topology 3,	52	52	52	54	54	52	54	40	2	Q.bird	Topology 5,	60	60	60	60	60	60	60
476	ENSG00000163430,	111	31	K2P+I	Topology 7,	56	56	56	56	56	56	56	37	3	FLU	Topology 3,	62	62	62	62	62	62	62
477	ENSG00000131067,	66	10	TIM3e+G4	Topology 3,	68	68	68	68	68	68	68	22	1	WAG	Topology 1,Topology 5,	74	74	74	74	74	74	74
478	ENSG00000144815,	72	24	K2P+G4	Topology 7,	54	54	54	54	54	54	54	24	9	FLU+G4	Topology 2,	64	64	64	60	64	64	62
479	ENSG00000198265,	144	26	K2P+R2	Topology 1,	46	46	46	46	46	46	46	48	0	Q.bird	Topology 1,Topology 2,Topology 3,Topology 5,	58	58	58	58	58	58	58
480	ENSG00000100418,	108	15	K2P+I	Topology 4,	44	44	44	42	44	44	44	36	4	Q.mammal	Topology 4,Topology 6,Topology 7,	58	58	58	58	58	58	58
481	ENSG00000137200,	129	34	TNe+I+R2	Topology 5,	52	52	52	52	52	52	52	43	3	mtZOA	Topology 4,	62	62	62	62	62	62	62
482	ENSG00000136051,	81	21	K2P+I	Topology 6,	52	52	52	56	56	50	54	27	4	Q.bird	Topology 5,	60	60	60	62	62	60	60
483	ENSG00000138375,	48	12	K2P	Topology 7,	44	44	44	44	44	44	42	16	6	FLAVI	Topology 7,	46	46	46	46	46	46	46
484	ENSG00000145331,	150	42	K2P+G4	Topology 7,	24	24	24	28	26	26	22	50	11	Q.plant+I	Topology 1,	56	56	56	60	60	56	58
485	ENSG00000110844,	111	15	K2P+R2	Topology 2,	54	54	54	54	54	54	54	37	0	Q.plant	Topology 6,Topology 7,	62	62	62	62	62	62	62
486	ENSG00000172817,	204	74	TIM3e+G4	Topology 6,	30	30	30	44	30	30	32	68	38	Q.bird+I	Topology 6,	52	52	52	58	52	50	50
487	ENSG00000028839,	135	18	K2P+I	Topology 6,	68	68	68	68	68	68	68	45	0	Blosum62	Topology 1,Topology 2,Topology 3,Topology 5,	76	76	76	76	76	76	76
488	ENSG00000122218,	75	22	K2P+I	Topology 2,	38	38	38	40	42	38	42	25	1	Q.yeast	Topology 1,	66	66	66	66	66	66	66
489	ENSG00000135912,	210	58	K2P+I+R2	Topology 3,	48	48	48	44	48	48	46	70	8	Q.plant+I	Topology 5,	58	58	58	56	58	58	58
490	ENSG00000186517,	102	40	K3P+G4	Topology 7,	40	40	40	40	40	40	40	34	5	Q.bird+G4	Topology 5,	58	58	58	58	58	58	58
491	ENSG00000127993,	144	41	TN+F+I	Topology 5,	34	34	34	36	34	34	36	48	11	Q.plant+I	Topology 5,	48	48	48	52	50	48	50
492	ENSG00000140382,	213	45	TIM2e+G4	Topology 7,	44	44	44	46	42	44	42	71	0	HIVb	Topology 1,Topology 2,Topology 3,Topology 4,Topology 5,Topology 6,Topology 7,	66	66	66	66	66	66	66
493	ENSG00000181856,	114	38	TNe+I	Topology 2,	54	54	54	54	54	54	52	38	3	mtMAM	Topology 7,	70	70	70	70	70	70	70
494	ENSG00000119787,	117	7	K2P+I	Topology 4,	56	56	56	56	56	56	56	39	1	Q.plant	Topology 4,Topology 6,Topology 7,	60	60	60	60	60	60	60
495	ENSG00000152422,	165	47	K2P+G4	Topology 5,	38	38	38	36	38	38	40	55	15	Q.bird+G4	Topology 5,	56	56	56	56	56	56	56
496	ENSG00000106049,	108	37	K2P+I	Topology 1,	56	56	56	56	60	58	56	36	9	Q.plant+G4	Topology 3,	68	68	68	68	68	68	68
497	ENSG00000153132,	81	11	K2P	Topology 5,	48	48	48	50	48	48	50	27	3	JTTDCMut+I	Topology 5,	56	56	56	56	56	56	56
498	ENSG00000108578,	147	39	HKY+F+G4	Topology 1,	54	54	54	58	56	54	56	49	8	Q.plant+G4	Topology 7,	66	66	66	64	66	66	66
499	ENSG00000088833,	93	22	K2P+G4	Topology 2,	38	38	38	34	38	38	38	31	3	Dayhoff	Topology 6,Topology 7,	54	54	54	50	54	54	54
500	ENSG00000115165,	102	54	K2P+G4	Topology 7,	42	42	42	40	42	42	40	34	20	Q.mammal+G4	Topology 5,	54	54	54	54	52	54	54
501	ENSG00000112308,	123	20	K2P+I	Topology 7,	60	60	60	58	60	60	60	41	4	Q.bird	Topology 1,	66	66	66	66	66	66	66
502	ENSG00000113391,	192	26	K2P+I	Topology 5,	38	38	38	36	38	38	36	64	4	Q.plant+G4	Topology 7,	52	52	52	50	52	52	52
503	ENSG00000169251,	105	26	TN+F+G4	Topology 3,	52	52	52	52	52	52	52	35	7	HIVb	Topology 7,	58	58	58	56	58	58	58
504	ENSG00000153292,	99	46	K2P+G4	Topology 6,	42	42	42	40	40	40	38	33	20	HIVw+I+R2	Topology 6,	40	40	40	40	42	42	42
505	ENSG00000130713,	66	17	K3P+R2	Topology 4,	44	44	44	46	44	44	44	22	0	Q.pfam	Topology 4,	54	54	54	54	54	54	54
506	ENSG00000087365,	99	22	K2P+I+G4	Topology 3,	48	48	48	52	48	50	48	33	0	FLAVI	Topology 1,Topology 2,Topology 3,Topology 4,Topology 5,Topology 6,Topology 7,	60	60	60	60	60	60	60
507	ENSG00000159708,	192	38	TPM3+F+G4	Topology 4,	52	52	52	50	52	50	52	64	2	Q.bird	Topology 4,	66	66	66	66	66	66	66
508	ENSG00000166946,	111	34	K2P+G4	Topology 7,	40	40	40	40	40	40	40	37	8	Q.mammal+G4	Topology 5,	52	52	52	52	52	52	52
509	ENSG00000166902,	147	50	TNe+G4	Topology 7,	30	30	30	28	30	30	30	49	13	HIVb+I	Topology 2,	44	44	44	42	44	44	44
510	ENSG00000113569,	135	37	K2P+G4	Topology 5,	32	32	32	34	32	34	32	45	5	Q.bird+G4	Topology 4,	42	42	42	42	42	42	42
511	ENSG00000168495,	42	5	K2P	Topology 7,	56	56	56	56	56	56	56	14	1	HIVw	Topology 1,Topology 2,Topology 3,Topology 4,Topology 5,Topology 6,Topology 7,	56	56	56	56	56	56	56
512	ENSG00000116514,	138	26	TNe+G4	Topology 2,	46	46	46	46	46	46	48	46	0	Blosum62	Topology 1,Topology 2,Topology 3,Topology 5,	70	70	70	70	70	70	70
513	ENSG00000188786,	135	20	K2P+R2	Topology 4,	30	30	30	28	30	30	30	45	5	Q.bird+G4	Topology 2,	32	32	32	34	32	32	36
514	ENSG00000156709,	105	24	K2P+G4	Topology 6,	54	54	54	52	54	54	54	35	5	Q.bird+G4	Topology 7,	66	66	66	66	66	66	66
515	ENSG00000141458,	246	99	HKY+F+I+G4	Topology 3,	20	20	20	24	24	22	20	82	28	Q.bird+G4	Topology 3,	42	42	42	42	42	42	42
516	ENSG00000135912,	96	24	K2P+G4	Topology 5,	46	46	46	48	46	48	46	32	4	Q.yeast+G4	Topology 2,	58	58	58	58	58	58	58
517	ENSG00000159023,	42	6	F81+F+I	Topology 7,	58	58	58	58	58	58	58	14	4	Q.bird+G4	Topology 7,	60	60	60	60	60	60	60
518	ENSG00000138207,	105	25	TNe+G4	Topology 7,	52	52	52	54	54	52	54	35	7	Q.plant+I	Topology 7,	68	68	68	68	68	68	68
519	ENSG00000141030,	111	29	TIM3e+G4	Topology 4,	54	54	54	50	54	54	52	37	0	Q.yeast	Topology 4,Topology 5,Topology 6,	64	64	64	64	64	64	64
520	ENSG00000068697,	99	26	K2P+G4	Topology 1,	42	42	42	40	42	42	42	33	4	mtMAM+I	Topology 6,Topology 7,	54	54	54	54	52	52	52
521	ENSG00000078098,	72	3	JC	Topology 1,Topology 7,	60	60	60	60	60	60	60	24	0	LG	Topology 1,Topology 2,Topology 3,Topology 5,	62	62	62	62	62	62	62
522	ENSG00000129562,	210	45	HKY+F+G4	Topology 6,	34	34	34	34	32	32	32	70	2	mtZOA+I	Topology 3,	60	60	60	60	60	60	60
523	ENSG00000100985,	114	48	TIM2e+G4	Topology 5,	42	42	42	44	42	42	44	38	19	Q.plant+G4	Topology 6,	50	50	50	52	50	50	52
524	ENSG00000156687,	165	25	K2P+G4	Topology 1,	40	40	40	40	40	40	40	55	2	Q.bird	Topology 1,Topology 2,Topology 5,	48	48	48	48	48	48	48
525	ENSG00000105197,	57	13	K2P+I	Topology 5,	62	62	62	62	62	62	62	19	1	rtREV	Topology 1,Topology 2,Topology 3,Topology 4,Topology 5,Topology 6,Topology 7,	64	64	64	64	64	64	64
526	ENSG00000104852,	63	14	K2P+G4	Topology 3,	34	34	34	32	34	34	36	21	0	Q.mammal	Topology 1,Topology 2,Topology 3,Topology 4,Topology 5,Topology 6,Topology 7,	54	54	54	54	54	54	54
527	ENSG00000025156,	105	22	K2P+I	Topology 7,	50	50	50	52	50	52	50	35	0	Q.plant	Topology 1,Topology 2,Topology 3,Topology 5,	66	66	66	66	66	66	66
528	ENSG00000105856,	156	20	K2P+G4	Topology 3,	46	46	46	46	46	46	46	52	1	Q.plant	Topology 2,	64	64	64	64	64	64	64
529	ENSG00000060339,	225	24	K2P+G4	Topology 4,	44	44	44	40	44	44	42	75	3	Q.bird+I	Topology 5,	54	54	54	54	54	54	54
530	ENSG00000150540,	93	36	K2P+I	Topology 4,	52	52	52	48	52	52	50	31	11	Q.plant+I	Topology 7,	66	66	66	64	66	66	66
531	ENSG00000126524,	126	34	K2P+G4	Topology 7,	36	36	36	36	36	36	38	42	5	Q.bird+G4	Topology 1,	56	56	56	56	56	56	56
532	ENSG00000183023,	105	15	K2P+G4	Topology 3,	58	58	58	60	62	60	60	35	3	Q.insect+G4	Topology 3,	64	64	64	64	64	64	64
533	ENSG00000138193,	120	30	TNe+G4	Topology 5,	40	40	40	38	38	38	38	40	5	FLAVI	Topology 5,	58	58	58	58	56	56	56
534	ENSG00000048740,	51	2	JC	Topology 7,	66	66	66	66	66	66	66	17	0	Q.mammal	Topology 1,Topology 2,Topology 3,Topology 4,Topology 5,Topology 6,Topology 7,	64	64	64	66	66	64	64
535	ENSG00000126001,	81	41	K2P+G4	Topology 3,	46	46	46	42	46	46	44	27	16	Q.bird+G4	Topology 7,	52	52	52	48	52	52	50
536	ENSG00000078098,	99	29	K3P+G4	Topology 7,	48	48	48	48	48	48	48	33	6	FLU+G4	Topology 4,	54	54	54	52	54	54	54
537	ENSG00000143621,	156	31	TPM2+F+I	Topology 7,	40	40	40	42	42	40	42	52	0	Q.bird	Topology 2,Topology 4,Topology 5,Topology 6,Topology 7,	54	54	54	54	54	54	54
538	ENSG00000101442,	228	63	K2P+G4	Topology 1,	32	32	32	34	32	32	32	76	15	Q.bird+G4	Topology 7,	48	48	48	48	48	48	48
539	ENSG00000130940,	66	8	TNe+I	Topology 7,	60	60	60	60	60	60	60	22	0	rtREV	Topology 1,Topology 2,Topology 3,Topology 5,Topology 6,Topology 7,	60	60	60	60	60	60	60
540	ENSG00000186642,	54	12	K3P+G4	Topology 3,	48	48	48	46	48	48	48	18	4	FLAVI	Topology 2,	50	50	50	48	50	50	50
541	ENSG00000102081,	81	20	K2P+G4	Topology 6,	40	40	40	40	42	38	44	27	2	Q.bird	Topology 1,	56	56	56	54	56	56	56
542	ENSG00000141458,	174	61	TIM3e+G4	Topology 3,	20	20	20	18	18	20	22	58	18	LG+G4	Topology 5,	48	48	48	44	48	48	48
543	ENSG00000139546,	72	20	K2P+R2	Topology 1,	52	52	52	50	52	52	52	24	4	Q.mammal+G4	Topology 3,	62	62	62	62	62	62	62
544	ENSG00000112290,	153	40	K2P+G4	Topology 3,	52	52	50	52	52	52	52	51	0	Q.insect	Topology 1,Topology 2,Topology 3,Topology 4,Topology 5,Topology 6,Topology 7,	64	64	64	64	64	64	64
545	ENSG00000009307,	213	32	K2P+R2	Topology 2,	34	34	34	34	34	34	34	71	3	Q.bird	Topology 4,	56	56	56	56	56	56	56
546	ENSG00000164211,	114	35	K2P+G4	Topology 3,	48	48	48	48	48	48	48	38	8	Q.bird+FU*R2	Topology 7,	66	66	66	66	66	66	66
547	ENSG00000197702,	102	11	K2P+G4	Topology 7,	40	40	40	40	40	40	40	34	0	mtZOA	Topology 1,Topology 2,Topology 3,Topology 4,Topology 5,Topology 6,Topology 7,	44	44	44	44	44	44	44
548	ENSG00000122218,	81	18	K2P+G4	Topology 7,	44	44	44	42	44	44	42	27	0	FLAVI	Topology 1,Topology 2,Topology 3,Topology 4,Topology 5,Topology 6,Topology 7,	64	64	64	64	64	64	64
549	ENSG00000244405,	168	36	K2P+G4	Topology 2,	40	40	40	42	40	42	40	56	0	rtREV	Topology 1,Topology 2,Topology 3,Topology 4,Topology 5,Topology 6,Topology 7,	56	56	56	56	56	56	56
550	ENSG00000137843,	135	31	K2P+I	Topology 6,	50	50	50	54	50	48	50	45	6	Q.plant+I	Topology 5,	58	58	58	58	58	58	58
551	ENSG00000164190,	195	24	TIM2e+R2	Topology 2,	50	50	50	52	50	50	50	65	1	Q.mammal	Topology 4,	60	60	60	60	60	60	60
552	ENSG00000204843,	198	63	TIM+F+I+G4	Topology 7,	52	52	52	54	52	52	52	66	4	Q.insect	Topology 1,Topology 2,Topology 3,Topology 5,	70	70	70	70	70	70	70
553	ENSG00000204843,	204	52	TIM2+F+I+R2	Topology 3,	46	46	46	46	46	44	46	68	3	Q.insect	Topology 4,	64	64	64	64	64	64	64
554	ENSG00000054983,	144	68	TIM3e+G4	Topology 2,	22	22	22	22	24	22	24	48	24	Q.bird+G4	Topology 2,	28	28	28	30	28	30	28
555	ENSG00000101452,	93	24	K2P+G4	Topology 4,	46	46	46	42	46	46	44	31	2	Q.bird	Topology 6,Topology 7,	62	62	62	62	62	62	62
556	ENSG00000115306,	186	39	K2P+G4	Topology 7,	38	38	38	38	38	36	38	62	0	Q.yeast	Topology 1,Topology 2,Topology 3,Topology 4,Topology 5,Topology 6,Topology 7,	56	56	56	56	56	56	56
557	ENSG00000185716,	210	34	K2P+R2	Topology 7,	54	54	54	56	52	52	54	70	1	FLAVI	Topology 5,	70	70	70	70	70	70	70
558	ENSG00000101452,	105	31	TIM2e+G4	Topology 2,	50	50	50	50	50	48	50	35	3	JTTDCMut+I	Topology 6,	64	64	64	64	64	64	64
559	ENSG00000008441,	120	5	K2P	Topology 7,	44	44	44	46	44	44	44	40	2	Q.mammal	Topology 1,Topology 2,Topology 3,Topology 4,Topology 5,Topology 6,Topology 7,	48	48	48	48	48	48	48
560	ENSG00000156599,	162	39	K2P+G4	Topology 7,	30	30	30	30	30	32	28	54	5	FLU+G4	Topology 5,	52	52	52	50	52	52	52
561	ENSG00000168066,	72	1	K2P	Topology 1,Topology 2,Topology 3,Topology 4,Topology 5,Topology 6,Topology 7,	78	78	78	78	78	78	78	24	0	rtREV	Topology 1,Topology 2,Topology 3,Topology 4,Topology 5,Topology 6,Topology 7,	80	80	80	80	80	80	80
562	ENSG00000147162,	117	12	K2P+I	Topology 7,	68	68	68	70	70	68	70	39	0	PMB	Topology 1,Topology 2,Topology 3,Topology 4,Topology 5,Topology 6,Topology 7,	76	76	76	76	76	76	76
563	ENSG00000166908,	96	18	TIM2e+G4	Topology 3,	48	48	48	48	48	48	48	32	1	Q.bird	Topology 1,Topology 2,Topology 3,Topology 4,Topology 5,Topology 6,Topology 7,	56	56	56	56	56	56	56
564	ENSG00000025156,	237	66	K2P+G4	Topology 1,	40	42	42	44	40	44	40	79	15	Q.mammal+G4	Topology 1,	48	48	48	48	48	48	50
565	ENSG00000160691,	54	11	TNe+G4	Topology 7,	56	56	56	56	56	56	56	18	0	mtART	Topology 1,Topology 2,Topology 3,Topology 4,Topology 5,Topology 6,Topology 7,	64	64	64	64	64	64	64
566	ENSG00000113569,	120	16	K2P+G4	Topology 4,	42	42	42	40	42	42	42	40	2	Q.LG	Topology 1,Topology 2,Topology 3,Topology 4,Topology 5,	48	48	48	48	48	48	48
567	ENSG00000143344,	132	49	K2P+G4	Topology 7,	40	40	40	40	40	40	42	44	23	Q.bird+G4	Topology 1,	50	50	50	48	48	48	48
568	ENSG00000035687,	48	10	K2P+G4	Topology 3,	60	60	60	60	60	60	60	16	1	HIVb	Topology 1,Topology 2,Topology 3,Topology 4,Topology 5,Topology 6,Topology 7,	64	64	64	64	64	64	64
569	ENSG00000070269,	114	34	K2P+I	Topology 7,	52	52	52	50	52	52	52	38	10	Q.plant+I	Topology 1,	54	54	54	54	54	54	54
570	ENSG00000161847,	210	69	TPM3+F+G4	Topology 3,	12	12	10	16	12	14	14	70	18	mtMet+FO	Topology 3,	36	36	36	36	36	36	36
571	ENSG00000127481,	87	19	K2P+G4	Topology 3,	48	48	48	48	48	48	48	29	1	DCMut	Topology 1,Topology 2,Topology 3,Topology 4,Topology 5,Topology 6,Topology 7,	50	50	50	50	50	50	50
572	ENSG00000114346,	93	16	TPM3+F+G4	Topology 5,	46	46	46	44	44	46	48	31	8	Q.insect	Topology 5,	60	60	60	58	60	60	60
573	ENSG00000172995,	228	74	TN+F+R3	Topology 1,	44	44	44	44	44	42	44	76	17	Q.mammal+G4	Topology 5,	62	62	62	62	60	62	62
574	ENSG00000159873,	234	88	TIM3e+G4	Topology 1,	30	30	30	26	34	32	30	78	36	Q.bird+I	Topology 1,	42	42	42	42	42	40	42
575	ENSG00000106688,	111	51	K3P+I	Topology 6,	32	32	32	34	32	32	34	37	16	Q.plant+G4	Topology 3,	38	38	38	40	38	38	40
576	ENSG00000020129,	141	39	TPM3+F+G4	Topology 1,	42	42	42	46	42	42	44	47	3	mtVer	Topology 4,	66	66	66	66	66	66	66
577	ENSG00000100490,	72	15	K2P+R2	Topology 7,	42	42	42	40	42	42	40	24	3	FLAVI	Topology 1,	46	46	46	46	46	46	46
578	ENSG00000166387,	60	18	K2P+G4	Topology 4,	66	66	66	64	66	66	66	20	5	Q.bird	Topology 4,	70	70	70	68	70	70	70
579	ENSG00000138035,	63	12	K2P+I	Topology 4,	40	40	40	40	40	40	40	21	2	FLAVI	Topology 4,	52	52	52	52	52	52	52
580	ENSG00000108848,	159	38	TN+F+G4	Topology 7,	40	40	40	46	38	40	40	53	3	mtVer+FO	Topology 6,	62	62	62	62	62	62	62
581	ENSG00000104756,	57	9	K2P+G4	Topology 7,	62	62	62	62	62	62	62	19	1	Q.yeast	Topology 4,Topology 6,Topology 7,	68	68	68	68	68	68	68
582	ENSG00000131067,	117	33	TIM2e+R2	Topology 3,	42	42	42	40	42	42	42	39	7	Q.bird+G4	Topology 5,	54	54	54	54	54	54	54
583	ENSG00000076108,	183	48	K2P+G4	Topology 7,	40	40	40	40	40	40	38	61	7	Q.mammal+G4	Topology 7,	56	56	56	56	56	56	56
584	ENSG00000102081,	195	6	K2P	Topology 4,Topology 7,	62	62	62	62	62	64	60	65	3	HIVb	Topology 4,	66	66	66	66	66	68	64
585	ENSG00000130940,	63	3	K2P	Topology 4,	60	60	60	60	60	60	60	21	1	Q.bird	Topology 2,Topology 3,	60	60	60	60	60	60	60
586	ENSG00000150540,	351	129	K2P+G4	Topology 1,	24	24	24	26	26	24	26	117	44	Q.bird+G4	Topology 3,	36	36	36	38	40	36	40
587	ENSG00000171243,	204	47	K3P+G4	Topology 1,	48	48	48	46	46	48	48	68	21	Q.mammal+I	Topology 4,	62	62	62	60	62	62	62
588	ENSG00000100353,	123	20	TIM3e+I+G4	Topology 4,	50	50	50	50	50	50	50	41	0	Poisson	Topology 1,Topology 2,Topology 3,Topology 4,Topology 5,Topology 6,Topology 7,	50	50	50	50	50	50	50
589	ENSG00000115232,	150	62	K2P+G4	Topology 1,	30	30	30	30	32	30	34	50	15	FLU+G4	Topology 4,	52	52	52	52	54	54	54
590	ENSG00000132254,	222	40	TNe+I	Topology 4,	66	66	66	62	66	66	66	74	0	Q.mammal	Topology 1,Topology 2,Topology 3,Topology 5,	84	84	84	84	84	84	84
591	ENSG00000087365,	141	43	HKY+F+I	Topology 3,	48	48	48	50	46	46	50	47	1	Q.bird	Topology 1,Topology 4,Topology 6,	64	64	64	64	64	64	64
592	ENSG00000087087,	99	34	TN+F+G4	Topology 1,	44	44	44	44	44	44	44	33	11	Q.bird+G4	Topology 3,	54	54	54	54	54	54	54
593	ENSG00000149532,	54	10	K2P+I	Topology 3,	54	54	54	54	54	54	54	18	0	Q.yeast	Topology 1,Topology 2,Topology 3,Topology 4,Topology 5,Topology 6,Topology 7,	58	58	58	58	58	58	58
594	ENSG00000131067,	72	9	K2P+G4	Topology 7,	50	50	50	50	52	52	52	24	1	WAG	Topology 5,	66	66	66	66	66	66	66
595	ENSG00000102359,	78	31	K2P+G4	Topology 7,	58	58	58	54	58	58	56	26	9	Q.bird+G4	Topology 7,	62	62	62	62	62	62	62
596	ENSG00000124313,	159	28	K2P+G4	Topology 2,	56	56	56	58	58	56	58	53	0	cpREV	Topology 1,Topology 2,Topology 3,Topology 4,Topology 5,Topology 6,Topology 7,	68	68	68	68	70	70	70
597	ENSG00000106105,	162	47	K2P+G4	Topology 5,	40	40	40	40	40	40	40	54	8	Q.bird+G4	Topology 7,	58	58	58	58	58	58	58
598	ENSG00000170035,	93	5	TNe	Topology 4,	50	50	50	50	50	50	50	31	0	Q.pfam	Topology 1,Topology 2,Topology 3,Topology 4,Topology 5,Topology 6,Topology 7,	58	58	58	58	58	58	58
599	ENSG00000115170,	273	63	K2P+G4	Topology 7,	26	26	26	24	26	26	26	91	1	PMB+I	Topology 1,Topology 2,Topology 3,Topology 4,Topology 5,Topology 6,Topology 7,	60	60	60	60	60	60	60
600	ENSG00000139263,	141	66	TNe+G4	Topology 5,	48	48	48	48	48	48	48	47	22	Q.bird+G4	Topology 3,	48	48	48	48	48	48	48
601	ENSG00000197858,	99	33	TIM3e+G4	Topology 6,	40	40	40	42	40	38	40	33	5	Q.plant+G4	Topology 2,Topology 5,	60	60	60	60	60	58	60
602	ENSG00000197635,	66	16	K2P+R2	Topology 7,	52	52	52	52	52	52	52	22	5	cpREV+I	Topology 5,	60	60	60	60	60	60	60
603	ENSG00000007402,	87	17	K2P+G4	Topology 1,	34	34	34	34	36	34	34	29	1	Q.mammal	Topology 4,Topology 6,Topology 7,	54	54	54	54	54	54	54
604	ENSG00000141499,	90	23	K2P+G4	Topology 2,	52	52	52	52	52	52	54	30	3	cpREV+I	Topology 4,	72	72	72	72	72	72	72
605	ENSG00000077522,	135	32	TPM2+F+I	Topology 7,	36	36	36	38	34	38	36	45	3	HIVb	Topology 6,	50	50	50	50	50	50	50
606	ENSG00000139546,	153	46	TPM3u+F+G4	Topology 3,	48	48	48	52	48	52	50	51	4	Q.bird+I	Topology 3,	66	66	66	66	66	66	66
607	ENSG00000105778,	51	16	TVMe+G4	Topology 7,	52	52	52	52	52	52	52	17	1	Q.bird	Topology 1,Topology 4,Topology 6,	68	68	68	68	68	68	68
608	ENSG00000109606,	168	19	K2P+G4	Topology 5,	32	32	32	30	32	32	32	56	0	rtREV	Topology 1,Topology 2,Topology 3,Topology 4,Topology 5,Topology 6,Topology 7,	40	40	40	40	40	40	40
609	ENSG00000198515,	60	19	K2P+G4	Topology 4,	44	44	44	44	44	44	46	20	6	HIVw+G4	Topology 4,	54	54	54	54	54	54	52
610	ENSG00000077522,	93	4	K2P+R2	Topology 6,	52	52	52	54	54	52	52	31	0	Q.insect	Topology 1,Topology 2,Topology 3,Topology 4,Topology 5,Topology 6,Topology 7,	54	54	54	54	54	54	54
611	ENSG00000197635,	192	44	TNe+I	Topology 1,	38	38	38	42	40	42	42	64	12	Q.plant+G4	Topology 7,	58	58	58	58	58	58	56
612	ENSG00000163389,	141	49	K2P+G4	Topology 4,	40	40	40	40	40	40	40	47	11	HIVb+I	Topology 5,	48	48	48	48	48	48	48
613	ENSG00000179388,	1005	179	TIM+F+I+G4	Topology 3,	22	22	20	30	22	24	22	335	11	Q.bird+I	Topology 4,	54	54	52	54	54	54	54
614	ENSG00000145220,	114	27	TIM3e+R2	Topology 1,	36	36	36	36	36	36	36	38	7	Dayhoff	Topology 2,	44	44	44	44	44	44	44
615	ENSG00000147533,	45	6	K2P+G4	Topology 5,	48	48	48	48	48	48	48	15	2	FLU	Topology 6,	56	56	56	56	56	56	56
616	ENSG00000095139,	264	53	K2P+I+R2	Topology 1,	28	28	28	26	28	28	28	88	0	Q.insect	Topology 1,Topology 2,Topology 3,Topology 4,Topology 5,Topology 6,Topology 7,	52	52	52	52	52	52	52
617	ENSG00000178498,	216	32	TN+F+I+G4	Topology 3,	60	60	60	60	60	60	60	72	0	FLU	Topology 1,Topology 2,Topology 3,Topology 4,Topology 5,Topology 6,Topology 7,	66	66	66	66	66	66	66
618	ENSG00000091483,	111	31	TIM2e+G4	Topology 5,	46	46	46	46	46	44	46	37	5	Q.plant+G4	Topology 4,	58	58	58	60	58	58	60
619	ENSG00000027644,	141	36	K2P+G4	Topology 1,	34	34	34	32	34	34	34	47	5	Q.bird+FU*R2	Topology 2,	46	46	46	46	46	46	46
620	ENSG00000145029,	39	10	K2P+G4	Topology 5,	58	58	58	58	58	58	58	13	0	PMB	Topology 1,Topology 2,Topology 3,Topology 4,Topology 5,Topology 6,Topology 7,	68	68	68	68	68	68	68
621	ENSG00000162599,	165	35	TIM+F+G4	Topology 4,	48	48	48	50	48	48	50	55	3	Q.mammal	Topology 4,Topology 6,Topology 7,	68	68	68	68	68	68	68
622	ENSG00000144645,	42	12	K2P+G4	Topology 1,	40	40	40	42	42	38	42	14	3	FLU+FU*R2	Topology 1,	58	58	58	58	58	58	58
623	ENSG00000122735,	90	18	TVMe+I+G4	Topology 5,	46	46	46	46	46	46	46	30	3	Q.plant+I	Topology 6,	58	58	58	56	58	58	56
624	ENSG00000161204,	57	18	K2P+G4	Topology 7,	64	64	64	66	64	64	66	19	1	cpREV	Topology 4,	80	80	80	80	80	80	80
625	ENSG00000136111,	162	24	K2P+R2	Topology 5,	38	38	38	40	38	36	42	54	10	Q.bird+G4	Topology 4,	48	48	48	46	48	48	48
626	ENSG00000163946,	57	11	TN+F	Topology 5,	50	50	50	50	50	50	50	19	5	Q.bird	Topology 6,	54	54	54	54	54	54	54
627	ENSG00000130695,	117	35	K3P+G4	Topology 4,	48	48	48	46	48	48	48	39	4	Q.bird	Topology 4,	62	62	62	62	62	62	62
628	ENSG00000236782,	45	17	K2P+G4	Topology 7,	54	54	54	54	56	56	56	15	4	Q.bird+G4	Topology 6,	72	72	72	72	72	72	72
629	ENSG00000166448,	303	123	HKY+F+G4	Topology 3,	18	18	18	16	18	18	14	101	50	Q.bird+G4	Topology 2,	24	24	24	24	22	24	28
630	ENSG00000235718,	222	81	TPM2+F+G4	Topology 5,	40	40	40	42	40	40	44	74	22	Q.bird+G4	Topology 6,	58	58	58	58	58	58	60
631	ENSG00000135185,	51	15	K2P+I	Topology 3,	64	64	64	64	64	64	64	17	4	mtZOA+G4	Topology 1,	70	70	70	70	70	70	70
632	ENSG00000164292,	171	42	K2P+G4	Topology 4,	42	42	42	40	42	42	44	57	2	JTT	Topology 7,	56	56	56	56	56	56	56
633	ENSG00000159377,	204	46	K2P+I+G4	Topology 1,	38	38	38	40	38	40	36	68	4	cpREV	Topology 7,	58	58	58	58	58	58	58
634	ENSG00000100325,	171	51	K2P+G4	Topology 1,	42	42	42	46	44	44	44	57	10	Q.bird+G4	Topology 6,	60	60	60	58	60	60	62
635	ENSG00000130119,	84	23	TIMe+I	Topology 1,	50	50	50	50	50	50	50	28	1	Dayhoff	Topology 1,Topology 2,Topology 3,Topology 4,Topology 5,Topology 6,Topology 7,	66	66	66	66	66	66	66
636	ENSG00000090097,	45	14	K2P+G4	Topology 4,	54	54	54	54	54	52	54	15	3	Q.bird	Topology 4,Topology 6,Topology 7,	64	64	64	64	64	64	64
637	ENSG00000131323,	75	5	JC	Topology 6,	64	64	64	64	64	64	64	25	1	Dayhoff	Topology 1,Topology 2,Topology 3,Topology 4,Topology 5,Topology 6,Topology 7,	66	66	66	66	66	66	66
638	ENSG00000132463,	135	22	TNe+G4	Topology 4,	28	28	28	28	28	28	28	45	3	Q.plant	Topology 7,	36	36	36	36	36	36	36
639	ENSG00000182010,	105	32	K2P+G4	Topology 1,	44	44	44	42	44	44	44	35	8	Q.bird	Topology 4,	58	58	58	58	58	58	58
640	ENSG00000113328,	99	29	K2P+G4	Topology 3,	40	40	40	42	40	40	42	33	9	Q.bird+G4	Topology 5,	42	42	42	42	42	42	44
641	ENSG00000197702,	87	17	K3Pu+F+G4	Topology 7,	40	40	40	40	40	40	40	29	2	Q.bird	Topology 1,Topology 2,Topology 3,Topology 4,Topology 5,Topology 6,Topology 7,	48	48	48	48	48	48	48
642	ENSG00000166997,	117	40	K2P+I+R2	Topology 3,	52	52	52	48	50	50	50	39	12	Q.bird+I	Topology 4,	58	58	58	54	56	56	56
643	ENSG00000155158,	108	46	K2P+I	Topology 3,	18	18	18	20	18	18	22	36	14	Q.bird+I	Topology 2,	38	38	38	36	38	38	36
644	ENSG00000178028,	72	12	K2P+G4	Topology 3,	48	48	46	48	46	48	50	24	0	FLAVI	Topology 1,Topology 2,Topology 3,Topology 5,	64	64	64	64	64	64	64
645	ENSG00000204580,	108	7	HKY+F+G4	Topology 4,	70	70	70	72	70	70	72	36	1	mtVer	Topology 1,Topology 2,Topology 3,	76	76	76	76	76	76	76
646	ENSG00000168542,	54	15	TIM2e+G4	Topology 5,	40	40	40	40	40	38	40	18	3	rtREV	Topology 4,	44	44	44	44	44	44	44
647	ENSG00000128917,	219	76	K2P+I+R2	Topology 6,	36	36	36	38	34	32	36	73	18	Q.bird+G4	Topology 3,	40	40	40	38	38	38	38
648	ENSG00000111667,	183	41	TN+F+G4	Topology 5,	30	30	30	30	30	30	30	61	3	Dayhoff	Topology 5,	46	46	46	46	46	46	46
649	ENSG00000185002,	114	17	HKY+F+G4	Topology 1,	52	52	52	52	52	52	52	38	0	mtART	Topology 5,	62	62	62	62	62	62	62
650	ENSG00000163946,	105	17	K2P+I	Topology 4,	42	42	42	42	42	42	42	35	4	HIVb+I	Topology 2,Topology 3,	48	48	48	48	48	48	48
651	ENSG00000243989,	72	30	K2P+G4	Topology 2,	36	36	36	38	36	36	34	24	9	Q.plant+G4	Topology 3,	52	52	52	52	52	52	52
652	ENSG00000062650,	153	18	TPM2+F+G4	Topology 3,	48	48	50	48	48	48	52	51	5	Q.mammal+I	Topology 4,	58	58	58	58	58	58	58
653	ENSG00000142949,	90	24	K2P+G4	Topology 4,	38	38	38	40	38	40	38	30	9	FLAVI+G4	Topology 4,	48	48	48	46	48	48	46
654	ENSG00000066455,	102	35	K3P+I	Topology 4,	50	50	50	48	52	50	50	34	6	FLAVI+I	Topology 4,	60	60	60	60	60	60	60
655	ENSG00000149380,	162	59	K2P+G4	Topology 3,	44	44	44	46	44	44	44	54	18	Q.mammal+G4	Topology 6,	52	52	52	54	52	52	52
656	ENSG00000154144,	108	43	K2P+I	Topology 2,	48	48	48	46	48	48	48	36	15	Q.bird+G4	Topology 7,	58	58	58	56	58	58	58
657	ENSG00000139998,	60	13	K2P+I	Topology 3,	44	44	44	44	44	44	44	20	0	WAG	Topology 1,Topology 2,Topology 3,Topology 5,	56	56	56	56	56	56	56
658	ENSG00000113328,	78	18	K2P+I	Topology 7,	36	38	38	34	36	38	36	26	5	HIVb+G4	Topology 1,	44	44	44	44	44	44	44
659	ENSG00000132259,	348	91	K3P+I+R2	Topology 1,	30	30	30	34	34	30	32	116	4	Q.bird	Topology 7,	64	64	64	64	64	64	64
660	ENSG00000139263,	141	32	K2P+I+R2	Topology 4,	60	60	60	58	60	60	60	47	6	Q.bird+G4	Topology 1,	72	72	72	72	72	72	72
661	ENSG00000134755,	135	61	K2P+G4	Topology 7,	46	46	46	46	46	46	44	45	19	Q.plant+G4	Topology 7,	54	54	54	52	52	54	52
662	ENSG00000167113,	93	24	K2P+G4	Topology 7,	34	34	34	38	34	34	36	31	9	Q.bird+I+G4	Topology 7,	42	42	42	42	42	42	42
663	ENSG00000106336,	132	18	K2P+G4	Topology 6,	32	32	32	32	32	32	32	44	2	Q.LG	Topology 2,Topology 3,Topology 5,	48	48	48	48	48	48	48
664	ENSG00000108381,	93	31	K2P+G4	Topology 1,	52	52	52	54	52	54	52	31	7	FLU	Topology 7,	62	62	62	62	62	62	62
665	ENSG00000133065,	183	27	K2P+R2	Topology 4,	58	58	58	56	56	56	58	61	2	mtZOA	Topology 5,	76	76	76	76	76	76	76
666	ENSG00000162236,	69	24	K2P+I+R2	Topology 5,	48	48	48	48	48	48	48	23	5	Q.bird+I	Topology 5,	66	66	66	66	66	66	66
667	ENSG00000123395,	402	78	TPM3+F+I+R2	Topology 5,	26	26	26	28	24	28	26	134	4	Q.bird	Topology 4,Topology 7,	46	46	46	46	46	46	46
668	ENSG00000091483,	201	62	K2P+I+R2	Topology 3,	50	50	50	48	50	50	50	67	1	Q.bird+I	Topology 2,Topology 3,Topology 5,	66	66	66	66	66	66	66
669	ENSG00000004799,	138	51	K2P+G4	Topology 7,	44	44	44	40	44	44	42	46	7	Q.mammal+G4	Topology 7,	54	54	54	50	54	54	52
670	ENSG00000070961,	240	24	K2P+G4	Topology 3,	64	64	64	64	62	64	64	80	2	Q.plant	Topology 7,	68	68	68	68	68	68	68
671	ENSG00000213983,	96	41	TNe+G4	Topology 1,	44	44	44	50	46	48	48	32	13	Q.bird+G4	Topology 3,	58	58	58	60	60	62	60
672	ENSG00000196535,	42	4	TPM3+F	Topology 4,	60	60	60	60	60	60	60	14	0	Q.insect	Topology 1,Topology 2,Topology 3,Topology 5,Topology 6,Topology 7,	68	68	68	68	68	68	68
673	ENSG00000066136,	60	9	K2P+G4	Topology 2,	64	64	64	62	64	64	62	20	0	rtREV	Topology 1,Topology 2,Topology 3,Topology 4,Topology 5,Topology 6,Topology 7,	70	70	70	70	70	70	70
674	ENSG00000124313,	48	0	JC	Topology 1,Topology 2,Topology 3,Topology 4,Topology 5,Topology 6,Topology 7,	62	62	62	62	62	62	62	16	0	FLU	Topology 1,Topology 2,Topology 3,Topology 4,Topology 5,Topology 6,Topology 7,	62	62	62	62	62	62	62
675	ENSG00000164946,	141	47	K2P+G4	Topology 3,	40	40	40	42	42	40	42	47	19	Q.bird+G4	Topology 6,	52	52	52	50	50	50	48
676	ENSG00000185002,	75	19	K3P+G4	Topology 1,	62	62	62	62	62	62	62	25	0	WAG	Topology 1,Topology 2,Topology 3,Topology 4,Topology 5,Topology 6,Topology 7,	72	72	72	72	72	72	72
677	ENSG00000161647,	174	65	TN+F+G4	Topology 2,	28	28	28	30	30	32	30	58	25	Q.bird+G4	Topology 6,	44	44	44	42	42	42	42
678	ENSG00000176890,	72	22	K2P+I	Topology 3,	46	46	46	48	46	46	48	24	5	FLAVI	Topology 6,	56	56	56	56	56	56	56
679	ENSG00000100296,	114	31	K2P+G4	Topology 5,	36	36	36	38	36	34	38	38	3	FLU	Topology 1,	50	50	50	50	50	50	50
680	ENSG00000136875,	117	32	K2P+G4	Topology 4,	56	56	56	54	56	56	56	39	2	FLU	Topology 1,Topology 6,Topology 7,	62	62	62	62	62	62	62
681	ENSG00000204427,	132	48	HKY+F+G4	Topology 7,	50	50	50	48	50	50	50	44	16	Q.mammal+G4	Topology 6,	58	58	58	56	56	56	56
682	ENSG00000198774,	1257	516	K3P+I+G4	Topology 3,	20	20	18	24	20	20	18	419	134	Q.bird+G4	Topology 5,	28	28	28	32	26	28	28
683	ENSG00000079616,	168	54	K2P+I+R2	Topology 7,	18	18	18	20	20	18	20	56	12	Q.bird	Topology 5,	34	34	34	30	34	34	34
684	ENSG00000131408,	288	78	TIM2+F+I+R2	Topology 1,	24	26	26	30	24	24	28	96	17	Q.bird+G4	Topology 1,	42	42	42	42	42	42	40
685	ENSG00000083937,	90	24	HKY+F+G4	Topology 4,	62	62	62	60	62	62	62	30	2	HIVb	Topology 1,Topology 2,Topology 3,Topology 5,	68	68	68	68	68	68	70
686	ENSG00000198879,	147	35	K2P+G4	Topology 3,	34	34	34	32	34	34	32	49	7	Q.bird+G4	Topology 4,	46	46	46	46	46	46	46
687	ENSG00000123349,	102	20	K2P+G4	Topology 5,	46	46	46	46	44	46	44	34	2	Q.bird	Topology 2,	56	56	56	56	56	56	56
688	ENSG00000115806,	129	34	K2P+I	Topology 5,	58	58	58	60	60	58	60	43	0	FLU	Topology 1,Topology 2,Topology 3,Topology 4,Topology 5,Topology 6,Topology 7,	72	72	72	72	72	72	72
689	ENSG00000079616,	231	73	K2P+G4	Topology 5,	32	32	32	32	32	32	32	77	6	Q.plant	Topology 2,Topology 3,	48	48	48	48	48	48	48
690	ENSG00000076043,	84	15	K2P+G4	Topology 1,	60	60	60	60	60	60	62	28	0	Blosum62	Topology 1,Topology 2,Topology 3,Topology 5,	68	68	68	68	68	68	68
691	ENSG00000151876,	87	36	K2P+I	Topology 6,	52	52	52	50	52	52	52	29	13	Q.plant+I	Topology 1,	60	60	60	60	62	60	60
692	ENSG00000053501,	174	56	K2P+G4	Topology 5,	22	22	22	22	22	22	24	58	12	Q.bird+G4	Topology 3,	42	42	42	42	42	42	42
693	ENSG00000164292,	153	45	K2P+I+G4	Topology 3,	44	44	44	44	44	44	42	51	1	Dayhoff	Topology 4,Topology 7,	62	62	62	62	62	62	62
694	ENSG00000142871,	354	93	TIM3e+G4	Topology 2,	26	26	26	28	26	26	26	118	20	Q.bird+I	Topology 2,	32	32	32	32	30	32	32
695	ENSG00000086232,	81	23	K2P+G4	Topology 7,	40	40	40	38	40	40	38	27	4	Q.bird+G4	Topology 3,	42	42	42	42	42	42	42
696	ENSG00000110237,	117	36	K2P+I+G4	Topology 4,	46	46	46	46	46	48	44	39	3	Q.plant	Topology 4,	68	68	68	68	68	68	68
697	ENSG00000168646,	138	42	K3P+G4	Topology 3,	44	44	44	44	44	44	44	46	9	Q.mammal+I	Topology 7,	54	54	54	54	54	54	54
698	ENSG00000116833,	141	35	K2P+G4	Topology 1,	46	46	46	44	46	46	46	47	1	HIVw	Topology 1,Topology 2,Topology 3,Topology 4,Topology 5,Topology 6,Topology 7,	62	62	62	62	62	62	62
699	ENSG00000112837,	63	17	TNe+G4	Topology 2,	44	44	44	46	44	46	44	21	0	HIVw	Topology 1,Topology 2,Topology 3,Topology 4,Topology 5,Topology 6,Topology 7,	60	60	60	60	60	60	60
700	ENSG00000137409,	84	10	K2P+G4	Topology 7,	38	38	38	36	38	38	38	28	1	mtZOA+I	Topology 1,Topology 2,Topology 3,Topology 4,Topology 5,Topology 6,Topology 7,	46	46	46	46	46	46	46
701	ENSG00000173264,	156	42	K2P+G4	Topology 3,	34	34	34	36	36	34	36	52	10	Q.bird+G4	Topology 5,	52	52	52	50	52	52	52
702	ENSG00000144802,	63	25	TNe+I	Topology 3,	50	50	50	50	50	50	50	21	5	Q.bird+G4	Topology 1,	66	66	66	66	66	66	64
703	ENSG00000164946,	141	64	K2P+G4	Topology 6,	40	40	40	44	38	40	38	47	17	Q.bird+G4	Topology 7,	56	56	56	54	54	54	54
704	ENSG00000175264,	1233	310	GTR+F+I+R3	Topology 5,	36	36	36	38	32	36	34	411	35	Q.bird*R2	Topology 5,	52	52	52	50	50	52	50
705	ENSG00000116678,	207	104	K3P+G4	Topology 5,	16	16	14	18	16	14	18	69	45	Q.bird+G4	Topology 6,	30	30	30	30	30	28	28
706	ENSG00000149428,	90	19	K2P+G4	Topology 6,	42	42	42	40	42	42	42	30	1	FLAVI	Topology 1,Topology 2,Topology 3,Topology 4,Topology 5,Topology 6,Topology 7,	56	56	56	56	56	56	56
707	ENSG00000134755,	156	64	TVMe+G4	Topology 3,	24	24	24	26	24	24	28	52	17	FLU+G4	Topology 3,	46	46	46	46	46	46	48
708	ENSG00000120820,	84	20	K3P+R2	Topology 1,	50	50	50	48	50	50	50	28	4	Q.plant	Topology 4,	58	58	58	58	58	58	58
709	ENSG00000149380,	177	57	K2P+G4	Topology 7,	30	30	30	30	32	32	32	59	18	Q.bird+G4	Topology 2,	40	40	40	38	40	40	40
710	ENSG00000134198,	69	5	JC	Topology 1,	48	48	48	48	48	46	48	23	0	cpREV	Topology 2,Topology 4,Topology 5,Topology 6,Topology 7,	50	50	50	50	50	50	50
711	ENSG00000128059,	222	42	K2P+I+R2	Topology 3,	40	40	40	44	42	38	40	74	2	HIVw	Topology 4,	58	58	58	58	58	58	58
712	ENSG00000148541,	81	9	K2P+I	Topology 2,	42	42	42	42	42	40	42	27	0	Q.bird	Topology 4,Topology 6,	44	44	44	44	44	44	44
713	ENSG00000126003,	258	31	K2P+G4	Topology 5,	44	44	44	44	44	44	44	86	6	Q.bird	Topology 6,	60	60	60	58	60	60	60
714	ENSG00000198900,	93	24	K3P+I	Topology 5,	36	36	36	40	36	36	38	31	9	Q.bird	Topology 4,	40	40	40	42	40	40	40
715	ENSG00000155256,	60	10	K2P+G4	Topology 3,	54	54	54	56	54	52	54	20	0	Q.mammal	Topology 2,Topology 3,Topology 5,	66	66	66	66	66	66	66
716	ENSG00000157657,	75	14	K2P+G4	Topology 7,	50	50	50	50	48	50	50	25	2	JTTDCMut	Topology 1,Topology 2,Topology 3,Topology 4,Topology 5,Topology 6,	64	64	64	64	64	64	64
717	ENSG00000134954,	81	10	K2P+I	Topology 4,	48	48	48	48	48	48	48	27	0	FLAVI	Topology 1,Topology 4,Topology 6,Topology 7,	52	52	52	52	52	52	52
718	ENSG00000093183,	180	77	K2P+I+R2	Topology 2,	20	20	20	18	22	20	24	60	26	Q.bird+G4	Topology 4,	50	50	50	50	50	50	50
719	ENSG00000170035,	147	12	K2P+I	Topology 7,	34	34	34	34	34	34	34	49	0	FLU	Topology 1,Topology 2,Topology 3,Topology 4,Topology 5,Topology 6,Topology 7,	46	46	46	46	46	46	46
720	ENSG00000178301,	114	23	HKY+F+G4	Topology 5,	48	48	48	48	48	48	48	38	6	Q.bird+FU+I*R2	Topology 5,	54	54	54	52	54	54	54
721	ENSG00000187325,	135	29	TNe+G4	Topology 2,	54	54	54	58	54	56	58	45	3	Q.plant	Topology 1,Topology 4,Topology 5,Topology 6,Topology 7,	60	60	60	62	60	60	62
722	ENSG00000117472,	45	17	K2P+I	Topology 5,	60	60	60	56	58	60	60	15	7	Q.LG+I	Topology 6,	70	70	70	70	70	70	70
723	ENSG00000157227,	147	32	K2P+G4	Topology 4,	32	32	32	30	32	32	32	49	4	Q.bird+G4	Topology 5,	46	46	46	44	46	46	46
724	ENSG00000132254,	99	21	TNe+G4	Topology 7,	70	70	70	70	70	70	70	33	3	FLAVI	Topology 1,Topology 2,Topology 3,Topology 6,Topology 7,	80	80	80	80	80	80	80
725	ENSG00000110344,	177	42	K2P+I	Topology 5,	52	52	52	48	50	50	50	59	1	Q.yeast	Topology 1,Topology 2,Topology 3,Topology 4,Topology 5,Topology 6,Topology 7,	62	62	62	62	62	62	62
726	ENSG00000183873,	54	9	TIM2e+G4	Topology 1,	50	50	50	50	50	50	50	18	0	FLAVI	Topology 1,Topology 2,Topology 3,Topology 4,Topology 5,Topology 6,Topology 7,	54	54	54	54	54	54	54
727	ENSG00000165714,	57	4	JC	Topology 2,Topology 3,	46	46	46	46	46	46	46	19	1	Q.mammal	Topology 1,Topology 2,Topology 3,Topology 4,Topology 6,Topology 7,	50	50	50	50	50	50	50
728	ENSG00000152760,	201	95	K3P+I+G4	Topology 1,	34	36	36	40	40	36	36	67	30	Q.bird+G4	Topology 1,	52	52	52	52	54	52	56
729	ENSG00000128917,	270	90	K3Pu+F+I+G4	Topology 5,	24	24	24	28	24	28	26	90	25	Q.mammal+I	Topology 3,	42	42	42	46	40	42	40
730	ENSG00000143093,	216	64	K2P+G4	Topology 4,	40	40	40	38	40	38	38	72	6	Q.bird	Topology 5,	58	58	58	58	58	58	58
731	ENSG00000159131,	249	93	K2P+I+G4	Topology 5,	22	22	22	24	18	20	20	83	18	Q.bird+G4	Topology 5,	42	42	42	40	42	42	42
732	ENSG00000166261,	402	139	TVM+F+I+G4	Topology 7,	36	38	38	36	38	38	36	134	28	Q.bird+G4	Topology 5,	66	66	66	64	66	66	66
733	ENSG00000149932,	228	104	TIM3e+G4	Topology 2,	26	24	26	28	26	26	26	76	39	Q.bird+FU*R3	Topology 4,	38	38	38	36	40	38	36
734	ENSG00000100985,	126	38	HKY+F+I	Topology 6,	42	42	42	46	44	42	46	42	5	DCMut+I	Topology 1,	58	58	58	58	58	58	58
735	ENSG00000164187,	57	21	K2P+G4	Topology 6,	48	48	48	50	50	48	50	19	5	Q.bird+G4	Topology 3,	58	58	58	60	60	58	60
736	ENSG00000164292,	363	119	TVMe+I+G4	Topology 3,	28	28	28	26	28	28	32	121	32	Q.bird+G4	Topology 1,	46	46	46	46	46	46	46
737	ENSG00000164181,	189	50	K2P+G4	Topology 3,	42	42	42	46	42	44	42	63	15	Q.plant+G4	Topology 5,	66	66	66	66	66	66	66
738	ENSG00000161204,	120	32	K2P+I	Topology 3,	52	52	52	52	52	52	54	40	1	Q.plant	Topology 1,Topology 2,Topology 3,Topology 4,Topology 5,Topology 6,Topology 7,	62	62	62	62	62	62	62
739	ENSG00000120265,	102	19	K2P+G4	Topology 4,	46	46	46	44	46	46	46	34	2	Q.insect	Topology 1,Topology 2,Topology 3,Topology 4,Topology 5,Topology 6,Topology 7,	60	60	60	60	60	60	60
740	ENSG00000030304,	198	58	K3P+I+R2	Topology 2,	32	32	32	34	36	36	34	66	17	Q.bird+I	Topology 4,	48	48	48	46	50	48	46
741	ENSG00000120159,	72	26	K2P+I	Topology 4,	52	52	52	50	52	52	52	24	13	Q.bird	Topology 7,	60	60	60	60	60	60	60
742	ENSG00000136111,	156	49	K2P+G4	Topology 5,	40	40	40	42	42	42	40	52	4	Q.mammal+I	Topology 6,	52	52	52	52	52	52	52
743	ENSG00000100418,	90	24	TPM2+F+G4	Topology 5,	30	30	30	32	30	30	34	30	7	HIVb+I	Topology 3,	48	48	48	50	48	48	50
744	ENSG00000111832,	72	14	K2P+G4	Topology 1,	50	50	50	50	50	50	50	24	1	Q.yeast	Topology 1,Topology 2,Topology 3,Topology 5,	52	52	52	52	52	52	52
745	ENSG00000110031,	147	36	K2P+I+G4	Topology 4,	52	52	52	52	54	52	56	49	6	Dayhoff+I	Topology 2,	70	70	70	70	70	70	70
746	ENSG00000178537,	93	19	K2P+G4	Topology 7,	44	44	44	40	44	44	42	31	4	Q.bird+I	Topology 7,	44	44	44	42	44	44	44
747	ENSG00000019102,	141	63	TIM3e+G4	Topology 2,	30	30	30	32	32	32	26	47	22	HIVb+G4	Topology 3,	52	52	52	52	52	52	52
748	ENSG00000064601,	156	45	K2P+G4	Topology 7,	42	42	42	40	40	44	36	52	12	Q.bird+G4	Topology 5,	54	54	54	52	52	54	54
749	ENSG00000183853,	138	39	TIM3e+G4	Topology 2,	34	34	34	34	34	34	34	46	4	Q.bird+G4	Topology 4,	50	50	50	50	50	50	50
750	ENSG00000106336,	120	18	K2P+I	Topology 2,	54	54	54	56	54	54	54	40	3	WAG	Topology 1,	58	58	58	58	58	58	58
751	ENSG00000165283,	135	56	K2P+G4	Topology 3,	34	34	32	34	34	34	34	45	24	Q.bird+I	Topology 7,	42	42	42	40	42	42	42
752	ENSG00000249581,	177	57	TPM3+F+G4	Topology 7,	30	30	30	28	32	30	26	59	15	FLAVI+G4	Topology 4,	52	52	52	52	52	52	52
753	ENSG00000007202,	156	36	K2P+G4	Topology 5,	34	34	34	36	32	34	32	52	4	Q.insect	Topology 4,	52	52	52	52	52	50	52
754	ENSG00000082014,	42	1	JC	Topology 1,Topology 2,Topology 3,Topology 6,Topology 7,	74	74	74	74	74	74	74	14	0	LG	Topology 1,Topology 2,Topology 3,Topology 4,Topology 5,Topology 6,Topology 7,	74	74	74	74	74	74	74
755	ENSG00000137055,	192	51	K2P+G4	Topology 6,	36	36	36	44	38	38	40	64	8	FLU+G4	Topology 1,	62	62	62	64	64	62	64
756	ENSG00000079616,	153	37	K2P+G4	Topology 7,	42	42	42	42	42	42	42	51	2	Q.mammal	Topology 7,	52	52	52	52	52	52	52
757	ENSG00000111906,	102	21	K2P+I	Topology 4,	70	70	70	70	68	68	68	34	4	Q.bird	Topology 1,	72	72	72	72	72	72	72
758	ENSG00000114346,	90	28	K3P+G4	Topology 4,	36	36	36	34	36	36	36	30	1	Q.bird	Topology 4,	56	56	56	56	56	56	56
759	ENSG00000164253,	108	39	K2P+G4	Topology 5,	42	42	42	42	42	42	44	36	13	FLAVI+I	Topology 4,	48	48	48	46	48	48	48
760	ENSG00000167130,	96	25	K2P+I	Topology 4,	36	36	36	34	36	36	38	32	4	mtMet+G4	Topology 2,	56	56	56	56	56	56	56
761	ENSG00000162419,	120	22	K2P+G4	Topology 4,	40	40	40	38	40	40	38	40	4	FLAVI	Topology 7,	50	50	50	50	50	50	50
762	ENSG00000122218,	147	39	K2P+G4	Topology 5,	40	40	40	38	40	40	42	49	0	Q.insect	Topology 1,Topology 2,Topology 3,Topology 4,Topology 5,Topology 6,Topology 7,	62	62	62	62	62	62	62
763	ENSG00000204308,	111	29	K3P+G4	Topology 2,	44	44	44	42	46	44	44	37	3	HIVb	Topology 4,	68	68	68	68	68	68	68
764	ENSG00000078140,	63	1	JC	Topology 1,Topology 2,Topology 3,Topology 4,Topology 5,Topology 6,Topology 7,	60	60	60	60	60	60	60	21	0	Q.insect	Topology 1,Topology 2,Topology 3,Topology 4,Topology 5,Topology 6,Topology 7,	64	64	64	64	64	64	64
765	ENSG00000171489,	156	52	K2P+G4	Topology 7,	40	40	40	40	38	38	38	52	14	Q.plant+G4	Topology 6,	48	48	48	48	46	46	46
766	ENSG00000163219,	120	31	K2P+G4	Topology 5,	50	50	50	50	50	50	52	40	1	Q.insect+I	Topology 5,	60	60	60	60	60	60	60
767	ENSG00000162999,	153	39	TPM3+F+G4	Topology 2,	38	38	38	40	38	40	38	51	14	Q.bird+G4	Topology 3,	44	44	44	44	42	44	44
768	ENSG00000140795,	69	16	TNe+R2	Topology 4,	38	38	38	36	38	38	36	23	3	FLU	Topology 5,	52	52	52	52	50	52	52
769	ENSG00000138138,	90	21	K2P+G4	Topology 6,	48	48	48	46	48	48	48	30	0	cpREV	Topology 1,Topology 2,Topology 3,Topology 4,Topology 5,Topology 6,Topology 7,	64	64	64	64	64	64	64
770	ENSG00000036473,	54	17	K2P+G4	Topology 1,	54	54	54	54	54	54	54	18	5	Q.plant	Topology 3,	64	64	64	64	64	64	64
771	ENSG00000163946,	102	23	HKY+F+I	Topology 7,	42	42	42	40	42	42	40	34	5	Q.bird	Topology 4,	54	54	54	50	54	54	54
772	ENSG00000158470,	186	55	K2P+I	Topology 3,	30	30	30	30	30	30	32	62	5	JTTDCMut	Topology 7,	46	46	46	46	46	46	46
773	ENSG00000139517,	228	85	TPM3+F+I+G4	Topology 3,	38	38	38	40	36	40	38	76	24	Q.bird+I	Topology 3,	44	44	42	42	44	44	44
774	ENSG00000198018,	165	37	K2P+G4	Topology 3,	24	24	24	26	24	24	28	55	4	Dayhoff+I	Topology 5,	48	48	48	48	48	48	48
775	ENSG00000140326,	111	48	K3P+G4	Topology 6,	38	38	38	36	36	36	36	37	15	Q.bird+G4	Topology 5,	48	48	48	46	48	48	48
776	ENSG00000163607,	129	34	K2P+G4	Topology 3,	46	46	46	46	46	46	46	43	10	Q.plant+G4	Topology 3,	56	56	56	56	56	56	56
777	ENSG00000164093,	561	111	TN+F+I+R3	Topology 5,	36	36	36	36	36	38	34	187	0	Q.mammal	Topology 4,Topology 5,Topology 7,	70	70	70	70	70	70	70
778	ENSG00000163600,	57	21	K2P+G4	Topology 5,	42	42	42	44	42	42	44	19	11	HIVb+G4	Topology 7,	48	48	48	48	48	48	48
779	ENSG00000203995,	162	49	K2P+G4	Topology 2,	42	42	42	42	44	44	44	54	17	Q.bird+G4	Topology 6,	48	48	48	48	48	48	48
780	ENSG00000132716,	129	20	K2P+G4	Topology 5,	62	62	62	62	62	62	64	43	1	FLU	Topology 1,Topology 2,Topology 3,Topology 4,Topology 5,Topology 6,Topology 7,	74	74	74	74	74	74	74
781	ENSG00000156136,	192	57	TNe+G4	Topology 5,	32	32	32	34	28	30	30	64	13	Q.bird+G4	Topology 2,	44	44	44	44	42	42	42
782	ENSG00000197045,	96	19	K2P+G4	Topology 7,	54	54	54	54	54	54	54	32	2	Q.insect	Topology 2,Topology 3,Topology 4,	66	66	66	66	64	66	66
783	ENSG00000153561,	60	9	K2P+I	Topology 5,	62	62	62	62	62	62	62	20	0	Poisson	Topology 1,Topology 2,Topology 3,Topology 4,Topology 5,Topology 6,Topology 7,	68	68	68	68	68	68	68
784	ENSG00000118785,	54	19	K2P+G4	Topology 3,	44	44	44	48	44	46	44	18	9	HIVb+I	Topology 7,	56	56	56	58	56	58	56
785	ENSG00000115307,	150	45	TNe+G4	Topology 7,	52	52	52	54	50	50	54	50	7	Q.mammal+G4	Topology 4,	70	70	70	68	70	70	70
786	ENSG00000100418,	69	15	K2P+R2	Topology 2,	38	38	38	36	38	38	38	23	2	Dayhoff+I	Topology 1,Topology 2,Topology 3,Topology 4,Topology 5,Topology 6,Topology 7,	44	44	44	44	44	44	44
787	ENSG00000243989,	63	29	K2P+G4	Topology 3,	60	60	60	62	60	60	60	21	10	Q.bird	Topology 3,	60	60	60	62	60	60	60
788	ENSG00000011426,	171	53	TNe+I	Topology 6,	40	40	40	42	40	42	40	57	9	Q.bird+G4	Topology 3,	54	54	54	54	54	54	54
789	ENSG00000117308,	120	31	K2P+G4	Topology 2,	46	46	46	44	46	46	46	40	5	PMB+G4	Topology 3,	52	52	52	52	52	52	52
790	ENSG00000214944,	123	30	TPM3+F+G4	Topology 7,	34	34	34	34	34	34	34	41	4	Q.insect+G4	Topology 1,	50	50	50	50	50	50	50
791	ENSG00000169446,	156	40	TIM2e+G4	Topology 6,	32	32	32	32	32	30	32	52	8	Q.mammal+I	Topology 2,	60	60	60	60	60	60	60
792	ENSG00000153234,	864	134	TPM3+F+I+G4	Topology 3,	38	38	38	34	38	40	38	288	9	Q.mammal+I	Topology 4,	78	78	78	78	78	78	78
793	ENSG00000060688,	123	19	K2P+G4	Topology 1,	38	38	38	40	38	38	40	41	0	HIVw	Topology 1,Topology 2,Topology 3,Topology 4,Topology 5,Topology 6,Topology 7,	56	56	56	56	56	56	56
794	ENSG00000101265,	96	17	K2P+I+G4	Topology 1,	42	42	42	40	44	44	42	32	1	Q.insect	Topology 1,Topology 2,Topology 3,Topology 5,	52	52	52	52	52	52	52
795	ENSG00000185009,	207	47	TIM2e+G4	Topology 4,	42	42	42	38	42	42	42	69	3	Q.bird	Topology 4,	66	66	66	64	66	66	66
796	ENSG00000113456,	108	30	TIM2e+G4	Topology 3,	52	52	52	48	50	50	50	36	10	Q.bird+FU+I*R2	Topology 7,	62	62	62	62	60	60	60
797	ENSG00000164035,	60	16	TIMe+I	Topology 5,	48	48	48	46	48	48	48	20	1	Q.mammal+I	Topology 1,Topology 4,Topology 6,	56	56	56	56	56	56	58
798	ENSG00000204406,	1209	308	K3P+I+R2	Topology 3,	18	18	14	20	18	12	16	403	79	Q.bird+G4	Topology 3,	26	26	26	30	28	30	30
799	ENSG00000153187,	51	0	JC	Topology 1,Topology 2,Topology 3,Topology 4,Topology 5,Topology 6,Topology 7,	80	80	80	80	80	80	80	17	0	Poisson	Topology 1,Topology 2,Topology 3,Topology 4,Topology 5,Topology 6,Topology 7,	80	80	80	80	80	80	80
800	ENSG00000074356,	66	10	TNe+G4	Topology 1,	62	62	62	62	62	62	62	22	0	FLU	Topology 1,Topology 2,Topology 3,Topology 4,Topology 5,Topology 6,Topology 7,	66	66	66	66	66	66	66
801	ENSG00000124596,ENSG00000001167,	105	31	K2P+I+R2	Topology 3,	62	62	62	62	62	62	62	35	0	rtREV	Topology 1,Topology 2,Topology 3,Topology 4,Topology 5,Topology 6,Topology 7,	74	74	74	74	74	74	74
802	ENSG00000104537,	69	33	K2P+I	Topology 3,	46	46	46	46	46	44	46	23	11	Q.plant+I	Topology 3,	54	54	54	54	54	52	54
803	ENSG00000007402,	72	16	K2P+G4	Topology 4,	34	34	32	32	34	32	34	24	2	FLAVI+G4	Topology 1,	48	48	48	48	48	48	48
804	ENSG00000198879,	246	19	TIM3e+I	Topology 4,	46	46	46	48	48	48	50	82	4	HIVb+G4	Topology 4,	58	58	58	58	58	58	58
805	ENSG00000120899,	126	19	K2P+I+G4	Topology 4,	48	48	48	42	48	48	46	42	1	Q.mammal	Topology 2,Topology 3,Topology 5,	66	66	66	66	66	66	66
806	ENSG00000018236,	120	41	K3P+I+G4	Topology 5,	40	40	40	40	40	38	40	40	2	Q.pfam_gb+I	Topology 1,Topology 2,Topology 3,Topology 5,	64	64	64	64	64	64	64
807	ENSG00000161204,	201	54	K2P+G4	Topology 1,	42	42	42	48	44	46	48	67	2	HIVb	Topology 7,	70	70	70	70	70	70	70
808	ENSG00000128191,	720	120	K2P+I+R2	Topology 7,	24	24	24	24	24	26	18	240	51	Q.bird+FU*R2	Topology 7,	30	30	30	30	34	30	32
809	ENSG00000165606,	102	28	TIMe+I+R2	Topology 1,	46	46	46	50	48	46	50	34	0	LG	Topology 1,Topology 2,Topology 3,Topology 4,Topology 5,Topology 6,Topology 7,	76	76	76	76	76	76	76
810	ENSG00000172575,	153	41	K2P+I+R3	Topology 7,	40	40	40	38	40	40	38	51	1	Q.yeast	Topology 1,Topology 3,	64	64	64	64	64	64	64
811	ENSG00000055732,ENSG00000162643,	96	33	TNe+G4	Topology 2,	44	44	44	40	44	44	44	32	8	Q.insect+G4	Topology 6,	48	48	48	48	48	48	48
812	ENSG00000184983,	129	34	K2P+G4	Topology 2,	34	34	34	36	34	32	36	43	6	Q.plant+G4	Topology 3,	50	50	50	50	50	50	50
813	ENSG00000178952,	102	35	K2P+G4	Topology 2,	60	60	60	60	60	60	60	34	6	FLAVI+I	Topology 1,	56	56	56	54	58	58	60
814	ENSG00000174106,	78	11	K2P+G4	Topology 7,	34	34	34	32	34	34	34	26	0	FLU	Topology 1,Topology 2,Topology 3,Topology 4,Topology 5,Topology 6,Topology 7,	50	50	50	50	50	50	50
815	ENSG00000134697,	63	16	K2P+G4	Topology 3,	44	44	44	42	44	44	46	21	4	FLU+G4	Topology 5,	60	60	60	60	60	60	60
816	ENSG00000074356,	105	19	K3P+G4	Topology 7,	48	48	48	46	48	48	48	35	3	Q.insect	Topology 4,	52	52	52	52	52	52	52
817	ENSG00000077274,	75	21	TIMe+G4	Topology 7,	52	52	52	52	56	54	52	25	6	Q.bird+I	Topology 4,	70	70	70	70	66	70	70
818	ENSG00000120053,	135	42	K2P+G4	Topology 7,	42	42	42	40	42	42	40	45	10	Q.insect	Topology 3,	54	54	54	52	54	54	54
819	ENSG00000196549,	102	40	K2P+G4	Topology 1,	46	46	46	46	46	46	46	34	12	Q.plant+G4	Topology 7,	52	52	52	52	52	52	52
820	ENSG00000105402,	96	23	TIM2e+G4	Topology 5,	46	46	46	46	46	46	46	32	2	Q.plant	Topology 1,Topology 4,Topology 6,	58	58	58	58	58	58	58
821	ENSG00000048740,	132	24	TIM3e+G4	Topology 3,	54	54	54	56	54	56	54	44	0	Q.bird	Topology 1,Topology 2,Topology 3,Topology 5,	70	70	70	70	70	70	70
822	ENSG00000136560,	99	22	K2P+G4	Topology 6,	46	46	46	48	44	42	44	33	4	Q.insect	Topology 3,	62	62	62	62	62	62	62
823	ENSG00000156504,	102	34	K2P+G4	Topology 4,	44	44	44	42	44	44	44	34	3	Q.mammal+G4	Topology 5,	62	62	62	60	62	62	62
824	ENSG00000113597,	132	25	TPM3+F+R2	Topology 6,	40	40	40	42	38	38	38	44	6	Q.plant+G4	Topology 4,	44	44	44	44	44	44	44
825	ENSG00000090989,	105	11	K2P+G4	Topology 2,	52	52	52	50	52	52	50	35	0	Q.insect	Topology 4,	62	62	62	62	62	62	62
826	ENSG00000185697,	72	11	K2P	Topology 2,	56	56	56	56	56	56	56	24	0	rtREV	Topology 2,Topology 3,Topology 5,	60	60	60	60	60	60	60
827	ENSG00000108788,	99	20	K2P+I	Topology 3,	42	42	42	44	42	42	44	33	0	Q.mammal	Topology 1,Topology 6,Topology 7,	54	54	54	54	54	54	54
828	ENSG00000090989,	42	4	K3P	Topology 4,	74	74	74	72	74	74	72	14	1	Q.mammal	Topology 1,Topology 2,Topology 3,Topology 4,Topology 6,Topology 7,	76	76	76	76	76	76	76
829	ENSG00000167772,	93	31	K2P+I+R2	Topology 1,	50	50	50	52	50	52	50	31	9	HIVw+G4	Topology 6,	54	54	54	52	54	54	54
830	ENSG00000159579,	93	16	K2P+I	Topology 6,	62	62	62	62	62	62	62	31	3	Q.bird+I	Topology 6,	72	72	72	72	72	72	72
831	ENSG00000120051,	105	25	K2P+I+R2	Topology 5,	46	46	46	46	46	46	46	35	7	Q.plant+I	Topology 5,	56	56	56	56	56	56	56
832	ENSG00000091651,	111	40	K2P+G4	Topology 1,	24	26	26	24	24	26	24	37	8	FLAVI+G4	Topology 4,	42	42	42	42	42	42	42
833	ENSG00000164331,	96	11	K2P+G4	Topology 5,	58	58	58	58	58	58	58	32	0	cpREV	Topology 1,Topology 2,Topology 3,Topology 4,Topology 5,Topology 6,Topology 7,	64	64	64	64	64	64	64
834	ENSG00000101452,	129	35	K2P+G4	Topology 2,	36	36	36	34	36	36	36	43	5	Q.bird+FU*R2	Topology 5,	50	50	50	50	50	50	50
835	ENSG00000105258,	51	10	K3P+R2	Topology 5,	42	42	42	40	40	42	42	17	0	DCMut	Topology 1,Topology 2,Topology 3,Topology 4,Topology 5,Topology 6,Topology 7,	54	54	54	54	54	54	54
836	ENSG00000168000,	210	47	K2P+I+R2	Topology 5,	34	34	34	34	34	34	36	70	10	mtZOA+G4	Topology 5,	48	48	48	48	48	48	50
837	ENSG00000135842,	114	45	K2P+G4	Topology 5,	34	34	34	38	34	34	40	38	10	Q.plant+G4	Topology 7,	54	54	54	50	54	54	54
838	ENSG00000065150,	111	31	TN+F+G4	Topology 4,	46	46	46	46	46	44	46	37	1	Q.bird	Topology 2,Topology 3,Topology 5,Topology 7,	56	56	56	56	56	56	56
839	ENSG00000159256,	72	12	K2P+I	Topology 7,	50	50	50	48	50	50	50	24	0	FLU	Topology 1,Topology 2,Topology 3,Topology 5,	58	58	58	58	58	58	58
840	ENSG00000077274,	192	56	K2P+G4	Topology 1,	32	32	32	34	32	32	32	64	8	Q.bird+G4	Topology 3,	58	58	58	58	60	60	60
841	ENSG00000102362,	96	13	K2P+R2	Topology 7,	78	78	78	78	78	78	78	32	2	FLAVI	Topology 7,	76	76	76	76	76	76	76
842	ENSG00000094880,	96	15	K2P+G4	Topology 4,	48	48	48	50	48	48	48	32	0	Q.yeast	Topology 1,Topology 2,Topology 3,Topology 4,Topology 5,Topology 6,Topology 7,	64	64	64	64	64	64	64
843	ENSG00000175215,	123	25	K3P+I	Topology 4,	48	48	48	46	48	48	46	41	1	Q.plant	Topology 1,Topology 2,Topology 3,Topology 4,Topology 5,Topology 6,Topology 7,	50	50	50	50	50	50	50
844	ENSG00000163507,	75	16	K2P+R2	Topology 4,	40	40	40	40	40	40	40	25	6	Q.plant	Topology 4,	46	46	46	44	46	46	46
845	ENSG00000131730,	123	24	TVMe+I	Topology 7,	48	48	48	50	48	48	50	41	1	HIVw+I	Topology 5,Topology 6,Topology 7,	56	56	56	56	56	56	56
846	ENSG00000197635,	87	34	K2P+G4	Topology 7,	48	48	48	44	48	48	46	29	12	FLAVI+FU*R2	Topology 7,	52	52	52	52	52	52	52
847	ENSG00000084073,	144	31	TPM3+F+G4	Topology 5,	44	44	44	42	44	44	46	48	6	mtMet+FU*R2	Topology 5,	58	58	58	58	58	58	58
848	ENSG00000166181,	180	50	K2P+G4	Topology 3,	38	38	38	32	38	38	34	60	0	Q.bird	Topology 1,Topology 2,Topology 3,Topology 5,	70	70	70	70	70	70	70
849	ENSG00000176142,	348	70	K2P+G4	Topology 5,	34	34	34	38	34	36	34	116	8	Dayhoff+I	Topology 2,	62	62	62	62	62	62	62
850	ENSG00000121005,	48	13	K2P+I	Topology 1,	62	62	62	62	62	62	62	16	3	mtMAM	Topology 1,Topology 2,Topology 3,	68	68	68	68	68	68	68
851	ENSG00000065609,	69	7	K2P+G4	Topology 4,	58	58	58	58	58	58	58	23	0	Q.mammal	Topology 4,Topology 6,Topology 7,	64	64	64	64	64	64	64
852	ENSG00000183346,	72	18	TPM3+F	Topology 2,	74	74	74	76	74	74	76	24	5	HIVw	Topology 1,	76	76	76	76	76	76	76
853	ENSG00000047621,	66	19	TIM2e+I	Topology 4,	66	66	66	66	66	66	66	22	1	FLAVI	Topology 1,Topology 2,Topology 3,Topology 4,Topology 5,Topology 6,Topology 7,	70	70	70	70	70	70	70
854	ENSG00000011454,	174	28	TNe+G4	Topology 4,	36	36	36	36	36	36	38	58	0	PMB	Topology 4,Topology 6,Topology 7,	52	52	52	52	52	52	52
855	ENSG00000065485,	159	50	TIM3e+G4	Topology 2,	42	42	42	40	42	42	42	53	15	Q.plant+G4	Topology 2,	60	60	60	60	60	60	60
856	ENSG00000138942,	93	23	HKY+F+G4	Topology 7,	54	54	54	54	54	54	52	31	1	mtZOA	Topology 1,Topology 2,Topology 3,Topology 4,Topology 5,Topology 7,	70	70	70	70	70	70	70
857	ENSG00000094880,	81	13	K2P+I	Topology 1,	40	40	40	40	40	40	40	27	0	Q.insect	Topology 1,Topology 2,Topology 3,Topology 4,Topology 5,Topology 6,Topology 7,	52	52	52	52	52	52	52
858	ENSG00000108506,	102	25	K2P+I	Topology 2,	32	32	32	32	34	32	32	34	2	rtREV	Topology 1,Topology 2,Topology 3,Topology 4,Topology 5,Topology 6,Topology 7,	40	40	40	40	40	40	40
859	ENSG00000108946,	90	25	K2P+I	Topology 5,	56	56	56	56	56	56	56	30	0	Q.yeast	Topology 1,Topology 2,Topology 3,Topology 5,	70	70	70	70	70	70	70
860	ENSG00000162843,	57	17	K2P+G4	Topology 4,	56	56	56	54	56	56	56	19	9	HIVb	Topology 5,	56	56	56	54	56	56	56
861	ENSG00000065491,	69	14	K2P+I	Topology 1,	54	54	54	54	54	54	54	23	2	HIVb+I	Topology 2,Topology 3,Topology 5,	56	56	56	54	56	56	56
862	ENSG00000204406,	75	7	K2P+R2	Topology 5,	78	78	78	78	78	78	78	25	1	Q.insect+I	Topology 1,Topology 2,Topology 3,Topology 4,Topology 5,Topology 6,Topology 7,	82	82	82	82	82	82	82
863	ENSG00000134198,	63	23	TIM3e+G4	Topology 3,	64	64	64	62	62	64	64	21	6	FLAVI	Topology 7,	70	70	70	70	70	70	70
864	ENSG00000159167,	141	25	TIM3e+R2	Topology 5,	60	60	60	64	60	58	62	47	6	Dayhoff+G4	Topology 4,	78	78	78	78	78	78	78
865	ENSG00000144847,	153	42	TNe+G4	Topology 4,	54	54	54	54	56	54	58	51	10	Q.bird	Topology 7,	66	66	66	66	66	66	66
866	ENSG00000169895,	57	7	K2P+G4	Topology 2,	64	64	64	64	64	64	64	19	2	Q.mammal	Topology 1,	68	68	68	68	68	68	68
867	ENSG00000111845,	144	39	K2P+G4	Topology 7,	26	26	26	24	26	26	26	48	13	FLU	Topology 4,	32	32	32	32	32	32	32
868	ENSG00000164331,	63	19	K3P+G4	Topology 7,	56	56	56	56	56	54	56	21	1	Q.pfam_gb	Topology 4,Topology 6,	64	64	64	64	64	64	64
869	ENSG00000187147,ENSG00000126106,	93	19	TNe+G4	Topology 1,	50	50	50	52	50	50	52	31	1	FLU	Topology 7,	60	60	60	60	60	60	60
870	ENSG00000128606,	153	43	K2P+G4	Topology 6,	46	46	44	38	44	44	42	51	8	HIVb+G4	Topology 5,	64	64	64	62	64	64	64
871	ENSG00000069122,	75	28	TIM2+F+G4	Topology 3,	58	58	58	58	58	58	58	25	4	Q.mammal+G4	Topology 4,	64	64	64	64	64	64	64
872	ENSG00000129484,	63	24	TNe+G4	Topology 1,	54	54	54	52	54	54	54	21	8	rtREV	Topology 2,	60	60	60	56	60	60	60
873	ENSG00000174106,	99	18	K2P+G4	Topology 2,	30	30	30	28	30	30	30	33	3	Q.mammal	Topology 2,Topology 4,Topology 5,Topology 6,	38	38	38	40	38	38	40
874	ENSG00000090061,	105	30	TIM3e+I	Topology 5,	52	52	52	52	52	52	52	35	0	Q.insect	Topology 1,Topology 2,Topology 3,Topology 4,Topology 5,Topology 6,Topology 7,	64	64	64	64	64	64	64
875	ENSG00000154645,	99	27	K3Pu+F+G4	Topology 7,	48	48	48	46	48	48	48	33	4	cpREV+I	Topology 5,	68	68	68	68	68	68	68
876	ENSG00000108523,	84	27	HKY+F+G4	Topology 4,	44	44	44	42	44	44	40	28	9	FLAVI+G4	Topology 7,	62	62	62	60	62	62	62
877	ENSG00000072803,	117	25	TVMe+G4	Topology 1,	40	40	42	42	40	40	40	39	0	FLU	Topology 1,Topology 2,Topology 3,Topology 4,Topology 5,Topology 6,Topology 7,	52	52	52	52	52	52	52
878	ENSG00000108592,	78	27	K2P+G4	Topology 4,	50	50	50	48	50	50	48	26	5	FLAVI	Topology 7,	62	62	62	62	62	62	62
879	ENSG00000068120,	63	16	TIM3e+I	Topology 2,	56	56	56	56	56	56	56	21	2	FLU+G4	Topology 5,	64	64	64	64	64	64	64
880	ENSG00000204469,	174	18	K2P+I	Topology 2,	44	44	44	46	46	46	46	58	0	rtREV	Topology 1,Topology 2,Topology 3,Topology 4,Topology 5,Topology 6,Topology 7,	56	56	56	56	56	56	56
881	ENSG00000204469,	111	7	K2P+R2	Topology 7,	60	60	60	60	60	60	60	37	1	DCMut	Topology 6,Topology 7,	62	62	62	62	62	62	62
882	ENSG00000147488,	246	77	TIM3e+R3	Topology 1,	32	32	32	36	32	28	32	82	33	Q.bird+I	Topology 1,	30	30	30	32	32	32	30
883	ENSG00000156463,	378	150	TPM3u+F+R3	Topology 6,	22	22	22	24	22	20	24	126	49	Q.bird+G4	Topology 1,	38	38	38	38	40	40	40
884	ENSG00000171720,	57	13	K2P+I	Topology 5,	58	58	58	58	58	58	58	19	0	Blosum62	Topology 1,Topology 2,Topology 3,Topology 4,Topology 5,Topology 6,Topology 7,	64	64	64	64	66	66	66
885	ENSG00000132604,	147	38	K2P+G4	Topology 6,	38	38	38	38	38	38	38	49	5	Q.plant+I	Topology 6,	54	54	54	54	54	54	54
886	ENSG00000102362,	108	29	K3P+G4	Topology 5,	62	62	62	64	62	64	62	36	14	Q.bird+G4	Topology 5,	64	64	64	66	64	66	64
887	ENSG00000187147,ENSG00000126106,	84	18	K2P+G4	Topology 5,	60	60	60	58	60	60	60	28	1	LG	Topology 1,Topology 2,Topology 3,Topology 4,Topology 5,Topology 6,Topology 7,	68	68	68	68	68	68	68
888	ENSG00000122218,	186	57	K2P+G4	Topology 5,	50	50	50	48	50	50	50	62	3	Q.plant	Topology 5,	62	62	62	62	62	62	62
889	ENSG00000165379,	1383	363	K3Pu+F+I+G4	Topology 1,	20	20	20	24	24	18	26	461	20	Q.bird+FU*R2	Topology 2,	60	60	60	64	62	60	62
890	ENSG00000114388,	135	39	K2P+G4	Topology 7,	52	52	52	50	52	52	52	45	4	Q.bird+G4	Topology 4,	72	72	72	72	72	72	72
891	ENSG00000156398,	66	18	K2P+I+R2	Topology 7,	58	58	58	58	58	58	58	22	4	cpREV	Topology 7,	60	60	60	60	60	60	60
892	ENSG00000114867,	42	8	TPM2+F+G4	Topology 2,	60	60	60	60	60	60	60	14	0	mtVer	Topology 4,Topology 6,Topology 7,	62	62	62	62	62	62	62
893	ENSG00000152620,	87	21	K2P+G4	Topology 4,	46	46	46	46	46	46	46	29	5	Q.plant+I	Topology 7,	54	54	54	54	54	54	54
894	ENSG00000101337,	165	41	K2P+I+G4	Topology 2,	50	50	50	54	52	50	54	55	11	Q.bird+I	Topology 1,	64	64	64	64	64	64	64
895	ENSG00000144847,	207	65	TNe+G4	Topology 3,	40	40	40	38	40	40	40	69	8	FLAVI+G4	Topology 3,	58	58	58	56	58	58	58
896	ENSG00000105122,	78	31	HKY+F+G4	Topology 5,	28	28	28	28	28	28	28	26	14	Q.mammal	Topology 5,	30	30	30	30	30	30	30
897	ENSG00000147457,	171	39	TIMe+I+G4	Topology 6,	42	42	42	46	44	42	42	57	5	Q.plant	Topology 7,	68	68	68	68	68	68	68
898	ENSG00000166986,	87	26	K2P+G4	Topology 7,	40	40	40	40	40	40	40	29	8	Q.bird+G4	Topology 6,	54	54	54	54	54	54	54
899	ENSG00000114867,	45	9	K3P+I	Topology 6,	54	54	54	56	56	54	52	15	2	Q.mammal	Topology 3,	62	62	62	62	60	62	62
900	ENSG00000196468,	243	49	K2P+G4	Topology 3,	60	60	60	62	60	60	62	81	5	Q.bird+I	Topology 5,	74	74	74	74	74	74	74
901	ENSG00000147224,	90	23	K2P+I	Topology 5,	44	44	44	42	44	44	44	30	0	cpREV	Topology 1,Topology 2,Topology 3,Topology 4,Topology 5,Topology 6,Topology 7,	58	58	58	58	58	58	58
902	ENSG00000165861,	108	23	TNe+G4	Topology 1,	40	40	40	42	40	40	42	36	5	Dayhoff+G4	Topology 5,	46	46	46	46	46	46	46
903	ENSG00000136051,	117	26	K2P+G4	Topology 1,	42	42	42	36	42	42	44	39	4	Q.plant+G4	Topology 7,	52	52	52	52	52	52	52
904	ENSG00000116729,	63	12	K2P+G4	Topology 3,	46	46	46	46	46	46	46	21	0	mtMAM	Topology 4,	54	54	54	54	54	54	54
905	ENSG00000130413,	105	37	K2P+G4	Topology 5,	48	48	48	48	48	48	48	35	8	Q.bird+FU*R2	Topology 5,	62	62	62	62	62	62	62
906	ENSG00000106799,	123	24	K2P+G4	Topology 3,	44	44	44	44	44	44	44	41	0	FLAVI	Topology 1,Topology 2,Topology 3,Topology 4,Topology 5,Topology 6,Topology 7,	50	50	50	50	50	50	50
907	ENSG00000079739,	114	33	K2P+G4	Topology 2,	52	52	52	50	52	52	52	38	3	Dayhoff	Topology 7,	72	72	72	72	70	70	70
908	ENSG00000137675,	117	41	TIM2e+G4	Topology 2,	34	34	34	34	32	32	32	39	15	HIVw+G4	Topology 2,	42	42	42	42	42	42	42
909	ENSG00000123338,	108	32	TIM2e+I	Topology 3,	32	32	32	34	34	32	32	36	4	FLAVI+I	Topology 2,	54	54	54	54	54	54	54
910	ENSG00000108424,	90	16	K2P+I	Topology 2,	38	38	38	36	36	36	36	30	0	Q.pfam_gb	Topology 1,Topology 2,Topology 3,Topology 4,Topology 5,Topology 6,Topology 7,	54	54	54	54	54	54	54
911	ENSG00000188603,	69	27	K2P+I+R2	Topology 2,	42	42	42	42	42	42	42	23	6	Q.bird+G4	Topology 2,	46	46	46	46	46	46	46
912	ENSG00000136738,	87	24	K2P+I	Topology 7,	46	46	46	50	48	44	48	29	1	Q.bird	Topology 5,	62	62	62	62	62	62	62
913	ENSG00000091137,	78	26	TNe+I+R2	Topology 3,	48	48	48	48	48	46	48	26	8	mtZOA	Topology 4,	50	50	50	50	50	48	50
914	ENSG00000171502,	54	27	K2P+I	Topology 4,	34	34	34	34	34	34	36	18	7	FLAVI	Topology 6,	42	42	42	40	42	42	42
915	ENSG00000171720,	54	12	K2P+I	Topology 7,	50	50	50	50	50	50	50	18	0	Blosum62	Topology 1,Topology 2,Topology 3,Topology 4,Topology 5,Topology 6,Topology 7,	58	58	58	58	58	58	58
916	ENSG00000173744,	57	9	K2P+G4	Topology 4,	70	70	70	68	70	70	70	19	2	mtMAM	Topology 1,Topology 2,Topology 3,Topology 4,Topology 5,Topology 6,Topology 7,	70	70	70	70	70	70	70
917	ENSG00000121766,	99	22	K2P+G4	Topology 4,	54	54	54	54	54	54	54	33	0	HIVw	Topology 1,Topology 2,Topology 3,Topology 4,Topology 5,Topology 6,Topology 7,	74	74	74	74	74	74	74
918	ENSG00000132170,	219	67	K3P+G4	Topology 7,	32	32	32	30	32	32	30	73	18	Q.bird+G4	Topology 3,	46	46	46	46	46	46	46
919	ENSG00000124232,	69	17	K2P+G4	Topology 1,	48	48	48	48	48	48	48	23	5	Dayhoff+G4	Topology 1,	54	54	54	52	54	54	54
920	ENSG00000164946,	183	67	K2P+G4	Topology 4,	30	28	30	30	30	30	34	61	19	Q.bird+G4	Topology 4,	54	54	54	52	54	54	54
921	ENSG00000117676,	69	16	K2P+G4	Topology 4,	46	46	46	46	44	46	48	23	1	Q.insect	Topology 4,Topology 6,Topology 7,	54	54	54	54	54	54	54
922	ENSG00000244005,	156	36	TVM+F+G4	Topology 2,	50	50	50	50	48	50	50	52	4	FLAVI	Topology 5,	58	58	58	58	58	58	58
923	ENSG00000136021,	177	38	K2P+G4	Topology 7,	50	50	50	50	50	50	50	59	1	FLAVI	Topology 3,	62	62	62	62	62	62	62
924	ENSG00000176142,	186	40	K2P+G4	Topology 3,	58	58	58	60	60	60	58	62	2	FLAVI	Topology 1,Topology 2,Topology 3,	76	76	76	76	76	76	76
925	ENSG00000132964,	123	17	HKY+F+I	Topology 7,	42	42	42	40	44	42	40	41	1	Q.mammal	Topology 1,Topology 2,Topology 3,Topology 4,Topology 5,Topology 6,Topology 7,	56	56	56	56	56	56	56
926	ENSG00000173210,	72	16	K2P+G4	Topology 3,	52	52	52	50	52	52	52	24	0	FLU	Topology 1,Topology 2,Topology 3,Topology 4,Topology 5,Topology 6,Topology 7,	62	62	62	62	62	62	62
927	ENSG00000146352,	84	25	K2P+G4	Topology 5,	58	58	58	58	58	58	60	28	3	Q.bird	Topology 5,	68	68	68	68	68	68	68
928	ENSG00000083896,	51	0	JC	Topology 1,Topology 2,Topology 3,Topology 4,Topology 5,Topology 6,Topology 7,	66	66	66	66	66	66	66	17	0	Q.insect	Topology 1,Topology 2,Topology 3,Topology 4,Topology 5,Topology 6,Topology 7,	66	66	66	66	66	66	66
929	ENSG00000166598,	141	27	HKY+F+G4	Topology 6,	38	38	38	38	38	38	40	47	0	Q.insect	Topology 1,Topology 2,Topology 3,Topology 5,	56	56	56	56	56	56	56
930	ENSG00000101843,	114	42	K2P+G4	Topology 7,	52	52	52	50	50	50	48	38	11	Q.plant+I	Topology 4,	62	62	62	62	62	62	62
931	ENSG00000100614,	834	131	K2P+I+R2	Topology 3,	32	32	32	32	30	28	28	278	7	Q.bird+I	Topology 4,	68	68	68	66	66	66	66
932	ENSG00000077092,	141	9	TNe+G4	Topology 5,	44	44	44	42	44	44	44	47	0	Poisson	Topology 1,Topology 2,Topology 3,Topology 4,Topology 5,Topology 6,Topology 7,	52	52	52	52	52	52	52
933	ENSG00000164434,	48	11	K2P+G4	Topology 6,	48	48	48	44	48	48	48	16	2	Q.plant+G4	Topology 3,	54	54	54	54	54	54	54
934	ENSG00000123338,	132	48	K2P+I	Topology 5,	38	38	38	32	36	38	38	44	12	Q.plant+G4	Topology 1,	56	56	56	56	58	56	56
935	ENSG00000139546,	51	10	K2P+I	Topology 1,	80	80	80	80	80	80	80	17	4	FLAVI+I	Topology 5,	82	82	82	82	82	82	82
936	ENSG00000119487,	105	23	K2P+R2	Topology 1,	58	58	58	56	56	56	56	35	4	Q.bird+I	Topology 4,	62	62	62	60	60	60	60
937	ENSG00000214954,	180	89	TPM3+F+I+G4	Topology 5,	32	32	32	28	30	32	32	60	40	Q.bird+G4	Topology 5,	40	40	40	40	40	38	38
938	ENSG00000111052,	117	24	K2P+I	Topology 5,	34	34	34	34	32	34	34	39	0	Q.insect	Topology 1,Topology 2,Topology 3,Topology 5,	56	56	56	56	56	56	56
939	ENSG00000101337,	129	29	K2P+G4	Topology 4,	42	42	42	36	42	42	40	43	8	Q.bird+I	Topology 3,	54	54	54	52	54	54	54
940	ENSG00000111142,	99	6	K3P+G4	Topology 1,	62	62	62	62	60	62	62	33	1	FLU	Topology 7,	62	62	62	62	60	62	62
941	ENSG00000197375,	213	65	HKY+F+G4	Topology 7,	30	30	30	30	30	30	30	71	19	mtVer+G4	Topology 1,	34	34	34	34	34	34	34
942	ENSG00000072803,	138	27	K2P+G4	Topology 4,	48	48	48	48	48	48	48	46	1	FLU	Topology 1,Topology 2,Topology 3,Topology 4,Topology 5,Topology 6,Topology 7,	54	54	54	54	54	54	54
943	ENSG00000134697,	81	22	K2P+G4	Topology 5,	56	56	56	56	56	56	58	27	3	HIVb	Topology 7,	64	64	64	64	64	64	64
944	ENSG00000147224,	159	34	K2P+R2	Topology 1,	32	34	34	34	32	34	36	53	1	FLU	Topology 1,Topology 2,Topology 3,Topology 4,Topology 5,Topology 6,Topology 7,	48	48	48	48	48	48	48
945	ENSG00000121766,	90	17	K2P+I	Topology 6,	58	58	58	58	58	58	58	30	0	FLU	Topology 2,Topology 3,Topology 5,	66	66	66	66	66	66	66
946	ENSG00000113161,	105	26	K3P+G4	Topology 7,	50	50	50	50	50	50	50	35	0	FLAVI	Topology 1,	70	70	70	70	70	70	70
947	ENSG00000113161,	84	19	K2P+I	Topology 6,	54	54	54	54	52	52	52	28	0	mtZOA	Topology 1,Topology 2,Topology 3,Topology 4,Topology 5,Topology 6,Topology 7,	60	60	60	60	62	62	62
948	ENSG00000102890,	135	37	K2P+G4	Topology 4,	42	42	42	44	42	44	42	45	3	Q.bird+I	Topology 2,	66	66	66	64	66	66	66
949	ENSG00000138075,	111	36	TPM3+F+G4	Topology 2,	52	52	52	50	52	52	52	37	12	Q.plant+G4	Topology 3,	58	58	58	58	58	58	58
950	ENSG00000136935,	96	12	TNe+I	Topology 4,	56	56	56	56	56	56	56	32	4	Q.bird	Topology 1,Topology 2,Topology 3,	56	56	56	56	56	56	56
951	ENSG00000100462,	120	40	TIM2e+G4	Topology 4,	58	58	58	58	58	58	58	40	3	Q.plant	Topology 1,Topology 4,	72	72	72	72	72	72	72
952	ENSG00000183763,	57	12	K3P+R2	Topology 5,	66	66	66	66	64	66	68	19	1	HIVb	Topology 6,	74	74	74	74	74	74	74
953	ENSG00000001084,	93	17	K2P+G4	Topology 2,	50	50	48	52	50	50	52	31	0	HIVw	Topology 1,Topology 2,Topology 3,Topology 4,Topology 5,Topology 6,Topology 7,	60	60	60	60	60	60	60
954	ENSG00000123411,	93	7	JC	Topology 1,	62	62	62	62	62	62	62	31	6	Q.bird	Topology 4,	62	62	62	62	62	62	62
955	ENSG00000132604,	87	11	HKY+F+I	Topology 6,	48	48	48	52	50	48	52	29	2	Q.insect	Topology 1,Topology 2,Topology 3,Topology 5,	56	56	56	58	58	56	58
956	ENSG00000135940,	102	47	HKY+F+G4	Topology 5,	36	38	40	42	34	38	42	34	16	Q.bird+FU+I*R2	Topology 5,	44	44	44	46	44	44	46
957	ENSG00000109107,	84	18	K2P+I	Topology 7,	50	50	50	50	50	50	50	28	0	HIVb+I	Topology 1,Topology 2,Topology 3,Topology 4,Topology 5,Topology 6,Topology 7,	62	62	62	62	62	62	62
958	ENSG00000257727,	39	9	K2P+R2	Topology 3,	66	66	66	66	62	64	64	13	2	Q.bird	Topology 1,Topology 5,	70	70	70	70	70	70	70
959	ENSG00000101452,	78	22	TIM3e+I+R2	Topology 4,	40	40	40	40	40	38	40	26	3	Q.LG	Topology 4,	50	50	50	50	50	50	50
960	ENSG00000100281,	78	26	TNe+R2	Topology 1,	52	52	52	52	54	52	54	26	9	Q.mammal+I	Topology 3,	64	64	64	64	64	64	64
961	ENSG00000198814,	36	3	JC+I	Topology 7,	50	50	50	50	50	50	50	12	0	Dayhoff	Topology 1,Topology 2,Topology 3,Topology 5,	50	50	50	50	50	50	50
962	ENSG00000019582,	171	35	K3P+I+R2	Topology 2,	36	36	36	38	36	38	38	57	8	FLAVI	Topology 7,	40	40	40	40	40	40	40
963	ENSG00000161204,	75	18	TNe+I	Topology 1,	56	56	56	56	56	56	56	25	0	Q.insect	Topology 1,Topology 2,Topology 3,Topology 5,	64	64	64	64	64	64	64
964	ENSG00000108671,	138	14	TNe+R2	Topology 1,	50	50	50	48	50	50	50	46	0	Q.yeast	Topology 1,Topology 2,Topology 3,Topology 5,	66	66	66	66	66	66	66
965	ENSG00000113597,	198	44	K3Pu+F+I	Topology 2,	30	28	30	32	30	30	32	66	4	HIVb	Topology 5,	46	46	46	46	46	46	46
966	ENSG00000164190,	102	9	TNe+I	Topology 7,	60	60	60	62	60	60	60	34	0	JTT	Topology 1,Topology 4,Topology 6,	62	62	62	62	62	62	62
967	ENSG00000243244,	72	26	K2P+G4	Topology 1,	48	48	48	48	48	48	48	24	8	Q.bird+I	Topology 5,	56	56	56	54	56	56	56
968	ENSG00000104213,	186	76	TVMe+G4	Topology 5,	40	40	40	40	38	40	40	62	20	Q.bird+G4	Topology 7,	60	60	60	58	60	60	58
969	ENSG00000180354,	123	16	K3P+R2	Topology 4,	60	60	60	60	60	60	60	41	1	Q.mammal	Topology 1,Topology 4,Topology 5,Topology 6,Topology 7,	64	64	64	64	64	64	64
970	ENSG00000136542,	162	75	K2P+G4	Topology 1,	40	40	40	40	42	40	44	54	24	Q.bird+G4	Topology 1,	54	54	54	54	56	54	56
971	ENSG00000104177,	51	1	JC	Topology 4,Topology 6,Topology 7,	78	78	78	78	78	78	78	17	0	Q.plant	Topology 1,Topology 2,Topology 3,Topology 4,Topology 5,Topology 6,Topology 7,	78	78	78	78	78	78	78
972	ENSG00000179889,ENSG00000085721,	57	13	K2P+G4	Topology 5,	36	36	36	38	36	36	40	19	4	Q.plant	Topology 4,	46	46	46	48	46	46	48
973	ENSG00000036054,	42	3	TNe	Topology 3,	60	60	60	60	60	60	60	14	0	mtInv	Topology 1,Topology 2,Topology 3,Topology 5,	64	64	64	64	64	64	64
974	ENSG00000131437,	45	12	K3P+G4	Topology 4,	60	60	60	58	58	60	60	15	0	Q.yeast	Topology 1,Topology 2,Topology 3,	68	68	68	68	68	68	68
975	ENSG00000105677,	84	16	K2P+G4	Topology 1,	60	60	60	56	60	60	58	28	0	mtART	Topology 1,Topology 2,Topology 3,Topology 5,	70	70	70	70	70	70	70
976	ENSG00000084073,	222	64	K2P+G4	Topology 3,	40	40	40	44	40	42	42	74	9	Q.bird+I+G4	Topology 1,	56	56	56	54	56	56	56
977	ENSG00000198089,	69	19	TNe+I	Topology 2,	44	44	44	44	44	44	44	23	5	mtMAM	Topology 2,	50	50	50	50	50	50	50
978	ENSG00000244005,	132	30	K2P+G4	Topology 2,	44	44	44	46	44	44	46	44	3	FLU	Topology 1,	52	52	52	52	52	52	52
979	ENSG00000136560,	108	27	HKY+F	Topology 3,	48	48	48	50	48	50	48	36	7	HIVb	Topology 5,	56	56	56	56	56	56	56
980	ENSG00000177565,	57	1	JC	Topology 1,Topology 2,Topology 3,Topology 4,Topology 5,Topology 6,Topology 7,	68	68	68	68	68	68	68	19	0	Q.yeast	Topology 1,Topology 2,Topology 3,Topology 4,Topology 5,Topology 6,Topology 7,	68	68	68	68	70	70	70
981	ENSG00000101347,	90	32	K2P+G4	Topology 4,	28	28	28	30	30	28	32	30	8	HIVb+G4	Topology 6,	54	54	54	52	52	54	54
982	ENSG00000135473,	120	30	K2P+G4	Topology 4,	52	52	52	52	52	50	52	40	0	Blosum62	Topology 1,Topology 2,Topology 3,Topology 5,	70	70	70	70	70	70	70
983	ENSG00000171502,	45	11	K2P+G4	Topology 2,	34	34	34	38	40	36	38	15	3	Q.bird+I	Topology 4,	50	50	50	50	50	50	50
984	ENSG00000111046,	519	128	TIM+F+I+R2	Topology 1,	30	30	30	32	28	32	30	173	11	Q.bird+I	Topology 4,	56	56	56	56	60	58	58
985	ENSG00000197948,ENSG00000164620,	183	56	K2P+G4	Topology 5,	54	54	54	56	54	54	56	61	8	Q.mammal+I	Topology 7,	74	74	74	72	74	74	74
986	ENSG00000172432,	183	26	HKY+F+R2	Topology 4,	36	36	36	34	36	36	34	61	0	HIVb	Topology 1,Topology 2,Topology 3,Topology 4,Topology 5,Topology 6,Topology 7,	56	56	56	56	56	56	56
987	ENSG00000119723,	201	90	K2P+I+R3	Topology 1,	38	38	38	40	40	38	40	67	25	Q.bird+G4	Topology 7,	52	52	52	52	52	52	52
988	ENSG00000170581,	48	20	K2P+I	Topology 4,	50	50	50	50	50	50	50	16	8	mtMet+I	Topology 1,	48	48	48	48	50	50	50
989	ENSG00000116191,	126	18	TIM3+F+R2	Topology 5,	56	56	56	56	56	56	56	42	0	Q.insect	Topology 1,Topology 2,Topology 3,Topology 5,	64	64	64	64	64	64	64
990	ENSG00000198056,	72	19	TIM3e+G4	Topology 5,	46	46	46	46	44	42	44	24	3	FLAVI	Topology 7,	48	48	48	48	48	46	48
991	ENSG00000158470,	117	32	TPM3+F+I+R2	Topology 3,	52	52	52	50	52	52	52	39	5	cpREV+I	Topology 2,	58	58	58	56	58	58	58
992	ENSG00000198056,	57	14	K2P+I	Topology 7,	48	48	48	48	48	48	48	19	6	FLU	Topology 2,Topology 3,	46	46	46	46	46	46	46
993	ENSG00000105948,	138	38	K2P+G4	Topology 4,	48	48	48	44	48	48	48	46	10	Q.bird+G4	Topology 4,	56	56	56	54	56	56	56
994	ENSG00000170581,	90	33	K2P+G4	Topology 3,	38	38	38	36	38	38	36	30	13	Q.bird+G4	Topology 5,	48	48	48	48	48	48	48
995	ENSG00000007202,	117	22	K2P+G4	Topology 4,	42	42	42	40	42	42	44	39	2	FLU	Topology 3,	62	62	62	62	62	62	62
996	ENSG00000100592,	183	46	K3P+G4	Topology 3,	42	42	42	44	44	42	44	61	6	Q.bird	Topology 7,	68	68	68	68	68	68	68
997	ENSG00000152254,	114	16	K2P+I	Topology 5,	62	62	62	62	62	62	62	38	3	mtZOA	Topology 2,	70	70	70	70	70	70	70
998	ENSG00000115942,	96	26	K2P+G4	Topology 4,	38	38	38	38	38	36	38	32	13	FLU+G4	Topology 7,	42	42	42	42	42	40	42
999	ENSG00000085741,	276	14	HKY+F+R2	Topology 4,	48	48	48	48	48	48	48	92	2	Dayhoff	Topology 4,	56	56	56	56	56	56	56
1000	ENSG00000198624,	102	40	HKY+F+G4	Topology 2,	28	28	28	28	28	28	30	34	12	Q.bird+G4	Topology 2,	38	38	38	38	38	38	40
1001	ENSG00000077380,	126	33	K2P+I	Topology 7,	58	58	58	58	58	58	58	42	1	Dayhoff	Topology 1,Topology 2,Topology 3,Topology 4,Topology 5,Topology 6,Topology 7,	72	72	72	72	72	72	72
1002	ENSG00000143390,	117	27	K2P+I+G4	Topology 4,	50	50	50	50	50	50	50	39	0	HIVb	Topology 1,Topology 2,Topology 3,Topology 4,Topology 5,Topology 6,Topology 7,	62	62	62	62	62	62	62
1003	ENSG00000188487,	153	41	TPM2+F+G4	Topology 6,	42	42	42	42	40	38	40	51	5	Q.mammal+G4	Topology 2,	54	54	54	54	52	52	52
1004	ENSG00000095203,	105	30	TIMe+G4	Topology 7,	58	58	58	56	58	58	58	35	2	Q.bird+FU*R2	Topology 7,	64	64	64	64	64	64	64
1005	ENSG00000171877,	96	17	K2P+R2	Topology 5,	54	54	54	52	54	54	54	32	0	Q.bird	Topology 1,Topology 2,Topology 3,Topology 5,	76	76	76	76	76	76	76
1006	ENSG00000134072,	87	11	K2P+G4	Topology 2,	40	40	40	40	40	40	40	29	0	Q.yeast	Topology 1,Topology 2,Topology 3,Topology 4,Topology 5,Topology 6,Topology 7,	46	46	46	46	46	46	46
1007	ENSG00000086300,	210	61	K3P+G4	Topology 6,	22	22	22	26	24	20	26	70	15	Q.plant+I	Topology 2,	44	44	44	44	44	44	44
1008	ENSG00000147421,	108	25	K2P+I	Topology 7,	64	64	64	64	64	64	64	36	0	Q.mammal	Topology 4,Topology 6,Topology 7,	74	74	74	74	74	74	74
1009	ENSG00000155975,	72	14	HKY+F+R2	Topology 6,	44	44	44	46	44	44	46	24	2	HIVb	Topology 5,	54	54	54	54	54	54	54
1010	ENSG00000160124,	51	6	K2P+R2	Topology 7,	74	74	74	74	74	74	74	17	2	Q.bird	Topology 2,Topology 3,Topology 5,	74	74	74	74	74	74	74
1011	ENSG00000187994,	42	7	K3P+G4	Topology 3,	52	52	52	52	52	52	52	14	1	mtVer+I	Topology 3,	54	54	54	54	54	54	54
1012	ENSG00000040275,	150	56	K2P+G4	Topology 3,	32	32	32	36	32	32	36	50	15	HIVb+G4	Topology 3,	48	48	48	48	48	48	46
1013	ENSG00000100503,	69	29	HKY+F+I	Topology 1,	38	38	38	38	40	38	40	23	13	HIVw+G4	Topology 4,	38	38	38	38	40	38	40
1014	ENSG00000105851,	102	38	TVMe+G4	Topology 1,	34	36	36	38	32	36	36	34	7	Q.bird+G4	Topology 2,	58	58	58	58	58	58	58
1015	ENSG00000165219,	171	45	K2P+G4	Topology 4,	42	42	42	40	42	42	42	57	1	Q.yeast	Topology 1,Topology 2,Topology 3,Topology 4,Topology 5,Topology 6,Topology 7,	56	56	56	56	56	56	56
1016	ENSG00000040275,	99	25	K2P+G4	Topology 7,	44	44	44	44	48	46	46	33	4	Q.mammal+G4	Topology 4,	60	60	60	60	60	60	60
1017	ENSG00000129351,	45	2	JC	Topology 1,	62	62	62	62	62	62	62	15	1	WAG	Topology 1,Topology 2,Topology 3,Topology 4,Topology 5,Topology 6,Topology 7,	62	62	62	62	62	62	62
1018	ENSG00000140873,	123	46	K3P+G4	Topology 7,	38	38	38	40	36	38	36	41	16	FLAVI+G4	Topology 3,	52	52	52	50	52	52	52
1019	ENSG00000204131,	129	44	K2P+G4	Topology 3,	40	40	40	44	42	40	44	43	12	Q.bird+I	Topology 7,	62	62	62	60	62	62	62
1020	ENSG00000074803,	99	26	HKY+F+G4	Topology 3,	54	54	54	56	56	54	56	33	1	mtMet+I	Topology 1,Topology 2,Topology 3,Topology 4,Topology 5,Topology 7,	62	62	62	64	64	62	64
1021	ENSG00000078018,	81	21	TNe+I	Topology 7,	50	50	50	50	50	50	50	27	1	Q.insect	Topology 1,Topology 2,Topology 3,Topology 4,Topology 5,Topology 6,Topology 7,	66	66	66	66	66	66	66
1022	ENSG00000115290,	81	13	K2P+G4	Topology 5,	46	46	46	46	46	46	46	27	5	Q.bird	Topology 5,	54	54	54	54	54	54	54
1023	ENSG00000109917,	90	23	K2P+G4	Topology 1,	42	42	42	42	42	42	44	30	2	Q.bird	Topology 6,	60	60	60	60	60	60	60
1024	ENSG00000164402,	39	3	K2P+I	Topology 4,Topology 7,	58	58	58	58	58	58	58	13	1	mtZOA	Topology 2,Topology 3,Topology 5,	60	60	60	60	60	60	60
1025	ENSG00000163449,	618	234	K2P+I+G4	Topology 2,	20	20	20	30	20	20	22	206	47	Q.bird+I+G4	Topology 2,	48	48	48	46	50	48	46
1026	ENSG00000163946,	102	28	HKY+F+G4	Topology 7,	36	36	36	36	36	36	34	34	9	Q.bird	Topology 4,	40	40	40	40	40	40	42
1027	ENSG00000109911,	138	4	K2P	Topology 2,Topology 3,	56	56	56	56	56	56	56	46	1	Q.bird	Topology 2,Topology 3,	58	58	58	58	58	58	58
1028	ENSG00000088298,	120	35	K2P+I	Topology 1,	42	42	42	44	44	40	44	40	1	FLAVI	Topology 5,	60	60	60	60	60	60	60
1029	ENSG00000115942,	132	40	K2P+I	Topology 5,	28	28	28	30	28	30	28	44	8	Q.plant+G4	Topology 5,	48	48	48	48	48	48	48
1030	ENSG00000163946,	72	11	K2P+G4	Topology 7,	40	40	40	36	40	40	40	24	5	Q.bird	Topology 4,	44	44	44	44	44	44	44
1031	ENSG00000149547,	111	22	K2P+I	Topology 5,	36	36	36	38	36	36	38	37	0	mtInv	Topology 4,	54	54	54	54	54	54	54
1032	ENSG00000116711,	147	43	TIM3e+G4	Topology 7,	40	40	40	40	40	40	40	49	8	FLU+I	Topology 4,	50	50	50	52	50	50	50
1033	ENSG00000151065,	63	13	K2P	Topology 7,	44	44	44	44	44	42	44	21	1	HIVb	Topology 4,	54	54	54	54	54	54	54
1034	ENSG00000131069,	114	50	K2P+G4	Topology 6,	42	42	42	38	36	40	38	38	16	Q.mammal+I	Topology 3,	62	62	62	58	62	62	62
1035	ENSG00000041357,	87	26	K2P+G4	Topology 2,	60	60	60	62	60	62	62	29	0	rtREV	Topology 1,Topology 2,Topology 3,Topology 4,Topology 5,Topology 6,Topology 7,	76	76	76	76	76	76	76
1036	ENSG00000147421,	84	0	JC	Topology 1,Topology 2,Topology 3,Topology 4,Topology 5,Topology 6,Topology 7,	82	82	82	82	82	82	82	28	0	Q.insect	Topology 1,Topology 2,Topology 3,Topology 4,Topology 5,Topology 6,Topology 7,	82	82	82	82	82	82	82
1037	ENSG00000168781,	165	57	K3P+G4	Topology 5,	32	34	34	34	34	36	36	55	13	Q.mammal+G4	Topology 3,	50	50	50	50	54	52	52
1038	ENSG00000102786,	150	11	K2P+I	Topology 2,	56	56	56	54	56	56	56	50	0	Q.pfam	Topology 1,Topology 2,Topology 3,Topology 4,Topology 5,Topology 6,Topology 7,	66	66	66	66	66	66	66
1039	ENSG00000165219,	189	52	K2P+G4	Topology 7,	46	46	46	44	46	46	46	63	8	Q.mammal	Topology 4,	56	56	56	56	56	56	56
1040	ENSG00000147454,	54	7	K3P+G4	Topology 7,	76	76	76	76	76	76	76	18	1	mtZOA	Topology 1,Topology 2,Topology 3,Topology 4,Topology 5,Topology 6,Topology 7,	78	78	78	78	78	78	78
1041	ENSG00000154556,	66	13	K2P+I+G4	Topology 6,	60	60	60	62	58	62	60	22	0	Poisson	Topology 1,Topology 2,Topology 3,Topology 4,Topology 5,Topology 6,Topology 7,	68	68	68	68	68	68	68
1042	ENSG00000137942,	108	33	K2P+I	Topology 4,	50	50	50	48	50	50	50	36	2	Q.mammal	Topology 1,	60	60	60	60	60	60	60
1043	ENSG00000036549,	114	23	K2P+G4	Topology 3,	44	44	44	44	46	46	46	38	6	Q.bird+G4	Topology 3,	58	58	58	56	58	58	58
1044	ENSG00000112742,	81	13	K2P+G4	Topology 3,	34	34	34	34	34	34	34	27	2	FLU	Topology 5,	42	42	42	42	42	42	42
1045	ENSG00000180228,	174	37	K2P+I	Topology 7,	46	46	46	46	46	46	46	58	4	FLU	Topology 7,	56	56	56	56	56	56	56
1046	ENSG00000078618,	51	5	K2P+I	Topology 7,	62	62	62	62	62	62	62	17	0	Poisson	Topology 1,Topology 2,Topology 3,Topology 4,Topology 5,Topology 6,Topology 7,	62	62	62	62	62	62	62
1047	ENSG00000198089,	108	40	K2P+G4	Topology 3,	32	32	32	34	32	32	32	36	13	Q.bird+G4	Topology 1,	42	42	42	42	42	42	42
1048	ENSG00000113594,	159	58	K2P+G4	Topology 6,	48	48	48	50	46	48	48	53	9	FLU+G4	Topology 4,	56	56	56	56	58	56	58
1049	ENSG00000088832,	126	34	TNe+I+R2	Topology 4,	36	36	36	36	32	36	36	42	4	mtREV	Topology 4,	60	60	60	60	60	60	60
1050	ENSG00000164506,	57	3	JC	Topology 6,Topology 7,	58	58	58	58	58	58	58	19	1	Q.bird	Topology 6,Topology 7,	60	60	60	60	60	60	60
1051	ENSG00000104131,	129	26	TNe+I	Topology 7,	46	46	46	46	44	44	44	43	1	Dayhoff	Topology 5,	58	58	58	58	58	58	58
1052	ENSG00000162374,	36	0	JC	Topology 1,Topology 2,Topology 3,Topology 4,Topology 5,Topology 6,Topology 7,	74	74	74	74	74	74	74	12	0	mtInv	Topology 1,Topology 2,Topology 3,Topology 4,Topology 5,Topology 6,Topology 7,	74	74	74	74	74	74	74
1053	ENSG00000182489,	267	50	K2P+G4	Topology 6,	52	52	52	52	52	52	54	89	11	Q.bird+FU*R2	Topology 4,	66	66	66	66	66	66	66
1054	ENSG00000163029,ENSG00000178295,	159	50	K2P+G4	Topology 1,	44	44	44	42	42	42	40	53	16	Q.bird+G4	Topology 3,	48	48	48	48	48	48	48
1055	ENSG00000170291,	99	37	K2P+G4	Topology 5,	38	38	38	38	36	36	36	33	13	Q.bird+G4	Topology 5,	52	52	52	52	52	52	52
1056	ENSG00000154277,	48	12	TNe+I	Topology 4,	52	52	52	52	52	52	52	16	1	Dayhoff	Topology 1,Topology 2,Topology 3,Topology 4,Topology 5,Topology 6,Topology 7,	56	56	56	56	56	56	56
1057	ENSG00000155827,	135	26	K3P+I+G4	Topology 4,	56	56	56	56	56	56	56	45	0	Q.insect	Topology 1,Topology 2,Topology 3,Topology 5,	62	62	62	62	62	62	62
1058	ENSG00000114166,	63	13	TIM2e+G4	Topology 3,	56	56	56	54	56	56	56	21	3	Q.bird	Topology 1,Topology 2,Topology 3,Topology 5,	60	60	60	58	60	60	60
1059	ENSG00000145675,	90	31	TIM3e+G4	Topology 1,	42	42	42	44	42	44	42	30	8	Q.bird+I	Topology 1,	58	58	58	58	58	58	58
1060	ENSG00000145246,	81	24	K2P+G4	Topology 6,	50	50	50	50	50	50	50	27	4	Q.plant+G4	Topology 7,	62	62	62	62	62	62	62
1061	ENSG00000155827,	120	34	TIM3e+G4	Topology 3,	52	52	52	52	52	52	52	40	0	Q.insect	Topology 1,Topology 2,Topology 3,Topology 4,Topology 5,Topology 6,Topology 7,	70	70	70	70	70	70	70
1062	ENSG00000137563,	117	58	K2P+G4	Topology 3,	36	36	36	36	36	36	38	39	19	Q.plant+G4	Topology 7,	50	50	50	46	50	50	48
1063	ENSG00000075539,	75	19	K2P+G4	Topology 3,	32	32	32	32	34	30	32	25	1	Q.bird	Topology 1,Topology 2,Topology 3,Topology 5,	40	40	40	40	40	40	40
1064	ENSG00000107554,	192	51	K2P+R2	Topology 3,	20	20	20	20	20	20	20	64	17	Q.bird+I	Topology 2,	32	32	32	32	32	32	32
1065	ENSG00000188153,	114	27	K2P+G4	Topology 2,	36	36	36	36	36	36	36	38	5	Q.bird	Topology 5,	46	46	46	46	46	46	46
1066	ENSG00000145198,	189	91	TPM2+F+G4	Topology 2,	24	24	24	26	24	24	24	63	30	Q.bird+G4	Topology 2,	36	36	36	38	36	36	38
1067	ENSG00000108091,	159	34	K2P+G4	Topology 7,	28	28	28	30	30	30	30	53	0	Q.bird	Topology 1,Topology 2,Topology 3,Topology 4,Topology 5,Topology 6,Topology 7,	50	50	50	50	52	52	52
1068	ENSG00000117222,	153	46	K2P+G4	Topology 5,	52	52	52	52	52	52	52	51	0	PMB	Topology 1,Topology 2,Topology 3,Topology 4,Topology 5,Topology 6,Topology 7,	74	74	74	74	74	74	74
1069	ENSG00000063015,	195	64	K2P+G4	Topology 3,	34	32	34	32	34	34	34	65	10	Q.bird+G4	Topology 2,	54	54	54	54	54	54	56
1070	ENSG00000164506,	111	24	K2P+G4	Topology 4,	48	48	48	48	48	46	50	37	2	JTTDCMut+I	Topology 6,Topology 7,	56	56	56	56	56	56	56
1071	ENSG00000134001,	123	29	TN+F+G4	Topology 3,	66	66	66	66	66	66	66	41	1	Q.bird	Topology 4,	78	78	78	78	78	78	78
1072	ENSG00000183431,	66	17	K2P+I+R2	Topology 4,	46	46	46	42	46	46	44	22	0	Dayhoff	Topology 1,Topology 2,Topology 3,Topology 4,Topology 5,Topology 6,Topology 7,	56	56	56	56	56	56	56
1073	ENSG00000101868,	138	26	K2P+I	Topology 7,	42	42	42	42	42	42	42	46	6	Q.mammal	Topology 4,	50	50	50	50	50	50	50
1074	ENSG00000116016,	84	23	TIM3e+G4	Topology 3,	48	48	48	50	48	50	48	28	4	Q.insect+I	Topology 5,Topology 6,Topology 7,	60	60	60	60	60	60	60
1075	ENSG00000197601,	159	34	K2P+G4	Topology 2,	52	52	52	50	52	52	54	53	1	cpREV	Topology 1,Topology 4,Topology 6,	76	76	76	76	76	76	76
1076	ENSG00000150093,	63	14	K2P+I	Topology 5,	50	50	50	52	52	50	52	21	0	FLU	Topology 1,Topology 2,Topology 3,Topology 4,Topology 5,Topology 6,Topology 7,	58	58	58	58	58	58	58
1077	ENSG00000137070,	99	28	K2P+G4	Topology 2,	48	48	48	46	48	48	50	33	10	Q.bird	Topology 2,	50	50	50	50	50	50	50
1078	ENSG00000144747,	141	30	K2P+G4	Topology 5,	50	50	50	54	50	52	50	47	0	Q.insect	Topology 1,Topology 2,Topology 3,	60	60	60	60	62	62	62
1079	ENSG00000064651,	150	42	K2P+I	Topology 5,	38	38	38	38	38	38	38	50	10	FLU+I	Topology 5,	44	44	44	44	42	44	44
1080	ENSG00000157404,	126	21	K3P+R2	Topology 4,	58	58	58	56	58	58	58	42	1	Poisson	Topology 1,Topology 2,Topology 3,Topology 4,Topology 5,Topology 6,Topology 7,	64	64	64	62	64	64	64
1081	ENSG00000138386,	162	62	K2P+G4	Topology 3,	36	36	36	38	36	36	38	54	22	Q.bird+G4	Topology 3,	42	42	42	38	42	42	42
1082	ENSG00000111799,	54	12	K2P+G4	Topology 2,	44	44	44	44	44	44	44	18	3	FLAVI	Topology 3,	48	48	48	48	48	48	48
1083	ENSG00000092140,	180	44	K2P+G4	Topology 6,	42	42	42	42	40	40	40	60	17	Q.plant	Topology 5,	50	50	50	50	50	50	50
1084	ENSG00000128052,	150	22	K2P+G4	Topology 5,	50	50	50	48	50	50	50	50	4	Q.bird	Topology 7,	60	60	60	60	60	60	60
1085	ENSG00000140563,	108	31	K2P+G4	Topology 3,	46	46	46	46	46	46	46	36	4	Q.plant	Topology 5,	58	58	58	58	58	58	58
1086	ENSG00000066136,	117	16	HKY+F+G4	Topology 1,	68	68	68	68	68	68	68	39	2	Q.bird	Topology 2,Topology 3,Topology 4,Topology 6,Topology 7,	80	80	80	80	80	80	80
1087	ENSG00000197142,	51	19	K2P+I	Topology 7,	44	44	44	46	42	42	42	17	6	FLU+G4	Topology 7,	56	56	56	52	56	56	52
1088	ENSG00000101444,	117	30	TNe+G4	Topology 1,	38	38	38	36	38	38	38	39	3	Q.insect	Topology 5,	52	52	52	52	52	52	52
1089	ENSG00000204120,	153	6	K2P+G4	Topology 7,	58	58	58	56	58	58	56	51	0	Q.insect	Topology 1,Topology 2,Topology 3,Topology 4,Topology 5,	60	60	60	60	60	60	60
1090	ENSG00000047648,	150	38	K2P+G4	Topology 2,	44	44	44	44	44	44	46	50	2	Q.plant+FU*R2	Topology 1,	60	60	60	60	60	60	60
1091	ENSG00000174989,	87	25	TNe+G4	Topology 5,	42	42	42	44	42	44	42	29	3	Q.bird	Topology 5,	54	54	54	52	54	54	54
1092	ENSG00000198780,	132	33	K2P+G4	Topology 3,	42	42	42	38	42	42	40	44	12	Q.plant	Topology 2,	42	42	42	40	44	44	46
1093	ENSG00000150627,	66	5	JC+R2	Topology 4,	54	54	54	54	54	54	54	22	3	Q.plant	Topology 4,	54	54	54	54	54	54	54
1094	ENSG00000168297,	48	10	TNe+G4	Topology 5,	52	52	52	50	52	52	52	16	1	Q.mammal	Topology 4,Topology 6,Topology 7,	56	56	56	56	56	56	56
1095	ENSG00000082014,	135	25	K2P+I+G4	Topology 5,	52	52	52	52	52	52	52	45	0	Q.yeast	Topology 1,Topology 2,Topology 3,Topology 4,Topology 5,Topology 6,Topology 7,	66	66	66	66	66	66	66
1096	ENSG00000143420,	57	9	HKY+F+G4	Topology 4,	50	50	50	50	50	50	50	19	2	Q.bird	Topology 6,Topology 7,	56	56	56	56	56	56	56
1097	ENSG00000092108,	54	11	K2P+I	Topology 6,	52	52	52	52	52	52	52	18	0	FLAVI	Topology 1,Topology 2,Topology 3,Topology 4,Topology 5,Topology 6,Topology 7,	56	56	56	56	56	56	56
1098	ENSG00000154556,	42	8	TNe+I	Topology 1,	74	74	74	72	74	74	72	14	2	JTT	Topology 7,	76	76	76	76	76	76	76
1099	ENSG00000112531,	72	5	K2P+I	Topology 4,	78	78	78	78	78	78	78	24	1	Q.pfam_gb	Topology 7,	80	80	80	80	80	80	80
1100	ENSG00000105088,	150	37	K2P+I+R2	Topology 2,	36	36	36	36	36	36	34	50	4	Q.mammal	Topology 3,	48	48	48	48	48	48	48
1101	ENSG00000198542,ENSG00000102466,	87	23	TIM3e+G4	Topology 2,	54	54	54	56	54	54	56	29	4	FLU	Topology 2,	70	70	70	68	70	70	70
1102	ENSG00000004487,	135	25	K2P+I+R2	Topology 7,	36	36	36	34	38	34	34	45	0	Q.insect	Topology 5,	50	50	50	50	50	50	50
1103	ENSG00000116898,	48	17	K2P+G4	Topology 5,	42	42	42	44	42	42	46	16	6	Q.plant+I	Topology 3,	52	52	52	52	52	52	52
1104	ENSG00000171453,	69	22	HKY+F+G4	Topology 7,	52	52	52	52	52	50	50	23	6	Q.plant+G4	Topology 7,	52	52	52	50	52	52	52
1105	ENSG00000141367,	198	30	K2P+G4	Topology 2,	28	28	28	28	28	28	28	66	0	Q.pfam	Topology 1,Topology 2,Topology 3,Topology 5,	46	46	46	46	46	46	46
1106	ENSG00000134690,	126	39	K2P+G4	Topology 4,	40	40	40	38	42	40	38	42	13	FLAVI+FU*R2	Topology 7,	52	52	52	50	56	54	52
1107	ENSG00000269556,	174	37	K3P+G4	Topology 7,	36	36	36	36	34	34	32	58	0	mtZOA	Topology 1,Topology 2,Topology 3,	58	58	58	58	58	58	58
1108	ENSG00000066136,	108	25	K2P+G4	Topology 5,	66	66	66	68	66	66	68	36	1	HIVb	Topology 1,Topology 2,Topology 3,Topology 6,Topology 7,	74	74	74	74	74	74	74
1109	ENSG00000095203,	42	1	JC	Topology 1,Topology 2,Topology 3,Topology 6,	68	68	68	68	68	68	68	14	0	mtZOA	Topology 1,Topology 2,Topology 3,Topology 4,Topology 5,Topology 6,Topology 7,	70	70	70	70	70	70	70
1110	ENSG00000198945,	111	33	K2P+I	Topology 3,	44	44	44	46	44	42	44	37	2	FLAVI	Topology 1,Topology 2,Topology 3,Topology 4,Topology 5,Topology 6,Topology 7,	64	64	64	64	64	64	64
1111	ENSG00000157404,	147	42	K3P+G4	Topology 6,	42	42	42	40	40	42	42	49	10	Q.bird+I	Topology 5,	60	60	60	60	60	58	60
1112	ENSG00000170807,	273	88	TIM3+F+I+R2	Topology 7,	28	28	28	30	34	30	26	91	11	Q.plant+G4	Topology 4,	74	74	74	72	74	76	74
1113	ENSG00000151729,	138	29	K3P+I+G4	Topology 1,	46	46	46	42	46	46	46	46	2	FLAVI	Topology 4,Topology 6,Topology 7,	68	68	68	68	68	68	68
1114	ENSG00000125967,	54	22	K2P+G4	Topology 1,	34	34	34	34	34	34	34	18	8	Q.bird	Topology 7,	38	38	38	38	38	38	38
1115	ENSG00000115290,	96	20	K2P+I	Topology 7,	56	56	56	56	56	56	56	32	7	HIVb	Topology 7,	60	60	60	60	60	60	62
1116	ENSG00000118557,	111	43	K3P+G4	Topology 3,	40	40	38	38	40	40	40	37	14	Q.bird+I	Topology 4,	50	50	50	48	52	52	52
1117	ENSG00000064692,	180	56	TNe+I+G4	Topology 4,	34	34	34	34	34	36	34	60	8	Q.bird+G4	Topology 6,	56	56	56	54	56	56	56
1118	ENSG00000112425,	171	42	K2P+G4	Topology 3,	50	50	50	48	52	52	52	57	9	FLU+I	Topology 4,	58	58	58	58	60	60	60
1119	ENSG00000005884,	78	13	K2P+G4	Topology 5,	40	40	40	38	40	40	42	26	2	cpREV*R2	Topology 5,	48	48	48	48	48	48	48
1120	ENSG00000121073,	126	39	K2P+I+R2	Topology 1,	46	46	46	50	46	44	48	42	4	mtZOA	Topology 6,Topology 7,	70	70	70	70	70	70	70
1121	ENSG00000064692,	126	33	TNe+I+G4	Topology 2,	44	44	44	42	44	44	44	42	3	cpREV	Topology 1,Topology 2,Topology 4,Topology 5,Topology 6,	64	64	64	64	64	64	64
1122	ENSG00000105967,	147	31	K3Pu+F+G4	Topology 1,	54	54	54	54	54	54	54	49	7	HIVb+FU*R2	Topology 2,	66	66	66	66	66	66	66
1123	ENSG00000076864,	129	13	K2P+G4	Topology 6,	64	64	64	64	64	64	64	43	1	Q.bird	Topology 4,Topology 5,	68	68	68	68	68	68	68
1124	ENSG00000138593,	141	40	HKY+F+I+R2	Topology 3,	46	46	46	44	44	44	44	47	3	Q.mammal	Topology 5,	60	60	60	60	60	60	60
1125	ENSG00000165138,	105	27	K3P+G4	Topology 3,	38	38	38	40	38	40	38	35	4	Dayhoff	Topology 3,	48	48	48	48	48	48	48
1126	ENSG00000125447,	123	37	TNe+I+R2	Topology 5,	46	46	46	46	44	46	48	41	9	Q.plant+I	Topology 1,	58	58	58	58	58	58	58
1127	ENSG00000168781,	117	32	K2P+I	Topology 7,	52	52	52	52	54	52	50	39	4	Q.bird	Topology 2,Topology 3,	60	60	60	60	60	60	60
1128	ENSG00000133226,	102	25	K2P+G4	Topology 4,	44	44	44	42	44	44	44	34	1	Q.mammal	Topology 1,Topology 2,Topology 3,	58	58	58	58	58	58	58
1129	ENSG00000196323,	297	10	K2P+R2	Topology 1,	54	54	54	54	54	52	54	99	1	Q.bird	Topology 1,Topology 2,Topology 3,Topology 4,Topology 5,Topology 6,Topology 7,	62	62	62	62	62	62	62
1130	ENSG00000168092,	276	58	K2P+I+G4	Topology 6,	46	46	46	44	48	46	44	92	3	Q.bird+I	Topology 4,	58	58	58	58	58	58	58
1131	ENSG00000162924,	210	47	K3P+G4	Topology 1,	22	22	22	22	24	24	26	70	3	Q.bird+I	Topology 4,	52	52	52	52	52	52	52
1132	ENSG00000116218,	276	105	K2P+G4	Topology 3,	24	24	24	28	26	26	24	92	29	Q.mammal+G4	Topology 5,	34	34	34	34	34	32	34
1133	ENSG00000165996,	78	20	K2P+G4	Topology 3,	64	64	64	62	64	64	64	26	2	FLAVI	Topology 4,Topology 5,	68	68	68	68	68	68	68
1134	ENSG00000064835,	69	16	K2P+G4	Topology 5,	68	68	68	68	68	68	68	23	1	Dayhoff	Topology 5,	74	76	76	76	74	76	76
1135	ENSG00000074582,	318	89	K2P+I+G4	Topology 2,	46	46	46	46	44	44	44	106	14	Q.bird+G4	Topology 5,	60	60	60	60	60	60	60
1136	ENSG00000197329,	129	18	K2P+G4	Topology 3,	60	60	60	60	62	60	60	43	1	Dayhoff	Topology 1,Topology 2,Topology 3,Topology 4,Topology 5,Topology 6,Topology 7,	66	66	66	66	66	66	66
1137	ENSG00000106244,	54	13	K2P+G4	Topology 4,	40	40	40	42	40	40	44	18	1	Q.mammal	Topology 2,Topology 5,	54	54	54	54	54	54	54
1138	ENSG00000064835,	162	47	K2P+G4	Topology 4,	56	56	56	54	56	56	54	54	0	Q.insect	Topology 1,Topology 2,Topology 3,Topology 4,Topology 5,Topology 6,Topology 7,	74	74	74	74	74	74	74
1139	ENSG00000130695,	51	20	K2P+G4	Topology 7,	54	54	54	54	54	54	54	17	9	Q.bird	Topology 7,	60	60	60	58	60	60	58
1140	ENSG00000085382,	69	14	K3P+G4	Topology 3,	46	46	46	46	46	46	46	23	2	HIVb+I	Topology 6,	54	54	54	54	54	54	54
1141	ENSG00000148483,	72	25	K2P+I+R2	Topology 5,	62	62	62	62	60	62	64	24	10	mtVer+I	Topology 5,	66	66	66	68	66	66	68
1142	ENSG00000111224,	72	24	TIM3e+G4	Topology 5,	50	50	50	50	50	50	50	24	4	Q.bird+G4	Topology 4,	64	64	64	64	64	64	64
1143	ENSG00000082014,	96	22	K2P+I+R2	Topology 7,	50	50	50	50	50	50	50	32	0	Q.yeast	Topology 1,Topology 2,Topology 3,Topology 4,Topology 5,Topology 6,Topology 7,	60	60	60	60	60	60	60
1144	ENSG00000130695,	153	35	K2P+I	Topology 7,	48	48	48	50	48	50	48	51	2	Q.insect	Topology 2,Topology 3,Topology 6,	62	62	62	62	62	62	62
1145	ENSG00000159086,	216	51	TNe+G4	Topology 3,	46	46	46	50	48	46	48	72	17	Q.bird+G4	Topology 5,	64	64	64	64	64	64	64
1146	ENSG00000149308,	87	31	TN+F+G4	Topology 3,	46	46	46	46	48	46	48	29	11	Q.bird+FU*R2	Topology 4,	52	52	52	52	54	54	56
1147	ENSG00000196151,	105	33	K2P+G4	Topology 5,	44	44	44	44	42	42	42	35	8	Q.bird+G4	Topology 5,	54	54	54	52	54	54	54
1148	ENSG00000121073,	48	9	K2P+R2	Topology 5,	78	78	78	78	78	78	78	16	1	Dayhoff	Topology 5,	84	84	84	84	84	84	84
1149	ENSG00000185838,	99	24	K2P+R2	Topology 4,	46	46	46	46	48	48	50	33	8	Q.bird+FU*R2	Topology 5,	58	58	58	56	58	58	56
1150	ENSG00000148935,	144	24	K2P+G4	Topology 6,	56	56	56	58	58	56	58	48	4	Q.bird	Topology 2,Topology 3,	66	66	66	66	66	66	66
1151	ENSG00000166747,	90	13	TNe+G4	Topology 2,	42	42	42	42	42	42	42	30	1	HIVb	Topology 1,Topology 2,Topology 3,Topology 4,Topology 5,Topology 6,Topology 7,	52	52	52	52	52	52	52
1152	ENSG00000135824,	180	38	K2P+I+R2	Topology 4,	44	44	44	38	44	44	40	60	2	Q.bird	Topology 4,	64	64	64	62	64	64	64
1153	ENSG00000119689,	45	11	K2P	Topology 7,	54	54	54	52	52	52	50	15	6	HIVb	Topology 4,	54	54	54	52	54	54	52
1154	ENSG00000132635,	123	39	TNe+G4	Topology 5,	30	30	30	28	28	30	30	41	14	Q.mammal+G4	Topology 5,	54	54	54	52	54	54	56
1155	ENSG00000108389,	117	33	K2P+I+R2	Topology 2,	44	44	44	44	44	44	44	39	1	Q.plant	Topology 1,Topology 2,Topology 3,Topology 4,Topology 5,Topology 6,Topology 7,	58	58	58	58	58	58	58
1156	ENSG00000111145,	123	32	HKY+F+I+R2	Topology 6,	48	48	48	48	46	46	46	41	3	mtVer	Topology 2,Topology 3,Topology 5,	64	64	64	64	64	64	64
1157	ENSG00000139350,	201	57	K2P+I+R2	Topology 1,	24	24	24	24	24	24	28	67	13	Q.bird+G4	Topology 5,	54	54	54	54	54	54	54
1158	ENSG00000149451,	108	48	K2P+G4	Topology 4,	36	36	36	34	38	38	40	36	13	Q.bird+G4	Topology 2,	46	46	46	46	48	48	48
1159	ENSG00000117713,	117	17	K3P+G4	Topology 7,	46	46	46	46	46	46	46	39	3	Q.mammal	Topology 4,	58	58	58	58	58	58	58
1160	ENSG00000164506,	45	5	K2P	Topology 2,Topology 3,Topology 5,	50	50	50	48	50	50	50	15	4	Q.insect	Topology 2,Topology 3,Topology 5,	54	54	54	54	54	52	54
1161	ENSG00000111224,	120	19	K2P+G4	Topology 6,	62	62	62	60	62	62	62	40	9	Q.bird	Topology 1,	68	68	68	68	68	68	68
1162	ENSG00000125304,	66	17	K2P+G4	Topology 6,	40	40	40	40	40	40	40	22	2	Q.yeast+I	Topology 3,	54	54	54	54	54	54	54
1163	ENSG00000022267,	186	6	TNe	Topology 4,	72	72	72	70	70	70	70	62	1	Dayhoff	Topology 4,Topology 6,Topology 7,	74	74	74	74	74	74	74
1164	ENSG00000109111,	141	29	K2P+I	Topology 2,	28	28	28	28	28	28	30	47	0	Dayhoff	Topology 1,Topology 2,Topology 3,Topology 4,Topology 5,Topology 6,Topology 7,	52	52	52	52	52	52	52
1165	ENSG00000101444,	207	49	TIM2e+I+G4	Topology 5,	36	36	36	34	36	36	34	69	2	cpREV+I	Topology 6,Topology 7,	54	54	54	54	54	54	54
1166	ENSG00000173744,	117	10	K3P+G4	Topology 7,	66	66	66	66	66	66	66	39	3	Q.bird	Topology 3,	70	70	70	68	70	70	68
1167	ENSG00000036549,	138	35	K2P+G4	Topology 2,	52	52	52	52	54	54	54	46	5	HIVb	Topology 7,	64	64	64	64	64	64	64
1168	ENSG00000165138,	147	45	HKY+F+I+R2	Topology 2,	38	38	38	40	38	40	38	49	14	Q.mammal+I	Topology 1,	50	50	50	48	50	50	50
1169	ENSG00000265817,	372	62	K2P+I+R2	Topology 6,	48	48	48	54	48	50	50	124	14	Q.bird+G4	Topology 4,	68	68	68	68	68	66	66
1170	ENSG00000145246,	105	33	K2P+G4	Topology 3,	44	44	44	44	44	44	46	35	8	Q.plant	Topology 5,	50	50	50	50	50	50	50
1171	ENSG00000135829,	108	26	TNe+I	Topology 4,	42	42	42	42	42	42	44	36	2	FLAVI+I	Topology 2,Topology 5,	52	52	52	52	52	52	54
1172	ENSG00000186952,	93	48	K2P+R2	Topology 4,	30	30	28	28	30	28	32	31	25	Q.bird+G4	Topology 1,	42	42	42	40	42	42	40
1173	ENSG00000066926,	60	14	TIMe+G4	Topology 7,	62	62	62	60	62	62	62	20	3	FLU	Topology 5,	66	66	66	66	66	66	66
1174	ENSG00000144227,	741	188	TIM3e+R3	Topology 6,	18	18	18	22	16	14	18	247	23	Q.bird+G4	Topology 1,	48	48	48	44	48	48	48
1175	ENSG00000119771,	141	28	HKY+F+R2	Topology 4,	32	32	32	30	32	32	30	47	4	FLU+G4	Topology 2,	44	44	44	42	44	44	44
1176	ENSG00000122299,	99	10	HKY+F+R2	Topology 2,	48	48	48	48	48	48	50	33	2	Dayhoff	Topology 2,Topology 3,	56	56	56	56	56	56	56
1177	ENSG00000074803,	123	32	TNe+G4	Topology 4,	46	46	46	40	46	46	46	41	4	Q.pfam_gb+FU*R2	Topology 7,	64	64	64	64	64	64	64
1178	ENSG00000086102,	69	19	K2P+I	Topology 4,	48	48	48	48	48	48	48	23	2	Q.bird+I	Topology 5,	62	62	62	62	62	62	62
1179	ENSG00000131482,	102	37	K2P+G4	Topology 2,	40	40	40	40	42	42	44	34	9	FLAVI+I	Topology 1,	50	50	50	50	50	50	50
1180	ENSG00000196323,	279	79	K2P+G4	Topology 3,	40	40	40	40	40	42	40	93	27	Q.bird+G4	Topology 1,	46	46	46	44	48	50	44
1181	ENSG00000106537,	114	45	K3P+I+G4	Topology 5,	46	46	46	46	46	46	48	38	11	Q.bird+I+G4	Topology 7,	54	54	54	54	52	52	52
1182	ENSG00000188306,	174	80	K2P+I+G4	Topology 4,	26	26	26	26	26	26	24	58	25	Q.bird+G4	Topology 6,	36	38	40	36	38	38	38
1183	ENSG00000119688,	48	9	K2P+G4	Topology 2,	40	40	40	38	40	40	40	16	3	Q.pfam_gb	Topology 5,	46	46	46	46	46	46	46
1184	ENSG00000185681,	147	54	TNe+G4	Topology 2,	36	34	36	34	34	36	34	49	19	Q.plant+G4	Topology 5,	44	44	44	44	44	44	44
1185	ENSG00000129292,	126	18	K2P+R2	Topology 7,	52	52	52	50	52	52	52	42	7	Q.bird	Topology 1,	58	58	58	58	58	58	58
1186	ENSG00000100883,	54	12	TNe+G4	Topology 1,	56	56	56	56	56	56	56	18	0	Q.pfam	Topology 1,Topology 2,Topology 3,Topology 4,Topology 5,Topology 6,Topology 7,	60	60	60	60	60	60	60
1187	ENSG00000150627,	183	51	K2P+I+G4	Topology 7,	46	46	46	48	48	46	46	61	13	Q.bird+G4	Topology 7,	56	56	56	56	58	56	54
1188	ENSG00000108187,	96	25	K2P+G4	Topology 6,	40	40	40	42	40	40	44	32	5	JTT+G4	Topology 5,	58	58	58	58	58	58	58
1189	ENSG00000134690,	87	35	K2P+G4	Topology 7,	40	40	40	40	40	40	40	29	11	FLAVI+G4	Topology 2,	44	44	44	42	42	44	44
1190	ENSG00000132635,	78	26	K2P+I+R2	Topology 3,	58	58	58	56	56	58	58	26	5	Q.yeast	Topology 4,	74	74	74	74	74	74	74
1191	ENSG00000129315,	162	11	K2P+I	Topology 6,	50	50	50	50	50	50	50	54	0	PMB	Topology 1,Topology 2,Topology 3,Topology 5,	58	58	58	58	58	58	58
1192	ENSG00000148702,	144	50	K2P+G4	Topology 7,	36	34	36	32	36	36	34	48	15	Q.bird+G4	Topology 7,	38	38	38	36	38	38	38
1193	ENSG00000085998,	84	18	TIM3e+G4	Topology 7,	64	64	64	66	64	64	66	28	0	cpREV	Topology 1,Topology 2,Topology 3,Topology 5,	74	74	74	74	74	74	74
1194	ENSG00000131069,	132	42	K3P+I+G4	Topology 7,	56	56	56	56	56	56	56	44	10	FLAVI+I	Topology 7,	64	64	64	64	64	64	64
1195	ENSG00000118515,	72	14	K3P+G4	Topology 4,	62	62	62	60	64	64	64	24	1	Q.insect	Topology 1,Topology 4,Topology 6,Topology 7,	68	68	68	68	68	68	68
1196	ENSG00000120708,	78	31	K2P+G4	Topology 6,	52	52	52	52	52	50	52	26	7	Q.plant+G4	Topology 5,	62	62	62	62	62	62	62
1197	ENSG00000163527,	78	17	HKY+F+I	Topology 3,	48	48	48	52	52	50	50	26	6	FLAVI+I	Topology 4,	68	68	68	68	70	70	70
1198	ENSG00000168952,	153	32	K2P+G4	Topology 7,	50	50	50	52	50	50	52	51	1	Q.bird	Topology 1,Topology 4,	74	74	74	74	74	74	74
1199	ENSG00000109606,	120	11	K2P+I	Topology 7,	64	64	64	62	64	64	64	40	0	Dayhoff	Topology 1,Topology 2,Topology 3,Topology 4,Topology 5,Topology 6,Topology 7,	70	70	70	70	70	70	70
1200	ENSG00000163328,	165	46	TIM3e+I	Topology 4,	52	52	52	50	52	52	52	55	9	Q.bird+G4	Topology 5,	64	64	64	64	64	64	64
1201	ENSG00000184434,	513	238	TPM3+F+I+G4	Topology 1,	16	16	16	18	20	20	18	171	84	HIVw+FO+G4	Topology 2,	36	36	36	36	32	36	32
1202	ENSG00000196510,	150	33	K2P+I+R2	Topology 5,	42	42	42	44	42	44	42	50	2	FLAVI	Topology 1,Topology 5,	56	56	56	56	56	56	56
1203	ENSG00000102312,	63	17	K2P+G4	Topology 5,	50	50	50	48	50	50	50	21	1	mtZOA	Topology 1,Topology 2,Topology 3,Topology 4,Topology 5,Topology 6,Topology 7,	62	62	62	62	62	62	62
1204	ENSG00000197948,	63	23	TIM3+F+G4	Topology 6,	58	58	58	56	58	58	58	21	7	Q.bird+I	Topology 4,	68	68	68	68	68	68	68
1205	ENSG00000170558,	171	48	TIM3e+I+G4	Topology 2,	40	40	40	40	40	42	38	57	5	FLU+I	Topology 7,	50	50	50	48	50	50	50
1206	ENSG00000102312,	84	23	K2P+G4	Topology 1,	48	48	48	50	48	50	48	28	7	Q.mammal+I	Topology 5,	60	60	60	60	60	60	60
1207	ENSG00000149483,	126	39	K3P+G4	Topology 7,	54	54	54	56	54	56	52	42	8	Q.bird+G4	Topology 1,	68	68	68	68	68	68	68
1208	ENSG00000065427,	84	23	K2P+I	Topology 1,	34	34	34	34	34	34	34	28	5	JTT	Topology 1,	44	44	44	44	44	44	44
1209	ENSG00000125944,	609	37	TIM2+F+R2	Topology 2,	36	36	36	36	38	38	38	203	3	mtART+FO	Topology 5,	50	50	50	50	50	50	50
1210	ENSG00000091664,	132	33	K3P+I	Topology 7,	42	42	42	42	40	40	40	44	1	FLAVI	Topology 1,Topology 2,Topology 3,Topology 4,Topology 5,Topology 6,Topology 7,	58	58	58	58	58	58	58
1211	ENSG00000068366,	177	44	K2P+I+R2	Topology 3,	34	34	34	34	34	34	34	59	7	Q.bird+FU+I*R2	Topology 6,	54	54	54	52	54	54	54
1212	ENSG00000151327,ENSG00000092020,	96	22	HKY+F+I	Topology 4,	40	40	40	38	40	38	38	32	1	mtMet	Topology 2,Topology 3,Topology 5,	52	52	52	52	52	52	52
1213	ENSG00000125875,	252	75	K2P+I+R2	Topology 1,	42	42	42	44	44	44	42	84	11	Q.bird+FU+I*R2	Topology 7,	60	60	60	60	60	60	58
1214	ENSG00000122126,	99	22	K2P+G4	Topology 3,	40	40	40	40	40	40	40	33	5	FLU+G4	Topology 1,	52	52	52	52	52	52	52
1215	ENSG00000196591,	105	12	HKY+F+I	Topology 6,	42	42	42	42	40	40	40	35	0	Poisson	Topology 1,Topology 2,Topology 3,Topology 4,Topology 5,Topology 6,Topology 7,	44	44	44	44	46	46	46
1216	ENSG00000073282,	156	26	K2P+I+R2	Topology 5,	58	58	58	58	58	58	58	52	7	mtVer	Topology 7,	60	60	60	60	60	60	60
1217	ENSG00000140937,	492	132	TVMe+I+G4	Topology 1,	34	34	34	40	38	38	40	164	2	Q.pfam	Topology 1,	66	66	66	66	68	68	68
1218	ENSG00000175104,	78	26	K2P+G4	Topology 2,	44	44	44	44	44	44	44	26	6	Dayhoff+G4	Topology 2,	52	52	52	52	52	52	52
1219	ENSG00000101752,	180	41	K2P+G4	Topology 3,	46	46	46	48	46	44	50	60	1	Dayhoff	Topology 1,Topology 2,Topology 3,Topology 4,Topology 5,Topology 6,Topology 7,	60	60	60	60	60	60	60
1220	ENSG00000038274,	114	22	K2P+G4	Topology 1,	42	42	42	40	44	42	44	38	4	Q.plant+G4	Topology 7,	56	56	56	56	56	56	56
1221	ENSG00000114742,	96	13	K2P+G4	Topology 7,	46	46	46	44	46	46	44	32	0	Q.insect	Topology 1,Topology 2,Topology 3,Topology 5,	56	56	56	56	56	56	56
1222	ENSG00000139977,	54	6	TN+F+R2	Topology 2,	76	76	76	78	76	76	76	18	0	Blosum62	Topology 1,Topology 2,Topology 3,Topology 4,Topology 5,Topology 6,Topology 7,	80	80	80	80	80	80	80
1223	ENSG00000182718,	90	18	K2P+G4	Topology 3,	44	44	44	46	44	46	44	30	1	HIVb+FU*R2	Topology 7,	52	52	52	52	52	52	52
1224	ENSG00000115339,	153	61	K2P+G4	Topology 6,	38	38	38	38	38	38	38	51	19	Q.bird+G4	Topology 5,	48	48	48	48	48	48	50
1225	ENSG00000106780,	138	57	K2P+G4	Topology 2,	36	36	36	40	40	36	40	46	18	FLU+G4	Topology 7,	56	56	56	60	56	56	58
1226	ENSG00000138078,	75	17	TPM3+F+G4	Topology 4,	66	66	66	64	66	66	64	25	4	FLAVI+G4	Topology 7,	68	68	68	64	68	68	68
1227	ENSG00000166483,	120	27	K2P+G4	Topology 7,	48	48	48	48	48	48	48	40	1	Poisson+I	Topology 1,Topology 2,Topology 3,Topology 4,Topology 5,Topology 6,Topology 7,	62	62	62	62	62	62	62
1228	ENSG00000163053,	147	62	K2P+G4	Topology 5,	32	32	30	34	30	32	34	49	20	Q.bird+G4	Topology 5,	38	38	38	38	36	38	38
1229	ENSG00000058866,	84	23	TNe+G4	Topology 2,	46	46	46	46	44	46	48	28	1	HIVw	Topology 4,	62	62	62	62	62	62	62
1230	ENSG00000196628,	132	24	HKY+F+I	Topology 4,	46	46	46	46	48	48	50	44	2	FLU	Topology 6,	60	60	60	60	58	58	60
1231	ENSG00000105854,	54	18	TNe+I	Topology 4,	76	76	76	70	76	76	74	18	5	FLAVI	Topology 4,	80	80	80	80	80	80	80
1232	ENSG00000059377,	129	32	K2P+G4	Topology 7,	60	60	60	58	60	60	60	43	15	Q.bird+G4	Topology 4,	70	70	70	70	70	70	70
1233	ENSG00000167210,	147	51	TIM3e+G4	Topology 2,	40	40	40	42	40	42	40	49	14	Q.plant+I	Topology 4,	46	46	46	44	46	46	46
1234	ENSG00000188153,	42	9	K2P+G4	Topology 5,	36	36	36	36	36	36	36	14	2	FLAVI	Topology 3,	44	44	44	44	44	44	44
1235	ENSG00000183513,	84	28	K2P+G4	Topology 2,	48	48	48	44	48	48	48	28	9	Q.plant+I	Topology 3,	54	54	54	50	54	54	54
1236	ENSG00000145220,	120	34	TNe+G4	Topology 7,	38	38	38	38	38	38	40	40	5	Dayhoff+I	Topology 3,	52	52	52	52	52	52	52
1237	ENSG00000103067,	87	28	K2P+I	Topology 3,	48	48	48	50	48	50	48	29	9	Q.bird	Topology 2,	62	62	62	62	62	62	62
1238	ENSG00000174804,	1326	305	TIM3e+I+R3	Topology 5,	18	18	18	20	16	16	18	442	19	FLAVI+FU*R2	Topology 7,	50	50	50	48	50	50	48
1239	ENSG00000116106,	663	179	TIM3e+I+G4	Topology 2,	32	30	32	36	38	34	38	221	12	Q.bird+I	Topology 7,	62	62	62	62	62	62	62
1240	ENSG00000061987,	78	18	K2P+I	Topology 4,	24	24	24	24	24	24	28	26	2	FLAVI	Topology 1,Topology 2,Topology 3,Topology 5,	42	42	42	42	42	42	42
1241	ENSG00000163811,	171	40	K2P+G4	Topology 4,	26	26	26	28	28	26	26	57	11	Q.bird+G4	Topology 4,	44	44	44	44	44	44	44
1242	ENSG00000151577,	192	58	K2P+I+R2	Topology 5,	38	38	38	42	36	38	36	64	10	Q.bird+G4	Topology 6,	48	48	48	46	48	48	50
1243	ENSG00000065882,	168	35	K2P+G4	Topology 7,	40	40	40	38	40	40	38	56	4	FLAVI+I	Topology 2,	48	48	48	44	48	48	48
1244	ENSG00000153561,	99	25	K2P+G4	Topology 3,	46	46	46	44	46	46	46	33	1	Q.mammal	Topology 1,Topology 2,Topology 3,Topology 4,Topology 5,Topology 6,Topology 7,	58	58	58	58	58	58	58
1245	ENSG00000115414,	180	67	K2P+G4	Topology 4,	48	48	48	48	48	48	48	60	14	Q.plant+G4	Topology 1,	62	62	62	62	62	62	62
1246	ENSG00000130055,	147	61	K2P+G4	Topology 5,	42	42	42	48	42	44	44	49	20	HIVb+G4	Topology 3,	52	52	52	54	52	52	54
1247	ENSG00000109118,	123	7	K2P+I	Topology 5,	54	54	54	54	54	54	54	41	0	VT	Topology 1,	54	54	54	54	54	54	54
1248	ENSG00000174231,	114	28	K2P+I	Topology 6,	46	46	46	48	44	44	44	38	0	rtREV	Topology 1,Topology 2,Topology 3,Topology 4,Topology 5,Topology 6,Topology 7,	60	60	60	60	60	60	60
1249	ENSG00000205143,	87	15	K2P+G4	Topology 5,	56	56	56	56	54	56	56	29	4	Q.bird	Topology 4,	66	66	66	66	66	66	66
1250	ENSG00000168952,	165	34	K2P+G4	Topology 2,	60	60	60	62	60	58	62	55	1	Q.bird	Topology 7,	78	78	78	78	78	78	78
1251	ENSG00000126067,	69	16	K2P+I	Topology 7,	62	62	62	64	62	62	64	23	1	Q.mammal	Topology 2,Topology 3,Topology 5,	72	72	72	72	72	72	72
1252	ENSG00000143570,	186	61	HKY+F+I+R2	Topology 6,	28	28	28	30	28	28	30	62	13	Q.bird+G4	Topology 1,	38	38	38	38	38	38	38
1253	ENSG00000168137,	105	2	K2P	Topology 4,	66	66	66	66	66	66	66	35	0	Q.mammal	Topology 2,Topology 3,Topology 5,Topology 7,	66	66	66	66	66	66	66
1254	ENSG00000119900,	66	15	K2P+G4	Topology 7,	70	70	70	70	72	72	72	22	0	LG	Topology 1,Topology 2,Topology 3,Topology 4,Topology 5,Topology 6,Topology 7,	74	74	74	74	76	76	76
1255	ENSG00000132640,	90	7	K2P	Topology 6,	68	68	68	68	68	68	68	30	1	Blosum62	Topology 1,Topology 2,Topology 3,Topology 4,Topology 5,Topology 6,Topology 7,	78	78	78	78	78	78	78
1256	ENSG00000171509,	48	21	K2P+I	Topology 2,	46	46	46	46	44	44	44	16	11	HIVb	Topology 6,	52	52	52	52	52	52	52
1257	ENSG00000148053,	183	51	K2P+I+R2	Topology 6,	34	34	34	36	34	34	38	61	2	HIVb	Topology 6,	64	64	64	64	64	64	64
1258	ENSG00000135913,	255	95	K2P+G4	Topology 3,	28	28	26	28	28	24	30	85	34	Q.bird+G4	Topology 5,	38	38	38	38	38	36	38
1259	ENSG00000197948,	87	39	TIM3+F+G4	Topology 6,	40	40	40	40	40	40	40	29	13	Q.bird+G4	Topology 2,	54	54	54	54	54	54	54
1260	ENSG00000115415,	90	36	K2P+G4	Topology 1,	54	54	54	52	56	56	56	30	14	Q.insect+G4	Topology 4,	62	62	62	60	64	64	64
1261	ENSG00000135040,	123	27	K2P+G4	Topology 7,	32	32	32	32	32	32	34	41	3	Q.bird	Topology 2,Topology 3,Topology 4,	46	46	46	46	46	46	46
1262	ENSG00000035403,	144	31	K3P+G4	Topology 5,	48	48	48	42	48	48	44	48	0	FLAVI	Topology 1,Topology 2,Topology 3,Topology 4,Topology 5,Topology 6,Topology 7,	66	66	66	66	68	68	68
1263	ENSG00000182718,	78	17	TIM3e+R2	Topology 4,	52	52	52	52	52	50	52	26	2	Q.plant	Topology 3,	64	64	64	64	64	64	64
1264	ENSG00000108587,	87	15	K2P+G4	Topology 5,	40	40	40	42	40	40	40	29	0	FLAVI	Topology 1,Topology 2,Topology 3,Topology 4,Topology 5,	50	50	50	50	50	50	50
1265	ENSG00000132768,	222	89	HKY+F+I+R2	Topology 2,	28	28	28	32	30	30	28	74	22	Q.bird+G4	Topology 5,	44	44	44	46	46	42	44
1266	ENSG00000173391,	138	57	K2P+G4	Topology 3,	34	34	34	34	34	32	36	46	23	FLU+G4	Topology 3,	44	44	44	44	44	42	44
1267	ENSG00000141298,	834	255	TIM3e+I+G4	Topology 1,	14	14	14	14	18	18	16	278	64	Q.bird+G4	Topology 1,	28	28	28	32	32	32	32
1268	ENSG00000109118,	141	19	K2P+R2	Topology 4,	48	48	48	46	48	48	48	47	8	Q.bird+G4	Topology 5,	52	52	52	50	52	52	52
1269	ENSG00000148218,	48	15	K2P+I	Topology 2,	54	54	54	54	54	54	54	16	4	Q.plant+G4	Topology 7,	56	56	56	56	56	56	56
1270	ENSG00000109133,	45	11	K3Pu+F+I	Topology 7,	58	58	58	54	58	58	56	15	4	Q.bird	Topology 2,Topology 3,	62	62	62	62	62	62	62
1271	ENSG00000090520,	60	16	K2P+G4	Topology 5,	52	52	52	50	52	52	52	20	3	Dayhoff	Topology 1,Topology 4,	62	62	62	62	62	62	62
1272	ENSG00000103549,	147	38	TVMe+G4	Topology 3,	46	46	46	50	44	46	46	49	1	Q.insect	Topology 1,Topology 2,Topology 3,Topology 4,Topology 5,Topology 6,Topology 7,	64	64	64	64	64	64	64
1273	ENSG00000113812,	141	42	K2P+G4	Topology 3,	54	54	54	52	54	54	54	47	2	Q.mammal+I	Topology 6,	62	62	62	62	62	62	62
1274	ENSG00000151023,	147	57	K2P+R3	Topology 1,	44	44	44	44	46	46	46	49	16	Q.plant+G4	Topology 5,	54	54	54	54	54	54	54
1275	ENSG00000124207,	201	40	K2P+G4	Topology 1,	46	46	46	46	46	46	46	67	0	Q.plant	Topology 1,Topology 2,Topology 3,Topology 5,Topology 6,Topology 7,	62	62	62	62	62	62	62
1276	ENSG00000198837,	168	38	HKY+F+I+R2	Topology 4,	54	54	54	54	56	56	56	56	8	Dayhoff	Topology 1,	62	62	62	64	64	64	64
1277	ENSG00000162944,	138	38	K2P+I	Topology 4,	72	72	72	70	72	72	72	46	8	Q.bird+I	Topology 5,	78	78	78	78	78	78	78
1278	ENSG00000174482,	1818	548	TIM+F+R4	Topology 5,	16	16	16	22	16	16	16	606	63	Q.bird+FU+I*R2	Topology 3,	54	54	54	56	56	58	56
1279	ENSG00000128918,	114	26	K2P+G4	Topology 5,	44	44	44	42	44	44	44	38	3	cpREV+I	Topology 7,	62	62	62	62	62	62	62
1280	ENSG00000115414,	87	33	K2P+I+G4	Topology 4,	44	44	44	40	44	44	42	29	7	FLAVI+FU*R2	Topology 5,	62	62	62	62	62	62	62
1281	ENSG00000106780,	141	48	K2P+G4	Topology 5,	38	40	40	40	38	40	40	47	18	HIVb+G4	Topology 3,	48	48	48	50	48	48	50
1282	ENSG00000065357,	63	18	K2P+I	Topology 2,	60	60	60	60	60	60	60	21	8	Q.plant	Topology 4,	64	64	64	64	64	64	64
1283	ENSG00000047346,	201	66	K2P+G4	Topology 3,	38	38	38	40	36	34	38	67	13	Q.bird+I	Topology 3,	58	58	58	58	58	58	58
1284	ENSG00000067842,	153	23	TIM3e+R2	Topology 7,	50	50	50	48	46	48	48	51	10	Q.mammal+I	Topology 6,	56	56	56	56	54	56	56
1285	ENSG00000073282,	141	18	TPM2+F+I	Topology 7,	66	66	66	66	66	66	66	47	4	mtVer	Topology 2,Topology 3,	66	66	66	66	66	66	66
1286	ENSG00000003056,	120	30	TNe+I+R2	Topology 4,	50	50	50	48	50	50	48	40	3	Q.bird	Topology 1,Topology 2,Topology 3,Topology 4,Topology 5,Topology 6,Topology 7,	64	64	64	64	64	64	64
1287	ENSG00000131711,	237	56	TNe+I+R2	Topology 1,	38	38	38	38	40	38	40	79	10	Q.bird+G4	Topology 2,	52	52	52	54	54	52	54
1288	ENSG00000162999,	225	50	K2P+G4	Topology 2,	38	38	38	40	38	40	38	75	17	Q.plant+G4	Topology 5,	44	44	44	48	44	46	46
1289	ENSG00000117394,	198	52	TIM3e+G4	Topology 7,	46	46	46	46	46	48	44	66	7	JTTDCMut	Topology 4,	62	62	62	62	62	62	62
1290	ENSG00000132640,	141	46	TPM2+F+G4	Topology 5,	52	52	52	52	52	52	50	47	11	Q.mammal+G4	Topology 7,	72	72	72	72	72	72	72
1291	ENSG00000127990,	210	44	K2P+G4	Topology 3,	56	56	56	62	58	58	56	70	7	Q.plant+I	Topology 6,Topology 7,	72	72	72	74	74	72	72
1292	ENSG00000158234,	42	4	JC+G4	Topology 1,	60	60	60	60	60	60	60	14	2	Q.bird	Topology 4,	60	60	60	60	60	60	60
1293	ENSG00000152223,	108	32	TNe+I	Topology 6,	42	42	42	42	42	42	42	36	5	cpREV	Topology 3,	42	42	42	42	42	42	42
1294	ENSG00000068366,	108	22	K2P+I	Topology 6,	34	34	34	36	34	32	34	36	3	Q.insect+G4	Topology 7,	44	44	44	44	44	44	44
1295	ENSG00000186166,	63	23	K2P+G4	Topology 7,	48	48	48	48	48	48	48	21	7	Q.bird+G4	Topology 5,	58	58	58	58	58	58	58
1296	ENSG00000170502,	147	47	HKY+F+I	Topology 7,	32	32	32	32	32	34	32	49	13	Q.bird+G4	Topology 5,	46	46	46	44	46	46	46
1297	ENSG00000165813,	81	23	TPM2+F+G4	Topology 7,	54	54	54	54	54	54	54	27	7	Q.bird+G4	Topology 5,	58	58	58	58	58	58	58
1298	ENSG00000157106,	72	15	TIM2e+G4	Topology 2,	42	42	42	42	42	42	42	24	0	rtREV	Topology 4,Topology 6,Topology 7,	50	50	50	50	50	50	50
1299	ENSG00000138395,	150	43	K2P+G4	Topology 7,	50	50	50	48	48	50	50	50	19	Q.bird+G4	Topology 5,	60	60	60	60	58	60	60
1300	ENSG00000139292,	123	24	K2P+R2	Topology 3,	56	56	56	58	56	58	56	41	6	Q.mammal+G4	Topology 3,	62	62	62	64	62	64	62
1301	ENSG00000120659,	96	48	K2P+G4	Topology 7,	42	42	42	42	44	44	40	32	18	Q.bird+FU*R2	Topology 4,	46	46	46	44	48	46	44
1302	ENSG00000126698,	93	2	JC	Topology 1,Topology 2,Topology 3,Topology 4,Topology 5,Topology 6,Topology 7,	62	62	62	62	62	62	62	31	0	Q.insect	Topology 1,Topology 2,Topology 3,Topology 4,Topology 5,Topology 6,Topology 7,	64	64	64	64	64	64	64
1303	ENSG00000053900,	105	37	K2P+I+G4	Topology 6,	42	42	42	42	42	40	44	35	5	Q.plant+I	Topology 6,	50	50	50	50	50	48	50
1304	ENSG00000115956,	42	9	HKY+F+G4	Topology 7,	54	54	54	54	54	54	56	14	2	FLAVI	Topology 2,Topology 3,Topology 4,Topology 5,Topology 6,Topology 7,	66	66	66	66	66	66	66
1305	ENSG00000115415,	78	23	K2P+G4	Topology 7,	46	46	46	46	46	46	46	26	4	Q.bird+I	Topology 4,	54	54	54	52	54	54	54
1306	ENSG00000151694,	129	38	K2P+G4	Topology 7,	36	36	36	32	36	36	34	43	6	Q.bird+FU*R2	Topology 7,	50	50	50	50	50	50	52
1307	ENSG00000158195,	150	46	K2P+I+G4	Topology 3,	50	50	50	52	48	48	50	50	7	FLU+I	Topology 5,	62	62	62	64	60	60	62
1308	ENSG00000135333,	96	19	K2P+G4	Topology 1,	42	42	42	40	42	42	42	32	5	FLAVI+G4	Topology 1,	52	52	52	50	52	52	52
1309	ENSG00000107372,	102	7	K2P	Topology 4,	70	70	70	74	72	70	72	34	1	Q.mammal	Topology 1,	76	76	76	76	76	76	76
1310	ENSG00000150093,	156	47	TIM3e+I	Topology 2,	50	50	50	48	50	50	50	52	3	FLU+I	Topology 4,Topology 6,	60	60	60	60	60	60	60
1311	ENSG00000178460,	129	35	K2P+G4	Topology 2,	46	46	46	44	46	46	46	43	10	Q.plant+I	Topology 2,	56	56	56	54	56	56	56
1312	ENSG00000104327,	111	36	K2P+G4	Topology 7,	54	54	54	52	56	54	50	37	7	Q.bird+G4	Topology 7,	66	66	66	66	66	66	66
1313	ENSG00000175348,	153	40	K2P+G4	Topology 2,	52	52	52	52	54	52	52	51	1	Q.mammal	Topology 1,Topology 2,Topology 3,Topology 4,Topology 5,Topology 6,Topology 7,	78	78	78	78	78	78	78
1314	ENSG00000204463,	147	9	HKY+F+R2	Topology 1,	72	72	72	72	70	70	70	49	1	Q.bird	Topology 4,	78	78	78	78	78	78	78
1315	ENSG00000121075,	93	13	TIM2+F+I	Topology 1,	54	54	54	52	54	54	54	31	1	FLAVI	Topology 1,Topology 2,Topology 3,Topology 4,	58	58	58	58	60	60	60
1316	ENSG00000101751,	177	66	K2P+G4	Topology 5,	38	38	38	32	38	38	38	59	21	Q.bird+G4	Topology 5,	58	58	58	58	58	56	58
1317	ENSG00000074803,	93	17	K3P+I	Topology 2,	62	62	62	62	62	62	62	31	2	mtZOA	Topology 5,	70	70	70	70	70	70	70
1318	ENSG00000115137,	87	17	TIM3e+G4	Topology 2,	58	58	58	60	58	60	58	29	7	Q.plant+I	Topology 7,	60	60	60	60	60	60	60
1319	ENSG00000115524,	114	21	K2P+G4	Topology 4,	52	52	52	52	52	52	52	38	0	LG	Topology 1,Topology 2,Topology 3,Topology 4,Topology 5,Topology 6,Topology 7,	64	64	64	64	64	64	64
1320	ENSG00000108587,	90	16	K2P+G4	Topology 5,	50	50	50	50	50	50	50	30	3	Q.insect	Topology 4,Topology 6,	54	54	54	54	54	54	54
1321	ENSG00000100226,	135	26	TIM3e+I+G4	Topology 7,	40	40	40	42	40	42	42	45	0	Q.mammal	Topology 1,Topology 2,Topology 3,Topology 4,Topology 5,Topology 6,Topology 7,	56	56	56	56	56	56	56
1322	ENSG00000162618,	60	20	K3P+G4	Topology 5,	52	52	52	54	52	54	52	20	2	HIVw	Topology 1,Topology 2,Topology 3,Topology 4,Topology 5,Topology 6,Topology 7,	62	62	62	62	62	62	62
1323	ENSG00000109606,	189	25	TIM2e+G4	Topology 6,	58	58	58	56	58	58	58	63	0	Poisson	Topology 1,Topology 2,Topology 3,Topology 4,Topology 5,Topology 6,Topology 7,	66	66	66	66	66	66	66
1324	ENSG00000167130,	75	9	K3P+G4	Topology 2,	64	64	64	64	64	64	64	25	1	Q.mammal	Topology 2,Topology 3,	72	72	72	72	72	72	72
1325	ENSG00000115524,	78	19	K2P+G4	Topology 2,	44	44	44	44	44	44	44	26	0	Poisson	Topology 1,Topology 2,Topology 3,Topology 4,Topology 5,Topology 6,Topology 7,	62	62	62	62	62	62	62
1326	ENSG00000166295,	141	40	K2P+G4	Topology 7,	56	56	56	56	56	56	54	47	3	Q.bird+I	Topology 6,	68	68	68	68	68	68	68
1327	ENSG00000006715,	147	34	TIM3e+G4	Topology 2,	40	40	40	40	38	38	38	49	5	FLU+G4	Topology 3,	50	50	50	50	50	50	50
1328	ENSG00000150764,	90	27	TIM3e+G4	Topology 4,	50	50	50	48	50	50	52	30	3	Q.bird+I	Topology 3,	58	58	58	58	58	58	58
1329	ENSG00000172901,	105	55	K3P+I	Topology 6,	34	36	36	38	32	34	38	35	20	FLAVI+G4	Topology 6,	40	40	40	42	42	38	40
1330	ENSG00000153827,	171	38	K2P+I+G4	Topology 3,	44	44	44	42	42	42	40	57	0	Q.bird	Topology 1,Topology 2,Topology 3,Topology 5,	60	60	60	60	60	60	60
1331	ENSG00000108960,	81	15	TNe+G4	Topology 5,	48	48	48	48	48	48	48	27	1	Poisson	Topology 1,Topology 2,Topology 3,Topology 4,Topology 5,Topology 6,Topology 7,	54	54	54	54	54	54	54
1332	ENSG00000138675,	102	5	K2P+I	Topology 1,	80	80	80	80	80	80	80	34	1	FLAVI	Topology 4,Topology 6,Topology 7,	82	82	82	82	82	82	82
1333	ENSG00000117410,	75	21	K2P+G4	Topology 5,	42	42	42	40	40	40	42	25	0	HIVw	Topology 1,Topology 2,Topology 3,Topology 4,Topology 5,Topology 6,Topology 7,	58	58	58	58	58	58	58
1334	ENSG00000147912,	585	178	TPM2+F+R3	Topology 5,	22	22	22	22	20	22	26	195	43	Q.bird+G4	Topology 6,	38	38	38	38	38	38	40
1335	ENSG00000113494,	69	25	TNe+I	Topology 7,	60	60	60	58	60	60	60	23	6	Q.bird+FU*R2	Topology 2,	64	64	64	62	62	64	64
1336	ENSG00000070669,	156	52	K2P+I+G4	Topology 4,	44	44	44	44	44	44	44	52	13	Q.plant+I	Topology 5,	56	56	56	56	54	54	54
1337	ENSG00000163655,	99	16	K2P+I	Topology 7,	50	50	50	50	50	50	50	33	2	FLAVI+I	Topology 4,Topology 7,	58	58	58	58	58	58	58
1338	ENSG00000165338,	132	26	K2P+G4	Topology 7,	46	46	46	50	48	44	46	44	1	rtREV	Topology 1,Topology 2,Topology 3,Topology 4,Topology 5,Topology 6,Topology 7,	62	62	62	64	64	62	62
1339	ENSG00000135905,	96	25	K2P+G4	Topology 2,	44	44	44	44	42	42	42	32	2	Q.insect	Topology 4,	54	54	54	54	54	54	54
1340	ENSG00000139567,	99	28	K2P+I+R2	Topology 4,	36	36	36	36	36	36	36	33	3	FLAVI+I	Topology 1,	46	46	46	44	46	46	46
1341	ENSG00000166295,	72	21	K2P+G4	Topology 4,	58	58	58	58	58	58	58	24	0	Q.mammal	Topology 1,Topology 2,Topology 3,Topology 5,	64	64	64	64	64	64	64
1342	ENSG00000134480,ENSG00000145715,	78	13	K2P+I	Topology 4,	54	54	54	54	54	54	54	26	1	rtREV	Topology 2,Topology 3,Topology 5,Topology 7,	58	58	58	58	58	58	58
1343	ENSG00000138073,	135	35	K3Pu+F+G4	Topology 7,	30	30	30	30	30	30	32	45	7	JTTDCMut+I	Topology 6,	60	60	60	60	60	60	60
1344	ENSG00000117009,	48	13	K2P+G4	Topology 4,	54	54	54	52	54	54	54	16	4	Q.yeast	Topology 5,	58	58	58	58	58	58	58
1345	ENSG00000129474,	51	13	K2P+G4	Topology 4,	38	38	38	38	38	38	40	17	0	Q.bird+I	Topology 6,	50	50	50	50	50	50	50
1346	ENSG00000143363,	201	74	K2P+G4	Topology 6,	30	30	30	28	32	30	30	67	19	Q.bird+G4	Topology 1,	38	38	38	38	38	38	40
1347	ENSG00000185483,	285	83	HKY+F+I+G4	Topology 3,	38	38	38	34	38	38	36	95	8	FLU+G4	Topology 2,	58	58	58	56	58	58	58
1348	ENSG00000175348,	90	28	K2P+G4	Topology 5,	54	54	54	54	52	54	54	30	7	FLU+G4	Topology 3,	74	74	74	74	74	74	74
1349	ENSG00000178971,	129	55	K2P+G4	Topology 3,	30	30	30	32	30	32	30	43	21	Q.bird+G4	Topology 6,	40	40	40	38	40	40	40
1350	ENSG00000135905,	147	63	K3P+G4	Topology 4,	30	30	30	30	28	28	28	49	21	Q.bird+G4	Topology 4,	36	36	36	36	40	38	38
1351	ENSG00000176386,	174	69	K2P+G4	Topology 2,	36	36	36	38	40	38	40	58	18	Q.bird+G4	Topology 2,	58	58	58	60	58	58	60
1352	ENSG00000119614,	123	18	K3P+G4	Topology 2,	42	42	42	44	42	44	40	41	0	LG	Topology 1,Topology 2,Topology 3,Topology 4,Topology 5,Topology 6,Topology 7,	56	56	56	56	56	56	56
1353	ENSG00000112186,	105	32	TIMe+G4	Topology 5,	48	48	48	46	48	48	48	35	4	HIVb	Topology 7,	52	52	52	52	52	52	52
1354	ENSG00000186166,	63	13	K2P+R2	Topology 7,	36	36	36	38	36	36	38	21	7	HIVb	Topology 5,	46	46	46	46	46	46	46
1355	ENSG00000127990,	195	45	TIM3e+I+G4	Topology 7,	48	48	48	52	50	50	48	65	1	HIVb	Topology 6,Topology 7,	72	72	72	72	72	72	72
1356	ENSG00000162873,	189	53	HKY+F+G4	Topology 7,	52	52	52	50	52	50	52	63	14	Q.bird+G4	Topology 2,	58	58	58	58	58	58	58
1357	ENSG00000167210,	123	30	TNe+G4	Topology 4,	46	46	46	46	46	46	46	41	3	Q.plant+FU*R2	Topology 7,	58	58	58	58	58	58	58
1358	ENSG00000198825,	78	10	K2P+I	Topology 3,	42	42	42	42	42	42	42	26	0	rtREV	Topology 1,Topology 2,Topology 3,Topology 5,	46	46	46	46	46	46	46
1359	ENSG00000115657,	63	13	TIM3e+R2	Topology 4,	44	44	44	42	42	42	42	21	2	HIVw+I	Topology 2,	46	46	46	46	48	46	46
1360	ENSG00000198125,	93	37	TVMe+I+R2	Topology 7,	60	60	60	60	60	60	60	31	12	Dayhoff+I	Topology 2,	68	68	68	68	68	68	68
1361	ENSG00000072201,	201	55	TIM3e+G4	Topology 5,	36	36	36	38	36	36	36	67	7	Q.bird+G4	Topology 5,	52	52	52	50	52	52	52
1362	ENSG00000135913,	63	6	K2P	Topology 2,	62	62	62	62	62	62	62	21	5	Q.mammal	Topology 2,Topology 3,	62	62	62	62	62	62	62
1363	ENSG00000141741,ENSG00000141736,	96	26	TN+F+G4	Topology 5,	58	58	58	58	56	58	58	32	2	WAG	Topology 5,	70	70	70	70	68	70	70
1364	ENSG00000080493,	174	36	K3P+I+G4	Topology 4,	54	54	54	54	54	54	54	58	2	cpREV	Topology 1,Topology 2,Topology 3,Topology 5,	64	64	64	64	64	64	64
1365	ENSG00000267796,	48	19	TNe+I	Topology 6,	44	44	44	46	46	44	46	16	5	Q.bird	Topology 7,	56	56	56	56	56	56	56
1366	ENSG00000151577,	195	63	K2P+G4	Topology 6,	38	38	38	42	40	38	38	65	12	Q.mammal+G4	Topology 6,	60	60	60	60	60	58	58
1367	ENSG00000183856,	165	64	HKY+F+R3	Topology 2,	38	38	38	40	38	38	40	55	17	Q.bird+G4	Topology 1,	50	50	50	50	50	50	50
1368	ENSG00000165119,	168	19	K2P+R2	Topology 4,	46	46	46	44	46	46	44	56	0	HIVw	Topology 1,Topology 2,Topology 3,Topology 4,Topology 5,Topology 6,Topology 7,	62	62	62	62	62	62	62
1369	ENSG00000119900,	144	41	TIM2e+I	Topology 5,	44	44	44	44	42	44	46	48	6	FLAVI+G4	Topology 5,	56	56	56	56	56	56	56
1370	ENSG00000017260,	168	34	K2P+G4	Topology 7,	40	40	40	38	40	40	40	56	1	FLAVI	Topology 4,	52	52	52	52	52	52	52
1371	ENSG00000164830,	66	17	K2P+G4	Topology 7,	66	66	66	66	66	64	66	22	4	HIVb	Topology 4,	78	78	78	78	78	78	78
1372	ENSG00000149136,	42	9	K2P+I	Topology 1,	64	64	64	64	64	64	64	14	1	Q.plant	Topology 1,Topology 2,Topology 3,Topology 4,Topology 5,Topology 6,Topology 7,	68	68	68	68	68	68	68
1373	ENSG00000104313,	159	37	TIMe+G4	Topology 3,	40	40	40	38	42	40	40	53	0	WAG	Topology 1,Topology 2,Topology 3,Topology 4,Topology 5,Topology 6,Topology 7,	66	66	66	66	66	66	66
1374	ENSG00000163939,	201	44	K2P+G4	Topology 4,	48	48	48	50	48	48	48	67	1	Q.plant	Topology 1,Topology 2,Topology 3,Topology 5,	64	64	64	64	64	64	64
1375	ENSG00000135597,	81	1	JC	Topology 1,Topology 2,Topology 3,Topology 4,Topology 5,Topology 6,Topology 7,	74	74	74	74	74	74	74	27	0	Q.mammal	Topology 1,Topology 2,Topology 3,Topology 4,Topology 5,Topology 6,Topology 7,	72	72	72	72	74	74	74
1376	ENSG00000138796,	114	38	K2P+G4	Topology 1,	38	38	38	38	38	38	42	38	4	mtZOA+G4	Topology 3,	52	52	52	54	52	52	54
1377	ENSG00000138073,	219	81	K2P+G4	Topology 2,	26	24	26	30	26	26	30	73	25	Q.bird+G4	Topology 5,	30	30	30	32	30	30	32
1378	ENSG00000115339,	102	35	K2P+G4	Topology 2,	50	50	50	50	50	50	50	34	5	FLU+I	Topology 4,	60	60	60	60	58	58	58
1379	ENSG00000167720,	168	33	K2P+G4	Topology 6,	34	34	34	32	34	34	34	56	13	Q.bird+G4	Topology 1,	40	40	40	38	40	40	40
1380	ENSG00000133107,	336	73	TIMe+I+G4	Topology 7,	44	44	44	46	44	46	44	112	1	Q.bird	Topology 6,	64	64	64	64	64	64	64
1381	ENSG00000158195,	117	10	K2P+I	Topology 4,	64	64	64	64	66	64	64	39	3	Q.plant	Topology 5,	70	70	70	70	70	70	70
1382	ENSG00000128918,	102	19	TNe+G4	Topology 3,	44	44	44	44	46	46	46	34	0	Q.plant	Topology 1,Topology 2,Topology 3,Topology 5,	56	56	56	56	56	56	56
1383	ENSG00000165934,	186	55	TIM3e+G4	Topology 7,	44	44	44	40	44	44	44	62	0	Q.plant	Topology 1,Topology 2,Topology 3,Topology 5,	64	64	64	64	64	64	64
1384	ENSG00000162944,	114	39	K2P+G4	Topology 5,	34	34	34	36	32	32	34	38	15	Q.bird+FU*R2	Topology 6,	40	40	40	38	38	38	40
1385	ENSG00000165813,	219	64	K2P+G4	Topology 7,	44	44	44	42	44	44	42	73	4	Q.plant+G4	Topology 5,	62	62	62	62	62	62	62
1386	ENSG00000164187,	114	19	TN+F+G4	Topology 4,	38	38	38	34	38	38	36	38	3	Q.bird+G4	Topology 4,	54	54	54	52	54	54	52
1387	ENSG00000102710,	138	47	K2P+G4	Topology 5,	42	42	42	40	40	42	42	46	8	Q.bird	Topology 7,	58	58	58	58	58	58	58
1388	ENSG00000158560,	114	36	K2P+G4	Topology 3,	46	46	46	48	44	42	44	38	5	Q.mammal	Topology 4,	70	70	70	70	70	70	70
1389	ENSG00000170558,	138	36	K2P+G4	Topology 4,	44	44	44	40	44	44	42	46	5	mtVer	Topology 7,	58	58	58	58	58	58	58
1390	ENSG00000164307,	159	64	K2P+G4	Topology 5,	26	26	26	26	24	24	26	53	22	Q.bird+G4	Topology 3,	26	26	26	30	28	28	28
1391	ENSG00000138829,	150	32	K2P+I+G4	Topology 6,	36	36	36	36	36	34	36	50	1	Dayhoff+I	Topology 1,Topology 2,Topology 3,Topology 4,Topology 5,Topology 6,Topology 7,	46	46	46	46	46	46	46
1392	ENSG00000095539,	168	58	K2P+G4	Topology 2,	26	26	26	30	24	28	26	56	14	Q.bird+G4	Topology 4,	48	48	48	46	48	48	48
1393	ENSG00000124214,	204	20	K3P+G4	Topology 5,	50	50	50	50	48	48	48	68	11	Q.mammal+G4	Topology 1,	50	50	50	50	50	50	50
1394	ENSG00000100678,	123	24	HKY+F+G4	Topology 4,	54	54	54	52	54	54	54	41	6	Q.insect+I	Topology 1,	64	64	64	64	64	64	64
1395	ENSG00000177483,	78	34	K3P+G4	Topology 4,	42	42	42	40	44	42	40	26	12	Q.bird+G4	Topology 7,	52	52	52	52	52	52	52
1396	ENSG00000184454,	138	61	K2P+G4	Topology 5,	32	32	32	34	32	32	32	46	23	Q.bird+I	Topology 4,	38	38	38	40	38	38	36
1397	ENSG00000108947,	405	75	TIM2+F+I+G4	Topology 5,	44	44	44	42	42	42	44	135	10	Dayhoff+G4	Topology 3,	74	74	74	74	74	74	76
1398	ENSG00000171720,	57	18	K2P+I	Topology 2,	52	52	52	52	52	52	52	19	0	Q.yeast	Topology 1,Topology 2,Topology 3,Topology 4,Topology 5,Topology 6,Topology 7,	60	60	60	60	62	62	62
1399	ENSG00000135341,	66	17	K2P+I	Topology 4,	58	58	58	58	60	60	60	22	0	FLU	Topology 1,Topology 2,Topology 3,Topology 4,Topology 5,Topology 6,Topology 7,	66	66	66	66	68	68	68
1400	ENSG00000198018,	54	11	TN+F	Topology 3,	58	58	58	60	58	60	58	18	1	Q.LG+I	Topology 1,Topology 2,Topology 3,Topology 4,Topology 5,Topology 6,Topology 7,	68	68	68	68	68	68	68
1401	ENSG00000029363,	213	31	TN+F+G4	Topology 1,	52	52	52	54	54	52	54	71	5	Q.plant+I	Topology 5,	62	62	62	62	62	62	62
1402	ENSG00000061918,	132	35	K2P+G4	Topology 6,	48	48	48	48	48	48	50	44	1	Q.bird	Topology 7,	58	58	58	60	58	58	60
1403	ENSG00000159593,	51	12	K2P+G4	Topology 2,	42	42	42	40	42	42	42	17	3	Q.bird+I	Topology 4,	46	46	46	44	46	46	46
1404	ENSG00000121579,	135	19	K2P+I	Topology 3,	56	56	56	56	56	56	56	45	0	Q.yeast	Topology 1,Topology 2,Topology 3,Topology 4,Topology 5,Topology 6,Topology 7,	64	64	64	64	64	64	64
1405	ENSG00000180957,	78	18	K2P+I	Topology 7,	56	56	56	56	56	56	56	26	3	Q.bird	Topology 4,	62	62	62	62	62	62	62
1406	ENSG00000165283,	138	37	K2P+I	Topology 6,	44	44	44	46	44	44	44	46	5	Q.bird+G4	Topology 7,	62	62	62	60	62	62	62
1407	ENSG00000129484,	156	49	K2P+G4	Topology 3,	32	32	32	32	34	34	36	52	10	Q.bird+G4	Topology 6,	52	52	52	50	52	52	54
1408	ENSG00000132824,	78	20	K2P+G4	Topology 1,	46	46	46	46	46	46	46	26	6	HIVw+G4	Topology 4,	48	48	48	48	48	48	48
1409	ENSG00000141258,	66	8	TIM2e+G4	Topology 7,	40	40	40	40	40	40	40	22	0	Q.bird	Topology 6,Topology 7,	46	46	46	46	46	46	46
1410	ENSG00000135823,	105	11	K2P+R2	Topology 6,	58	58	58	58	58	58	58	35	1	Q.plant	Topology 1,	62	62	62	62	62	62	62
1411	ENSG00000165416,	90	23	K2P+I	Topology 5,	36	36	36	36	36	36	36	30	10	Q.bird+G4	Topology 4,	46	46	46	44	46	46	44
1412	ENSG00000117408,	84	10	HKY+F+I	Topology 3,	70	70	70	70	68	70	70	28	4	Q.mammal	Topology 4,	68	68	68	68	66	68	68
1413	ENSG00000185722,	132	28	K2P+G4	Topology 4,	38	38	38	38	38	38	38	44	2	HIVb	Topology 2,	54	54	54	54	54	54	54
1414	ENSG00000101842,	117	48	TNe+G4	Topology 7,	40	40	40	46	40	42	40	39	15	FLU+G4	Topology 7,	60	60	60	60	60	60	60
1415	ENSG00000187164,	81	20	TNe+G4	Topology 7,	40	40	40	44	44	40	40	27	4	Q.plant+G4	Topology 7,	58	58	58	58	58	58	58
1416	ENSG00000101365,	120	32	K2P+G4	Topology 4,	28	30	30	30	28	30	30	40	4	Q.insect+I	Topology 7,	54	54	54	54	54	54	52
1417	ENSG00000082458,	75	17	TIMe+G4	Topology 1,	60	60	60	64	60	62	62	25	0	FLAVI	Topology 1,Topology 2,Topology 3,Topology 4,Topology 5,Topology 6,Topology 7,	70	70	70	70	70	70	70
1418	ENSG00000104177,	96	14	K2P+G4	Topology 5,	66	66	66	62	64	66	66	32	4	Q.plant	Topology 4,	70	70	70	70	70	70	70
1419	ENSG00000156709,	141	24	K2P+G4	Topology 7,	52	52	52	54	54	52	52	47	11	Q.bird	Topology 2,	62	62	62	64	64	62	62
1420	ENSG00000120063,	570	114	TIMe+R3	Topology 3,	32	32	32	34	32	36	32	190	7	Q.insect+I	Topology 7,	64	64	64	64	64	64	64
1421	ENSG00000149294,	135	24	K2P+G4	Topology 3,	40	40	40	38	40	40	42	45	4	HIVw+I	Topology 1,	52	52	52	52	52	52	54
1422	ENSG00000145916,	153	37	K2P+I+G4	Topology 4,	48	48	48	48	50	50	50	51	2	FLU	Topology 4,Topology 6,Topology 7,	60	60	60	60	60	60	60
1423	ENSG00000112782,	123	30	K2P+I+R2	Topology 3,	46	46	46	46	46	46	46	41	2	Dayhoff+I	Topology 4,	52	52	52	52	52	52	52
1424	ENSG00000196233,	90	12	K2P+G4	Topology 2,	62	62	62	62	62	62	62	30	3	Q.mammal	Topology 4,	66	66	66	66	66	66	66
1425	ENSG00000101224,	48	21	HKY+F+G4	Topology 7,	50	50	50	54	50	52	50	16	5	Q.bird+G4	Topology 7,	66	66	66	68	66	68	66
1426	ENSG00000198879,	108	34	TVMe+G4	Topology 5,	44	44	44	44	44	44	44	36	2	FLAVI+FU*R2	Topology 1,Topology 2,Topology 5,	54	54	54	54	54	54	54
1427	ENSG00000159658,	111	38	K3Pu+F+G4	Topology 3,	36	36	36	38	36	36	38	37	13	HIVb+FU*R2	Topology 7,	48	48	48	46	48	48	46
1428	ENSG00000081985,	135	64	TVMe+G4	Topology 5,	42	42	42	36	40	42	42	45	20	Q.bird+G4	Topology 5,	50	50	50	46	50	50	50
1429	ENSG00000198862,	135	46	K2P+G4	Topology 1,	36	36	36	38	38	36	40	45	15	FLAVI+I+R2	Topology 4,	54	54	54	54	56	54	56
1430	ENSG00000184271,	129	29	TIM3e+I+R2	Topology 2,	50	50	50	46	50	50	50	43	9	mtVer	Topology 2,	72	72	72	72	72	72	72
1431	ENSG00000168356,	129	58	TNe+G4	Topology 2,	34	34	34	32	34	34	34	43	15	Q.mammal+G4	Topology 7,	34	34	34	32	34	34	34
1432	ENSG00000102924,	120	20	K2P+R2	Topology 5,	70	70	70	70	70	70	70	40	1	FLU	Topology 1,Topology 2,Topology 3,Topology 5,	82	82	82	82	82	82	82
1433	ENSG00000170322,	105	30	K2P+G4	Topology 7,	44	44	44	44	44	44	44	35	0	Q.pfam	Topology 1,Topology 2,Topology 3,Topology 4,Topology 5,Topology 6,Topology 7,	64	64	64	64	64	64	64
1434	ENSG00000143476,	60	12	K2P+G4	Topology 5,	50	50	50	50	50	50	50	20	1	HIVb+I	Topology 1,Topology 2,Topology 3,Topology 4,Topology 5,Topology 6,Topology 7,	66	66	66	66	66	66	66
1435	ENSG00000152520,	69	13	K3P+I	Topology 7,	64	64	64	64	64	64	64	23	3	Q.mammal	Topology 6,	68	68	68	68	68	68	68
1436	ENSG00000167104,	75	37	K2P+G4	Topology 7,	34	34	34	38	36	32	34	25	15	FLAVI+I	Topology 1,	48	48	48	48	50	48	48
1437	ENSG00000122122,	57	16	TN+F+G4	Topology 5,	62	62	62	62	62	62	62	19	3	Q.bird	Topology 4,	74	74	74	74	74	74	74
1438	ENSG00000182132,	87	20	K2P+G4	Topology 7,	68	68	68	68	68	68	68	29	5	FLAVI	Topology 2,	68	68	68	68	68	68	68
1439	ENSG00000109220,	57	0	K2P	Topology 7,	76	76	76	76	76	76	76	19	0	HIVb	Topology 1,Topology 2,Topology 3,Topology 4,Topology 5,Topology 6,Topology 7,	76	76	76	76	76	76	76
1440	ENSG00000070501,	54	12	K2P+I	Topology 5,	52	52	52	52	52	52	52	18	1	HIVb	Topology 1,Topology 2,Topology 3,Topology 5,	58	58	58	58	58	58	58
1441	ENSG00000145723,	192	75	K2P+G4	Topology 6,	14	14	14	10	14	12	16	64	30	Q.bird+I	Topology 4,	18	18	18	16	18	18	20
1442	ENSG00000132639,	144	22	TNe+I	Topology 2,	58	58	58	58	58	58	58	48	0	HIVw	Topology 1,Topology 2,Topology 3,Topology 4,Topology 5,Topology 6,Topology 7,	62	62	62	62	62	62	62
1443	ENSG00000153885,	66	18	TPM2+F+G4	Topology 4,	50	50	50	50	50	50	50	22	7	Q.bird+G4	Topology 4,	54	54	54	54	52	54	54
1444	ENSG00000070501,	48	8	K2P+G4	Topology 2,	52	52	52	52	52	52	52	16	0	HIVb	Topology 2,Topology 3,Topology 5,	56	56	56	56	56	56	56
1445	ENSG00000129255,	102	46	TIM3e+G4	Topology 7,	40	40	40	40	38	42	38	34	14	Q.bird+G4	Topology 4,	66	66	66	66	66	66	66
1446	ENSG00000101413,	174	32	K3P+G4	Topology 1,	44	44	44	50	46	46	48	58	1	Q.insect	Topology 1,Topology 2,Topology 3,Topology 4,Topology 5,Topology 6,Topology 7,	66	66	66	66	66	66	66
1447	ENSG00000079337,	144	44	K3Pu+F+G4	Topology 1,	44	44	44	42	44	44	44	48	7	Q.mammal+G4	Topology 2,	56	56	56	54	56	56	56
1448	ENSG00000174417,	789	262	SYM+R3	Topology 4,	20	20	20	24	22	22	28	263	50	Q.bird+G4	Topology 3,	52	52	52	54	52	52	52
1449	ENSG00000109220,	60	2	TNe	Topology 7,	62	62	62	62	62	62	62	20	0	Poisson	Topology 1,Topology 2,Topology 3,Topology 4,Topology 5,Topology 6,Topology 7,	66	66	66	66	66	66	66
1450	ENSG00000182326,	123	45	TNe+G4	Topology 7,	44	44	44	38	44	44	40	41	12	FLU+I	Topology 7,	50	50	50	46	50	50	48
1451	ENSG00000133131,	132	35	K2P+G4	Topology 6,	36	36	36	36	38	36	36	44	10	Q.bird+I	Topology 3,	52	52	52	52	52	52	52
1452	ENSG00000130766,	213	75	HKY+F+I+R2	Topology 7,	28	28	28	30	30	28	32	71	18	Q.bird+G4	Topology 4,	48	48	48	48	48	48	48
1453	ENSG00000170540,	114	29	K2P+G4	Topology 4,	28	28	28	28	28	28	28	38	5	FLAVI+G4	Topology 5,	36	36	36	36	36	36	36
1454	ENSG00000145916,	60	15	K3P+I	Topology 5,	58	58	58	58	58	58	58	20	0	Q.bird	Topology 1,Topology 2,Topology 3,Topology 5,	62	62	62	62	62	62	62
1455	ENSG00000165675,	105	18	K2P+R2	Topology 5,	58	58	58	58	58	58	58	35	0	rtREV	Topology 1,Topology 2,Topology 3,Topology 4,Topology 5,Topology 6,Topology 7,	74	74	74	74	74	74	74
1456	ENSG00000169599,	132	16	K2P+G4	Topology 7,	40	40	40	40	42	40	40	44	3	Q.bird+I	Topology 3,	48	48	48	48	48	48	48
1457	ENSG00000132639,	66	10	K2P+G4	Topology 6,	62	62	62	62	62	62	62	22	0	Q.pfam	Topology 1,Topology 2,Topology 3,Topology 4,Topology 5,Topology 6,Topology 7,	72	72	72	72	72	72	72
1458	ENSG00000131966,	66	18	K2P+I	Topology 7,	58	58	58	58	58	58	58	22	2	HIVb	Topology 4,	64	64	64	64	64	64	64
1459	ENSG00000149930,	93	22	K2P+G4	Topology 1,	48	48	48	48	48	48	48	31	0	rtREV	Topology 1,Topology 2,Topology 3,Topology 4,Topology 5,Topology 6,Topology 7,	62	62	62	62	62	62	62
1460	ENSG00000082497,	114	25	K3P+G4	Topology 5,	76	76	76	76	76	76	76	38	11	Q.mammal	Topology 4,	74	74	74	74	74	74	74
1461	ENSG00000151327,	66	13	K2P+G4	Topology 7,	56	56	56	56	56	56	56	22	1	HIVb	Topology 3,	64	64	64	64	64	64	64
1462	ENSG00000117408,	735	168	TPM2+F+I+R2	Topology 5,	26	26	24	28	24	26	26	245	10	Q.bird+I	Topology 4,	64	64	64	64	66	66	66
1463	ENSG00000165283,	45	9	HKY+F	Topology 1,	56	56	56	56	58	58	58	15	4	FLAVI	Topology 2,	60	60	60	60	60	60	60
1464	ENSG00000168356,	237	111	K2P+I+G4	Topology 6,	24	24	24	26	28	22	26	79	37	Q.bird+I+G4	Topology 4,	32	32	32	30	34	30	32
1465	ENSG00000133114,	216	64	K3Pu+F+G4	Topology 5,	42	42	42	42	42	40	40	72	19	Q.plant+G4	Topology 5,	54	54	54	54	54	54	54
1466	ENSG00000198900,	120	16	TN+F+I	Topology 3,	64	64	64	62	62	64	64	40	3	Q.insect	Topology 1,Topology 2,Topology 3,Topology 5,	72	72	72	72	72	72	72
1467	ENSG00000187778,	108	26	HKY+F+G4	Topology 6,	56	56	56	60	56	58	56	36	0	Q.bird	Topology 1,Topology 4,Topology 6,	70	70	70	70	70	70	70
1468	ENSG00000137103,	147	27	K2P+G4	Topology 5,	54	54	54	54	54	54	54	49	1	Blosum62+I	Topology 1,Topology 2,Topology 3,Topology 4,Topology 5,Topology 6,Topology 7,	68	68	68	68	68	68	68
1469	ENSG00000177752,	180	70	HKY+F+G4	Topology 1,	40	40	40	42	46	42	44	60	17	Q.bird+G4	Topology 1,	50	50	50	50	50	50	50
1470	ENSG00000166986,	117	35	K2P+G4	Topology 1,	40	40	40	38	40	40	38	39	7	Q.LG+G4	Topology 1,	66	66	66	64	66	66	66
1471	ENSG00000141258,	126	47	TIM3e+G4	Topology 7,	26	26	26	28	28	26	26	42	17	Q.bird+G4	Topology 7,	42	42	42	42	42	42	40
1472	ENSG00000126106,	60	19	K2P+I	Topology 3,	54	54	54	54	56	54	52	20	7	Q.bird+G4	Topology 4,	58	58	58	58	58	58	58
1473	ENSG00000038427,	171	64	K2P+I+G4	Topology 7,	38	38	38	38	36	38	38	57	15	Q.plant+I*R2	Topology 5,	52	52	52	52	52	52	52
1474	ENSG00000171564,	123	46	K2P+G4	Topology 7,	44	44	44	44	44	44	44	41	11	HIVb+G4	Topology 5,	56	56	56	54	56	56	56
1475	ENSG00000108797,	168	41	K2P+G4	Topology 2,	44	44	44	42	44	44	44	56	8	DCMut+I	Topology 6,	48	48	48	46	46	48	48
1476	ENSG00000243943,	99	30	TIM3e+G4	Topology 5,	42	42	42	42	42	42	42	33	5	HIVb+I	Topology 5,	54	54	54	54	54	54	54
1477	ENSG00000074695,	153	41	K2P+G4	Topology 4,	50	50	50	54	48	50	50	51	6	Q.plant	Topology 6,	66	66	66	66	64	64	64
1478	ENSG00000028528,	141	27	K2P+I+R2	Topology 2,	42	42	42	44	42	42	44	47	2	Q.bird	Topology 3,	52	52	52	52	52	52	52
1479	ENSG00000185697,	114	24	TIM3e+I	Topology 4,	56	56	56	56	56	56	56	38	2	FLAVI+I	Topology 4,	62	62	62	62	62	62	62
1480	ENSG00000117625,	57	2	JC	Topology 4,Topology 6,Topology 7,	70	70	70	70	70	70	70	19	0	HIVb	Topology 1,Topology 2,Topology 3,Topology 4,Topology 5,Topology 6,Topology 7,	70	70	70	70	70	70	70
1481	ENSG00000109814,	201	46	TIMe+G4	Topology 7,	38	38	38	40	36	40	36	67	3	LG	Topology 3,	50	50	50	48	50	50	50
1482	ENSG00000073803,	135	43	TN+F+G4	Topology 5,	32	32	30	30	32	30	32	45	9	Q.bird+FU*R2	Topology 5,	34	34	34	38	32	34	38
1483	ENSG00000107295,	102	29	K2P+G4	Topology 6,	42	42	42	40	40	40	42	34	1	Q.insect	Topology 5,Topology 6,Topology 7,	54	54	54	54	54	54	54
1484	ENSG00000163576,	153	67	K2P+G4	Topology 2,	36	34	36	36	36	36	36	51	20	Q.plant+G4	Topology 3,	44	44	44	44	44	44	44
1485	ENSG00000113100,	252	86	K2P+G4	Topology 2,	32	32	32	32	30	30	30	84	21	Q.plant+FU+I*R2	Topology 2,	42	42	42	42	42	42	42
1486	ENSG00000112130,	90	31	K3P+G4	Topology 1,	56	56	56	54	56	56	56	30	10	HIVb+I	Topology 4,	62	62	62	60	62	62	62
1487	ENSG00000196517,	132	37	HKY+F+G4	Topology 6,	28	28	28	28	28	26	30	44	5	Q.plant+I	Topology 5,	54	54	54	52	54	54	54
1488	ENSG00000144824,	147	35	TN+F+I	Topology 6,	52	52	52	50	52	52	52	49	2	Q.insect	Topology 2,Topology 3,Topology 5,	68	68	68	68	68	68	68
1489	ENSG00000075856,	75	22	K2P+G4	Topology 7,	42	42	42	42	42	42	42	25	3	FLAVI+G4	Topology 1,	46	46	46	42	46	46	46
1490	ENSG00000166598,	135	30	K2P+I+G4	Topology 7,	34	34	34	34	34	34	34	45	0	WAG	Topology 1,Topology 2,Topology 3,Topology 4,Topology 5,Topology 6,Topology 7,	50	50	50	50	50	50	50
1491	ENSG00000132589,	213	59	TN+F+I+G4	Topology 5,	40	40	40	40	40	38	42	71	7	HIVb	Topology 2,	58	58	58	58	58	58	58
1492	ENSG00000161217,	150	34	TIM3e+I+R3	Topology 5,	52	52	52	52	50	50	50	50	1	Q.bird	Topology 1,Topology 2,Topology 3,	66	66	66	66	66	66	66
1493	ENSG00000033030,	102	7	JC+G4	Topology 6,	74	74	74	74	74	74	74	34	2	rtREV	Topology 4,	78	78	78	78	78	78	78
1494	ENSG00000118298,	141	62	K2P+G4	Topology 3,	34	34	34	36	32	34	36	47	19	FLAVI+FU+I*R2	Topology 5,	42	42	42	42	42	42	42
1495	ENSG00000119943,	141	45	TNe+G4	Topology 4,	38	38	38	36	38	38	38	47	12	Q.bird+FU+I*R2	Topology 1,	54	54	54	54	54	54	54
1496	ENSG00000101413,	147	37	K2P+G4	Topology 2,	34	34	34	36	36	36	34	49	0	Q.mammal	Topology 1,Topology 2,Topology 3,Topology 4,Topology 5,Topology 6,Topology 7,	60	60	60	60	60	60	60
1497	ENSG00000077274,	180	56	K2P+G4	Topology 2,	54	54	54	52	52	52	54	60	11	Q.plant+I	Topology 4,	74	74	74	74	74	74	74
1498	ENSG00000137076,	93	18	K2P+R2	Topology 7,	54	54	54	52	54	52	52	31	1	Q.bird	Topology 4,	62	62	62	62	62	62	62
1499	ENSG00000070367,	216	48	K2P+G4	Topology 2,	52	52	52	52	52	52	54	72	2	Q.bird+I	Topology 2,Topology 3,	70	70	70	70	70	70	70
1500	ENSG00000084463,	132	30	K2P+I	Topology 1,	40	40	40	36	40	40	40	44	1	rtREV	Topology 1,Topology 2,Topology 3,Topology 4,Topology 5,Topology 6,Topology 7,	58	58	58	58	58	58	58
1501	ENSG00000153140,	189	37	TIM2+F+G4	Topology 1,	54	54	54	54	54	54	54	63	4	Q.plant	Topology 3,	64	64	64	64	64	64	64
1502	ENSG00000089199,	93	39	K2P+G4	Topology 3,	42	42	42	42	44	42	44	31	15	Q.bird+G4	Topology 1,	50	50	50	50	52	50	52
1503	ENSG00000144339,	108	15	TNe+G4	Topology 4,	62	62	62	62	62	62	62	36	0	Blosum62	Topology 1,Topology 2,Topology 3,Topology 4,Topology 5,Topology 6,Topology 7,	68	68	68	68	68	68	68
1504	ENSG00000135473,	156	45	K2P+G4	Topology 1,	44	44	44	46	44	42	46	52	4	Q.bird	Topology 1,	80	80	80	78	80	80	80
1505	ENSG00000164190,	90	19	HKY+F+I	Topology 3,	46	46	46	48	46	46	46	30	0	Q.insect	Topology 1,Topology 2,Topology 3,Topology 4,Topology 5,Topology 6,Topology 7,	60	60	60	60	60	60	60
1506	ENSG00000176986,	114	26	TNe+G4	Topology 4,	62	62	62	62	62	62	62	38	1	Q.mammal	Topology 1,Topology 2,Topology 3,Topology 5,	80	80	80	80	80	80	80
1507	ENSG00000068394,	123	46	K2P+G4	Topology 1,	42	42	42	42	42	42	42	41	17	Q.mammal+G4	Topology 7,	48	48	48	48	48	48	48
1508	ENSG00000107105,	36	1	JC	Topology 1,Topology 2,Topology 3,Topology 4,Topology 5,Topology 6,Topology 7,	78	78	78	78	78	78	78	12	0	mtInv	Topology 1,Topology 2,Topology 3,Topology 4,Topology 5,Topology 6,Topology 7,	78	78	78	78	78	78	78
1509	ENSG00000138668,	63	5	K2P	Topology 3,	72	72	72	72	72	72	72	21	0	Dayhoff	Topology 1,Topology 2,Topology 3,Topology 4,Topology 5,Topology 6,Topology 7,	76	76	76	76	76	76	76
1510	ENSG00000174233,	120	19	K2P+R2	Topology 3,	46	46	46	46	46	46	46	40	0	Q.insect	Topology 1,Topology 2,Topology 3,Topology 5,Topology 6,Topology 7,	56	56	56	56	56	56	56
1511	ENSG00000007202,	120	29	K2P+G4	Topology 5,	38	38	38	36	36	36	36	40	0	Q.insect	Topology 1,Topology 2,Topology 3,Topology 4,Topology 5,Topology 6,Topology 7,	58	58	58	58	58	58	58
1512	ENSG00000168453,	87	43	K2P+G4	Topology 7,	34	34	34	34	32	32	32	29	12	Q.bird+G4	Topology 7,	54	54	54	52	54	54	54
1513	ENSG00000163577,	105	17	TNe+G4	Topology 7,	68	68	68	66	68	68	66	35	0	FLU	Topology 1,Topology 2,Topology 3,Topology 4,Topology 5,Topology 6,Topology 7,	76	76	76	76	76	76	76
1514	ENSG00000157211,	333	110	HKY+F+I+G4	Topology 6,	28	28	28	32	26	24	28	111	33	Q.bird+G4	Topology 1,	38	38	38	38	38	38	38
1515	ENSG00000133422,	66	12	K2P+I	Topology 3,	50	50	50	50	52	50	50	22	1	mtMAM	Topology 1,Topology 2,Topology 3,Topology 5,	60	60	60	60	60	60	60
1516	ENSG00000029363,	174	30	HKY+F+I	Topology 5,	56	56	56	54	54	54	54	58	4	Q.plant	Topology 5,	68	68	68	68	68	68	68
1517	ENSG00000168259,	165	28	TN+F+I	Topology 5,	34	34	34	32	32	32	32	55	2	Q.yeast+I	Topology 7,	52	52	52	52	52	52	52
1518	ENSG00000135446,	108	28	K2P+G4	Topology 7,	46	46	46	46	46	44	46	36	2	FLAVI	Topology 1,Topology 2,Topology 3,	54	54	54	54	54	54	54
1519	ENSG00000214290,	93	22	K2P+I+R2	Topology 4,	56	56	56	54	56	56	56	31	3	Q.bird	Topology 1,	68	68	68	68	68	68	68
1520	ENSG00000135473,	144	39	K2P+G4	Topology 5,	40	40	40	44	36	42	42	48	0	Q.bird	Topology 1,Topology 2,Topology 3,Topology 5,	76	76	76	76	76	76	76
1521	ENSG00000121481,	87	13	TNe+G4	Topology 5,	66	66	66	66	66	66	66	29	0	Q.bird	Topology 4,	70	70	70	70	70	70	70
1522	ENSG00000163959,ENSG00000161217,	141	32	K3P+G4	Topology 3,	40	40	40	40	42	42	42	47	0	cpREV	Topology 1,Topology 2,Topology 3,Topology 4,Topology 5,Topology 6,Topology 7,	52	52	52	52	54	54	54
1523	ENSG00000119314,	75	11	K2P+I	Topology 6,	46	46	46	46	46	46	46	25	3	Q.bird	Topology 2,Topology 3,	48	48	48	48	48	48	48
1524	ENSG00000065609,	132	27	K2P+G4	Topology 3,	44	44	44	42	44	44	44	44	2	Q.bird	Topology 6,	44	44	44	44	44	44	44
1525	ENSG00000086232,	132	39	TIM3e+G4	Topology 7,	32	32	32	34	32	32	34	44	1	Q.bird+G4	Topology 7,	50	50	50	50	50	50	50
1526	ENSG00000119929,	132	29	K2P+G4	Topology 5,	44	44	44	40	44	44	42	44	3	Q.bird	Topology 4,	58	58	58	58	58	58	58
1527	ENSG00000171448,	1323	149	TPM3+F+I+R2	Topology 6,	28	28	28	30	30	26	28	441	29	Q.bird+G4	Topology 6,	50	50	50	48	48	48	46
1528	ENSG00000112297,	48	25	K2P+I	Topology 4,	46	46	44	44	44	46	46	16	8	HIVb+I	Topology 7,	50	50	50	50	52	50	48
1529	ENSG00000081985,	156	86	K3P+G4	Topology 2,	34	32	34	32	36	32	32	52	28	HIVb+G4	Topology 7,	60	60	60	58	60	60	60
1530	ENSG00000112782,	108	20	K2P+G4	Topology 6,	58	58	58	58	56	56	56	36	1	FLAVI+I	Topology 4,Topology 6,Topology 7,	64	64	64	64	64	64	64
1531	ENSG00000109819,	195	32	TIM3e+G4	Topology 1,	50	50	50	50	52	52	48	65	4	Q.bird	Topology 3,	62	62	62	60	62	62	62
1532	ENSG00000123374,	75	18	K2P+G4	Topology 2,	44	44	44	44	44	44	44	25	0	FLU	Topology 1,Topology 2,Topology 3,Topology 4,Topology 5,Topology 6,Topology 7,	54	54	54	54	54	54	54
1533	ENSG00000165209,	219	39	K2P+G4	Topology 5,	32	32	32	32	30	30	28	73	9	Q.bird+G4	Topology 4,	36	36	36	36	38	38	38
1534	ENSG00000136237,	66	24	TIM2e+G4	Topology 3,	50	50	50	50	50	50	50	22	4	Q.plant	Topology 6,	58	58	58	58	56	56	56
1535	ENSG00000151239,	75	16	K3P+I	Topology 3,	54	54	54	52	54	54	54	25	3	Q.plant+I	Topology 4,	68	68	68	68	68	68	68
1536	ENSG00000113492,	93	38	TIM2e+G4	Topology 4,	48	48	48	48	48	46	48	31	11	mtVer+G4	Topology 1,	56	56	56	54	56	56	56
1537	ENSG00000104626,	114	29	K2P+G4	Topology 6,	46	46	46	44	46	44	44	38	3	Q.bird	Topology 7,	58	58	58	58	58	58	58
1538	ENSG00000101166,	69	13	K2P+I	Topology 7,	38	38	38	36	38	38	38	23	2	HIVw	Topology 3,	44	44	44	44	44	44	44
1539	ENSG00000138668,	144	1	JC	Topology 4,	72	72	72	72	72	72	72	48	1	FLAVI+FO	Topology 1,Topology 2,Topology 3,Topology 4,Topology 5,Topology 6,Topology 7,	72	72	72	72	72	72	72
1540	ENSG00000198900,	186	50	HKY+F+I	Topology 6,	44	44	44	46	46	44	48	62	4	FLU	Topology 7,	72	72	72	72	72	72	72
1541	ENSG00000177082,	87	31	K2P+I	Topology 1,	32	32	32	30	32	32	32	29	10	HIVb+G4	Topology 4,	42	42	42	40	42	42	42
1542	ENSG00000113100,	186	63	TIM3e+G4	Topology 1,	32	32	32	36	34	32	36	62	20	Q.bird+G4	Topology 5,	54	54	54	54	54	54	54
1543	ENSG00000038427,	126	53	TNe+I+G4	Topology 4,	48	48	48	48	48	48	48	42	11	DCMut+I+G4	Topology 4,	54	54	54	52	54	54	52
1544	ENSG00000175220,	84	21	TIM3e+G4	Topology 7,	56	56	56	56	56	56	56	28	0	Q.bird	Topology 1,Topology 2,Topology 3,Topology 4,Topology 5,Topology 6,Topology 7,	66	66	66	66	66	66	66
1545	ENSG00000005243,	81	26	K2P+G4	Topology 1,	62	62	62	58	62	62	64	27	7	Q.bird+G4	Topology 3,	66	66	66	68	66	66	68
1546	ENSG00000166167,	108	2	JC	Topology 3,	62	62	62	62	62	62	62	36	0	Q.mammal	Topology 1,Topology 2,Topology 3,Topology 5,	62	62	62	62	62	62	62
1547	ENSG00000136935,	78	17	K2P+I+R2	Topology 3,	48	48	48	48	48	46	48	26	3	FLU	Topology 3,	56	56	56	56	56	56	56
1548	ENSG00000079819,	87	19	K2P+G4	Topology 2,	40	40	40	38	42	40	40	29	0	Q.mammal	Topology 1,	52	52	52	52	52	52	52
1549	ENSG00000127947,	78	13	HKY+F+I	Topology 5,	36	36	34	38	34	36	36	26	0	Q.insect	Topology 1,Topology 2,Topology 3,Topology 5,	58	58	58	58	58	58	58
1550	ENSG00000147650,	132	38	TIM3e+G4	Topology 1,	42	42	42	46	42	44	38	44	8	HIVb+G4	Topology 5,	64	64	64	66	66	64	66
1551	ENSG00000006432,	66	16	K2P+G4	Topology 5,	54	54	54	52	54	54	52	22	4	Q.mammal	Topology 5,	62	62	62	62	60	62	62
1552	ENSG00000122034,	99	41	TVMe+G4	Topology 3,	44	44	44	42	44	44	44	33	9	JTTDCMut+G4	Topology 3,	50	50	50	48	50	50	50
1553	ENSG00000168781,	114	30	K2P+I	Topology 7,	40	40	40	40	40	40	40	38	1	Q.mammal	Topology 1,Topology 2,Topology 3,Topology 4,Topology 5,Topology 6,Topology 7,	46	46	46	46	46	46	46
1554	ENSG00000001630,	117	49	HKY+F+G4	Topology 3,	50	50	50	50	52	50	50	39	14	Q.plant+G4	Topology 3,	58	58	58	56	58	58	58
1555	ENSG00000084676,	177	29	TIM3e+R2	Topology 6,	38	38	38	38	36	36	36	59	2	Q.bird+I	Topology 5,	58	58	58	58	58	58	58
1556	ENSG00000112874,	198	32	K2P+G4	Topology 3,	62	62	62	60	60	60	60	66	3	Q.bird+G4	Topology 4,	72	72	72	70	72	72	72
1557	ENSG00000100354,	66	5	K2P	Topology 7,	66	66	66	66	66	66	66	22	0	Q.bird	Topology 1,	72	72	72	72	72	72	72
1558	ENSG00000145863,	117	53	K3P+I+G4	Topology 2,	30	30	30	32	30	32	30	39	14	HIVb+G4	Topology 2,	46	46	46	48	46	44	48
1559	ENSG00000166143,	63	17	K2P+G4	Topology 7,	50	50	50	50	50	50	50	21	4	Q.yeast+G4	Topology 6,	52	52	52	52	52	52	52
1560	ENSG00000127125,	102	19	TNe+G4	Topology 2,	54	54	54	52	54	54	56	34	6	Q.bird+G4	Topology 7,	64	64	64	64	64	64	64
1561	ENSG00000126010,	351	119	K3Pu+F+R3	Topology 1,	32	34	34	30	34	34	34	117	20	Q.plant+G4	Topology 3,	70	70	70	68	70	70	70
1562	ENSG00000074356,	231	59	K2P+G4	Topology 6,	46	46	46	44	46	46	44	77	15	Q.bird+G4	Topology 4,	56	56	56	52	56	56	58
1563	ENSG00000149257,	300	75	TNe+I+R2	Topology 5,	46	46	46	46	46	46	44	100	6	Q.plant+I	Topology 1,	58	58	58	60	58	58	60
1564	ENSG00000116141,	42	8	TIM2+F+R2	Topology 7,	48	48	48	46	48	48	46	14	3	Q.bird	Topology 5,	48	48	48	44	48	48	48
1565	ENSG00000169154,	141	69	K2P+G4	Topology 1,	30	30	30	30	32	32	30	47	20	FLAVI+G4	Topology 7,	42	42	42	42	42	42	42
1566	ENSG00000100227,	57	21	K2P+I	Topology 7,	46	46	46	48	48	46	46	19	2	FLAVI+G4	Topology 6,Topology 7,	64	64	64	66	64	64	66
1567	ENSG00000197635,	159	50	K2P+G4	Topology 5,	38	40	40	38	38	42	42	53	16	Q.bird+G4	Topology 5,	62	62	62	62	62	62	62
1568	ENSG00000156642,	345	7	K2P+I	Topology 3,	62	62	62	62	62	62	62	115	0	FLU	Topology 4,Topology 6,Topology 7,	68	68	68	68	68	68	68
1569	ENSG00000070501,	72	11	K2P+I	Topology 4,	52	52	52	52	52	52	52	24	2	cpREV	Topology 7,	54	54	54	54	54	54	54
1570	ENSG00000101251,	81	12	K2P	Topology 2,	44	44	44	44	44	44	44	27	2	FLU+I	Topology 2,Topology 3,	42	42	42	44	42	42	42
1571	ENSG00000196943,ENSG00000136305,	150	47	TIM3e+G4	Topology 3,	30	30	30	30	30	30	34	50	11	Q.bird+FU+I*R2	Topology 2,	50	50	50	50	50	50	50
1572	ENSG00000177565,	75	11	K2P+I	Topology 4,	44	44	44	42	44	44	44	25	0	FLU	Topology 1,Topology 2,Topology 3,Topology 4,Topology 5,Topology 6,Topology 7,	54	54	54	54	54	54	54
1573	ENSG00000177565,	126	20	HKY+F+I	Topology 4,	46	46	46	48	48	46	48	42	1	FLU	Topology 1,Topology 2,Topology 3,	60	60	60	60	60	60	60
1574	ENSG00000113161,	159	43	TIMe+G4	Topology 2,	54	54	54	56	54	56	54	53	6	Q.bird+G4	Topology 7,	62	62	62	62	62	62	62
1575	ENSG00000008196,	117	7	K2P	Topology 7,	58	58	58	58	60	60	60	39	0	Q.pfam	Topology 1,Topology 2,Topology 3,Topology 4,Topology 5,Topology 6,Topology 7,	70	70	70	70	72	72	72
1576	ENSG00000164946,	147	15	K2P+I+R2	Topology 5,	66	66	66	66	66	66	66	49	5	HIVb	Topology 3,	72	72	72	72	72	72	72
1577	ENSG00000100354,	45	10	K2P	Topology 1,	54	54	54	54	54	54	54	15	3	Q.insect	Topology 4,	56	56	56	56	56	56	56
1578	ENSG00000129151,	219	103	K2P+G4	Topology 5,	32	32	32	30	32	32	30	73	32	Q.bird+G4	Topology 1,	42	42	42	40	42	42	40
1579	ENSG00000179912,	243	56	TN+F+G4	Topology 6,	32	32	32	32	32	30	32	81	13	HIVb+FO	Topology 4,	42	42	42	44	42	44	42
1580	ENSG00000132716,	141	39	K2P+I+R2	Topology 6,	38	38	38	38	38	38	38	47	0	DCMut	Topology 1,Topology 2,Topology 3,Topology 4,Topology 5,Topology 6,Topology 7,	64	64	64	64	64	64	64
1581	ENSG00000103160,	444	148	TIM3e+G4	Topology 5,	32	32	32	32	32	30	30	148	30	Q.bird+G4	Topology 1,	48	48	48	50	52	48	48
1582	ENSG00000109756,	132	26	K2P+G4	Topology 1,	50	50	50	48	50	50	50	44	0	Q.mammal	Topology 4,	64	64	64	64	64	64	64
1583	ENSG00000130816,	108	24	TIM3+F+G4	Topology 5,	40	40	40	38	40	40	38	36	2	Q.bird	Topology 4,	44	44	44	44	44	44	44
1584	ENSG00000187105,	180	87	K2P+G4	Topology 3,	22	22	22	24	24	24	18	60	27	Q.bird+G4	Topology 7,	42	42	42	46	44	44	44
1585	ENSG00000138018,	108	8	K2P+I	Topology 5,	58	58	58	58	58	58	58	36	3	mtZOA+G4	Topology 6,	64	64	64	64	64	64	64
1586	ENSG00000143537,	75	33	K2P+G4	Topology 1,	44	44	44	44	46	44	46	25	11	FLU+I	Topology 5,	54	54	54	54	54	54	56
1587	ENSG00000138085,	96	31	TNe+G4	Topology 7,	42	42	42	40	42	42	42	32	8	FLU+G4	Topology 7,	52	52	52	50	52	52	52
1588	ENSG00000179912,	159	32	K2P+R2	Topology 4,	42	42	42	42	42	42	44	53	10	HIVb+FO+R2	Topology 7,	50	50	50	48	50	50	48
1589	ENSG00000115486,	132	26	K2P+I+G4	Topology 5,	48	48	48	50	48	50	48	44	1	FLU	Topology 5,	70	70	70	70	70	70	70
1590	ENSG00000153993,	144	37	K2P+G4	Topology 7,	48	48	48	48	46	46	44	48	0	JTTDCMut	Topology 2,Topology 3,Topology 5,	56	56	56	56	56	56	56
1591	ENSG00000138079,ENSG00000138078,	87	26	K2P+G4	Topology 6,	62	62	62	60	62	62	62	29	7	Q.plant+G4	Topology 4,	68	68	68	68	68	68	70
1592	ENSG00000135473,	180	33	K2P+G4	Topology 4,	28	28	28	26	28	28	28	60	0	Q.yeast	Topology 1,Topology 2,Topology 3,Topology 4,Topology 5,Topology 6,Topology 7,	52	52	52	52	52	52	52
1593	ENSG00000164114,	90	16	TN+F+R2	Topology 4,	42	42	42	42	42	42	40	30	4	Q.yeast+G4	Topology 7,	50	50	50	50	50	50	48
1594	ENSG00000101935,	93	14	HKY+F+G4	Topology 2,	72	72	72	72	72	72	72	31	0	HIVw	Topology 1,Topology 2,Topology 3,Topology 5,	84	84	84	84	84	84	84
1595	ENSG00000112697,	189	40	K2P+G4	Topology 4,	56	56	56	54	56	56	56	63	5	mtMet+I	Topology 1,	70	70	70	68	70	70	70
1596	ENSG00000129351,	96	2	K2P	Topology 2,Topology 3,Topology 7,	66	66	66	68	68	66	66	32	0	HIVb	Topology 1,Topology 2,Topology 3,Topology 4,Topology 5,Topology 6,Topology 7,	70	70	70	70	70	70	70
1597	ENSG00000167220,	63	22	K2P+G4	Topology 4,	54	54	54	50	54	54	54	21	4	HIVb+G4	Topology 4,	56	56	56	52	56	56	56
1598	ENSG00000188153,	210	50	TIM3e+G4	Topology 1,	24	24	24	26	24	24	24	70	11	Q.bird+G4	Topology 6,	40	40	40	40	40	40	40
1599	ENSG00000085449,	102	26	K2P+I+R2	Topology 2,	44	44	44	44	44	44	44	34	1	HIVb	Topology 6,Topology 7,	52	52	52	52	52	52	52
1600	ENSG00000103021,	156	58	K2P+G4	Topology 5,	46	46	46	44	46	46	46	52	23	Q.plant+G4	Topology 5,	58	58	58	56	58	58	58
1601	ENSG00000175745,	525	54	HKY+F+I+G4	Topology 1,	36	38	38	36	36	38	40	175	0	Q.bird	Topology 1,Topology 2,Topology 3,Topology 4,Topology 5,Topology 6,Topology 7,	60	60	60	60	60	60	60
1602	ENSG00000051009,	357	100	TPM2+F+I+R2	Topology 7,	16	16	16	20	18	18	14	119	30	Q.bird+G4	Topology 5,	38	38	38	38	38	38	38
1603	ENSG00000130695,	132	41	K2P+G4	Topology 3,	32	32	32	36	32	34	36	44	12	Q.bird+I	Topology 3,	58	58	58	60	58	60	58
1604	ENSG00000124357,	186	62	HKY+F+G4	Topology 5,	30	30	30	30	30	30	28	62	18	Q.bird+G4	Topology 5,	38	38	38	38	36	38	38
1605	ENSG00000050030,	78	20	K2P+R2	Topology 1,	66	66	66	70	70	68	72	26	10	FLU	Topology 2,	66	66	66	62	66	66	64
1606	ENSG00000163013,	117	26	TPM2+F+G4	Topology 1,	56	56	56	54	56	56	56	39	1	HIVb+I	Topology 1,	64	64	64	64	64	64	64
1607	ENSG00000075213,	120	23	K2P+R2	Topology 3,	54	54	54	56	56	54	54	40	4	Dayhoff	Topology 4,	60	60	60	60	60	60	60
1608	ENSG00000113282,	246	56	TIM+F+G4	Topology 4,	42	42	42	38	42	42	42	82	6	Q.mammal+G4	Topology 5,	72	72	72	72	70	72	72
1609	ENSG00000122299,	63	9	K3P+R2	Topology 4,	56	56	56	56	56	56	56	21	6	Q.bird+G4	Topology 4,	62	62	62	62	62	62	62
1610	ENSG00000122512,	99	25	K2P+G4	Topology 2,	44	44	44	44	44	44	44	33	3	Q.bird	Topology 5,	58	58	58	58	58	58	58
1611	ENSG00000085998,	117	24	K3P+G4	Topology 3,	56	56	56	56	56	56	56	39	0	FLAVI+I	Topology 4,	74	74	74	74	74	74	74
1612	ENSG00000137692,	51	12	TIM2e+I	Topology 2,	46	46	46	48	46	48	48	17	2	Q.bird	Topology 4,Topology 5,Topology 6,	54	54	54	54	54	54	54
1613	ENSG00000156256,	87	20	K2P+G4	Topology 3,	40	40	40	42	40	42	38	29	6	Q.LG	Topology 2,	50	50	50	50	50	50	50
1614	ENSG00000180628,	60	7	K2P	Topology 1,	64	64	64	64	64	64	64	20	3	Q.bird	Topology 1,	66	66	66	66	66	66	66
1615	ENSG00000079112,	111	52	K2P+G4	Topology 4,	38	38	38	36	38	38	38	37	17	JTT+G4	Topology 7,	50	50	50	48	50	50	50
1616	ENSG00000092295,	153	53	K2P+G4	Topology 5,	36	36	36	36	34	38	36	51	16	Q.plant+G4	Topology 3,	50	50	50	54	50	52	52
1617	ENSG00000139998,	156	46	TPM2+F+R3	Topology 4,	32	32	32	32	32	32	32	52	12	Q.bird+G4	Topology 7,	48	48	48	48	48	48	46
1618	ENSG00000114988,	81	8	K2P+I	Topology 5,	66	66	66	66	66	66	66	27	3	Q.plant	Topology 1,Topology 2,Topology 3,Topology 5,	68	68	68	68	68	68	68
1619	ENSG00000143614,	129	27	K2P+G4	Topology 3,	52	52	52	54	54	52	54	43	2	cpREV	Topology 6,Topology 7,	72	72	72	74	72	72	72
1620	ENSG00000166971,	108	22	K3P+G4	Topology 5,	46	46	46	46	46	46	48	36	3	Q.bird	Topology 1,Topology 2,Topology 3,	56	56	56	56	56	56	56
1621	ENSG00000185278,	921	249	TVMe+I+G4	Topology 2,	14	12	14	16	16	14	16	307	31	Q.bird+FU*R2	Topology 5,	36	36	36	28	34	36	34
1622	ENSG00000001497,	144	58	K2P+G4	Topology 3,	42	42	42	42	44	44	46	48	21	Q.mammal+G4	Topology 3,	56	56	56	54	54	56	54
1623	ENSG00000152254,	216	52	HKY+F+G4	Topology 7,	42	42	42	44	42	44	40	72	12	Q.bird+I	Topology 7,	54	54	54	56	54	56	52
1624	ENSG00000121104,	96	23	TPM3+F+G4	Topology 4,	38	38	38	38	38	40	38	32	5	Q.bird+I	Topology 3,	40	40	40	42	40	42	40
1625	ENSG00000151689,	204	61	K2P+G4	Topology 1,	48	48	48	50	48	50	48	68	11	Q.plant+G4	Topology 7,	56	56	56	56	56	56	56
1626	ENSG00000131495,ENSG00000113119,	84	27	K2P+G4	Topology 1,	50	50	50	54	52	50	52	28	7	Q.bird+G4	Topology 2,	62	62	62	58	62	62	62
1627	ENSG00000091436,	159	20	TIM3e+R2	Topology 6,	42	42	42	44	42	44	42	53	2	Q.plant	Topology 4,Topology 6,	58	58	58	58	58	58	58
1628	ENSG00000151338,	228	95	TIM2e+G4	Topology 7,	28	28	28	28	28	26	28	76	28	Q.bird+G4	Topology 2,	42	42	42	40	42	42	42
1629	ENSG00000126012,	162	31	K2P+G4	Topology 2,	32	32	32	30	32	32	34	54	0	Q.mammal	Topology 1,Topology 2,Topology 3,Topology 4,Topology 5,Topology 6,Topology 7,	50	50	50	50	50	50	50
1630	ENSG00000076242,	114	34	K2P+I	Topology 1,	32	34	34	36	32	36	34	38	2	HIVb+I	Topology 3,	52	52	52	52	54	54	54
1631	ENSG00000084623,	147	27	K2P+I+R2	Topology 2,	42	42	42	44	42	42	46	49	0	Blosum62	Topology 1,Topology 5,	60	60	60	60	60	60	60
1632	ENSG00000122550,	102	24	K2P+I	Topology 5,	54	54	54	54	54	54	54	34	2	FLAVI+I	Topology 1,Topology 4,	60	60	60	60	60	60	60
1633	ENSG00000100296,	114	31	K3P+G4	Topology 5,	36	36	36	38	36	38	36	38	5	Q.mammal+G4	Topology 4,	50	50	50	48	50	50	50
1634	ENSG00000121989,	108	17	K2P+G4	Topology 5,	60	60	60	58	60	60	60	36	3	FLU	Topology 1,Topology 2,Topology 3,Topology 5,	66	66	66	66	66	66	66
1635	ENSG00000116711,	156	47	TPM3+F+R3	Topology 3,	48	48	48	50	50	50	50	52	5	Q.plant+G4	Topology 3,	58	58	58	60	58	58	58
1636	ENSG00000157404,	111	45	K2P+I+R2	Topology 5,	38	38	38	36	36	38	38	37	14	Q.bird+G4	Topology 5,	56	56	56	54	56	56	56
1637	ENSG00000166411,	63	17	TVMe+G4	Topology 5,	60	60	60	60	58	60	60	21	7	Q.bird+I	Topology 4,	66	66	66	66	66	66	66
1638	ENSG00000127329,	135	25	TNe+G4	Topology 5,	28	28	28	28	28	28	28	45	3	HIVb	Topology 1,Topology 2,Topology 3,Topology 5,	44	44	44	44	44	44	44
1639	ENSG00000168530,	171	51	K2P+G4	Topology 1,	52	52	52	54	52	50	54	57	7	Q.plant+I	Topology 6,	74	74	74	72	74	74	74
1640	ENSG00000123360,	180	38	TN+F+I+G4	Topology 5,	42	42	42	40	40	40	42	60	1	Q.mammal	Topology 4,	56	56	56	56	56	56	56
1641	ENSG00000066136,	72	12	K2P+G4	Topology 2,Topology 3,	72	72	72	72	72	72	72	24	0	Q.insect	Topology 1,Topology 2,Topology 3,Topology 4,Topology 5,Topology 6,Topology 7,	76	76	76	76	76	76	76
1642	ENSG00000120727,	138	15	TN+F+G4	Topology 5,	44	44	44	44	44	42	44	46	1	Q.yeast	Topology 6,Topology 7,	56	56	56	56	56	56	56
1643	ENSG00000030304,	261	112	TIM3e+R4	Topology 7,	32	32	32	32	34	34	32	87	35	Q.bird+G4	Topology 2,	32	32	32	36	34	34	36
1644	ENSG00000168566,	186	53	K3P+G4	Topology 1,	28	28	28	24	28	28	32	62	11	Q.bird+G4	Topology 5,	52	52	52	52	52	52	52
1645	ENSG00000078618,	162	40	K2P+G4	Topology 3,	38	38	38	44	40	42	42	54	8	Q.plant	Topology 1,Topology 2,	56	56	56	54	56	56	56
1646	ENSG00000151458,	510	136	TIM3e+G4	Topology 1,	16	18	18	20	18	22	24	170	26	Q.bird+G4	Topology 3,	40	40	40	42	40	42	42
1647	ENSG00000153933,	114	18	K3P+G4	Topology 2,	58	58	58	58	58	58	58	38	2	mtMet	Topology 1,Topology 2,Topology 3,	62	62	62	62	62	62	62
1648	ENSG00000168538,	51	9	K2P+G4	Topology 5,	56	56	56	56	56	56	56	17	0	WAG	Topology 1,Topology 2,Topology 3,Topology 4,Topology 5,Topology 6,Topology 7,	58	58	58	58	58	58	58
1649	ENSG00000106571,	102	30	TN+F+G4	Topology 2,	46	46	46	46	44	44	44	34	1	mtZOA	Topology 3,	64	64	64	64	64	64	64
1650	ENSG00000129535,ENSG00000100889,	186	28	K2P+I+R2	Topology 4,	50	50	50	50	48	50	50	62	4	HIVb+I	Topology 7,	62	62	62	62	62	62	62
1651	ENSG00000164691,	165	81	K2P+G4	Topology 5,	40	40	40	42	40	40	42	55	23	Q.bird+G4	Topology 5,	48	48	48	50	48	48	50
1652	ENSG00000128052,	123	30	TIM3e+G4	Topology 3,	52	52	52	52	50	50	50	41	0	Blosum62	Topology 1,Topology 2,Topology 3,Topology 4,Topology 5,Topology 6,Topology 7,	62	62	62	62	62	62	62
1653	ENSG00000147862,	531	48	TNe+I	Topology 7,	46	46	46	44	46	46	44	177	0	LG	Topology 1,Topology 2,Topology 3,Topology 4,Topology 5,Topology 6,Topology 7,	64	64	64	64	64	64	64
1654	ENSG00000167645,	54	14	K2P+G4	Topology 1,	30	30	30	34	32	30	32	18	1	mtZOA	Topology 1,Topology 4,Topology 6,	50	50	50	50	50	50	50
1655	ENSG00000079156,	93	11	HKY+F+I	Topology 4,	70	70	70	66	72	72	70	31	0	Q.insect	Topology 2,Topology 3,Topology 5,	76	76	76	76	76	76	76
1656	ENSG00000116679,	168	36	K2P+G4	Topology 5,	48	48	48	48	48	48	48	56	3	Q.bird+I	Topology 3,	62	62	62	62	62	62	62
1657	ENSG00000152223,	210	71	K2P+G4	Topology 3,	16	16	14	16	16	16	18	70	21	Q.bird+G4	Topology 7,	24	24	24	24	24	24	26
1658	ENSG00000136450,	192	4	K2P+I	Topology 5,	66	66	66	66	64	64	64	64	0	mtART+FO	Topology 1,Topology 2,Topology 3,Topology 4,Topology 5,Topology 6,Topology 7,	68	68	68	68	68	68	68
1659	ENSG00000141279,	156	26	TIM2e+G4	Topology 5,	40	40	40	40	38	40	40	52	0	HIVb	Topology 4,	48	48	48	48	48	48	48
1660	ENSG00000103540,	84	13	K2P+G4	Topology 5,	66	66	66	64	66	66	64	28	8	Q.mammal	Topology 5,	68	68	68	68	68	68	68
1661	ENSG00000163939,	162	2	TPM2+F	Topology 1,	60	60	60	60	60	60	60	54	0	Q.mammal	Topology 1,Topology 2,Topology 3,	60	60	60	60	60	60	60
1662	ENSG00000167098,	108	40	TIM2e+I	Topology 3,	36	36	36	40	36	38	40	36	12	Q.plant+G4	Topology 6,	42	42	42	42	42	42	46
1663	ENSG00000106541,	63	17	K2P+I	Topology 4,	44	44	44	40	44	44	42	21	2	FLU	Topology 3,	54	54	54	54	54	54	54
1664	ENSG00000162928,	90	28	TPM3+F+G4	Topology 7,	56	56	56	60	56	58	56	30	4	Q.bird+G4	Topology 7,	70	70	70	70	70	70	70
1665	ENSG00000134690,	63	19	TN+F+I	Topology 4,	42	42	42	42	42	42	42	21	7	Q.bird+G4	Topology 4,	50	50	50	50	50	50	50
1666	ENSG00000163430,	105	25	K2P+I	Topology 1,	48	48	48	50	48	46	48	35	4	FLU+G4	Topology 6,	60	60	60	60	60	60	60
1667	ENSG00000112531,	141	33	K2P+I	Topology 5,	74	74	74	74	74	74	74	47	2	Q.plant+I	Topology 6,Topology 7,	74	74	74	74	74	74	74
1668	ENSG00000244045,	210	104	K2P+I+G4	Topology 7,	18	18	18	18	18	16	16	70	31	Q.bird+G4	Topology 7,	34	34	34	38	34	36	34
1669	ENSG00000105778,	114	37	K2P+G4	Topology 3,	58	58	58	58	58	58	58	38	8	FLAVI+G4	Topology 4,	68	68	68	68	68	68	68
1670	ENSG00000139209,	99	34	K3P+G4	Topology 7,	50	50	50	50	50	50	50	33	10	mtMet+G4	Topology 4,	62	62	62	62	62	62	62
1671	ENSG00000085382,	195	35	HKY+F+I	Topology 7,	28	28	28	30	28	28	30	65	1	FLU	Topology 6,Topology 7,	58	58	58	58	58	58	58
1672	ENSG00000111790,	141	43	K2P+G4	Topology 5,	56	56	56	62	56	58	60	47	3	Q.bird	Topology 5,	70	70	70	70	70	70	70
1673	ENSG00000123080,	129	11	K2P+G4	Topology 5,	68	68	68	68	64	68	68	43	0	Q.pfam	Topology 2,Topology 3,Topology 5,	82	82	82	82	82	82	82
1674	ENSG00000147955,	198	52	TPM2+F+G4	Topology 5,	42	42	42	40	38	42	42	66	3	HIVb	Topology 1,	70	70	70	70	68	70	70
1675	ENSG00000118257,	153	53	K2P+R3	Topology 3,	44	44	44	44	44	44	48	51	8	Q.bird+G4	Topology 4,	64	64	64	64	64	64	66
1676	ENSG00000143093,ENSG00000156150,	306	111	HKY+F+I+R2	Topology 2,	24	24	24	20	26	24	22	102	41	Q.bird+FO+G4	Topology 2,	36	36	36	36	38	36	38
1677	ENSG00000131069,	90	27	K2P+G4	Topology 5,	40	40	40	40	40	38	42	30	8	Q.bird+I	Topology 5,	54	54	54	50	56	54	52
1678	ENSG00000140563,	102	25	K2P+I	Topology 6,	48	48	48	48	48	48	50	34	4	Q.plant	Topology 3,	54	54	54	54	54	54	54
1679	ENSG00000168542,	54	19	TVMe+G4	Topology 3,	42	42	42	42	42	42	46	18	3	Dayhoff	Topology 2,	54	54	54	54	54	54	54
1680	ENSG00000147533,	102	20	K2P+G4	Topology 1,	38	38	38	42	38	38	38	34	1	rtREV	Topology 1,Topology 2,Topology 3,Topology 4,Topology 5,Topology 6,Topology 7,	58	58	58	58	58	58	58
1681	ENSG00000171877,	42	11	K2P+G4	Topology 1,	48	48	48	48	48	48	48	14	0	Q.mammal	Topology 1,Topology 2,Topology 3,Topology 5,	56	56	56	56	56	56	56
1682	ENSG00000188487,	114	35	K2P+G4	Topology 7,	54	54	54	54	54	56	52	38	5	Q.plant+G4	Topology 5,	62	62	62	62	62	62	62
1683	ENSG00000114859,	210	51	K3Pu+F+I+R2	Topology 2,	40	40	40	44	38	42	42	70	0	cpREV	Topology 1,Topology 2,Topology 3,Topology 5,Topology 6,Topology 7,	62	62	62	62	62	62	62
1684	ENSG00000124357,	111	29	K2P+G4	Topology 5,	38	38	38	40	38	38	40	37	6	Q.plant+I	Topology 4,	56	56	56	52	56	56	56
1685	ENSG00000139644,	96	27	HKY+F+I	Topology 5,	42	42	42	44	40	40	42	32	2	mtZOA	Topology 1,Topology 5,	60	60	60	60	60	60	60
1686	ENSG00000108984,	75	19	K2P+I	Topology 7,	50	50	50	50	52	52	52	25	5	Q.plant	Topology 2,Topology 3,	56	56	56	56	56	56	56
1687	ENSG00000169221,	153	35	K2P+G4	Topology 1,	40	40	40	44	42	44	42	51	3	Q.bird	Topology 4,	70	70	70	70	70	70	70
1688	ENSG00000151445,	87	24	K2P+G4	Topology 3,	48	48	48	50	48	50	48	29	2	FLAVI	Topology 1,	60	60	60	60	60	60	60
1689	ENSG00000173540,	78	22	TIM3e+G4	Topology 1,	66	66	66	62	68	66	68	26	5	HIVb+G4	Topology 2,Topology 3,	76	76	76	76	76	76	76
1690	ENSG00000144747,	153	47	K2P+G4	Topology 5,	32	32	34	30	32	32	28	51	13	FLAVI+G4	Topology 3,	42	42	42	40	42	42	42
1691	ENSG00000079277,	99	40	K2P+I	Topology 6,	30	30	30	34	32	30	36	33	13	FLAVI+I	Topology 1,	50	50	50	50	50	52	48
1692	ENSG00000138670,	138	37	K2P+G4	Topology 3,	48	48	48	48	48	48	48	46	5	Q.bird	Topology 7,	62	62	62	62	62	62	62
1693	ENSG00000139436,	63	12	K2P+G4	Topology 3,	34	34	34	34	34	34	34	21	2	PMB	Topology 6,	40	40	40	40	40	40	40
1694	ENSG00000133657,	186	45	TPM2+F+R2	Topology 6,	40	40	40	40	40	38	40	62	16	Q.bird+G4	Topology 5,	40	40	40	40	38	36	36
1695	ENSG00000151553,	195	59	TIM3e+I+G4	Topology 3,	48	48	48	48	48	48	48	65	6	JTTDCMut	Topology 7,	66	66	66	66	66	66	66
1696	ENSG00000145246,	183	56	K2P+G4	Topology 7,	44	44	44	46	46	48	46	61	12	Q.plant+I	Topology 4,	60	60	60	58	60	60	58
1697	ENSG00000159082,	189	55	TIM3e+G4	Topology 3,	46	46	46	46	46	46	48	63	6	FLAVI+G4	Topology 4,	62	62	62	62	62	62	62
1698	ENSG00000179520,	84	22	HKY+F+G4	Topology 3,	54	54	54	54	54	54	54	28	3	mtZOA	Topology 1,Topology 2,Topology 3,Topology 4,Topology 5,Topology 6,Topology 7,	58	58	58	58	58	58	58
1699	ENSG00000144535,	54	13	K2P+I	Topology 7,	54	54	54	54	54	54	54	18	1	cpREV+I	Topology 4,Topology 6,Topology 7,	58	58	58	58	58	58	58
1700	ENSG00000115159,	132	37	K3P+I	Topology 1,	44	44	44	46	44	44	46	44	2	Q.plant+I	Topology 2,Topology 3,Topology 5,	60	60	60	60	60	60	60
1701	ENSG00000183386,	150	36	K2P+R2	Topology 4,	50	50	50	46	48	50	48	50	6	Dayhoff	Topology 4,	68	68	68	68	68	68	68
1702	ENSG00000147421,	135	26	K2P+G4	Topology 4,	66	66	66	62	68	68	64	45	2	Q.bird	Topology 1,Topology 2,Topology 3,	82	82	82	82	82	82	82
1703	ENSG00000141367,	42	3	JC	Topology 3,	62	62	62	62	62	62	62	14	0	rtREV	Topology 1,Topology 2,Topology 3,Topology 4,Topology 5,Topology 6,Topology 7,	64	64	64	64	64	64	64
1704	ENSG00000146826,	162	48	K2P+I+G4	Topology 7,	46	46	44	42	48	46	40	54	5	Q.pfam_gb+I	Topology 7,	70	70	70	70	70	70	70
1705	ENSG00000138279,	171	49	K2P+I	Topology 5,	32	32	32	28	30	32	32	57	6	Q.mammal+I	Topology 5,	46	46	46	44	44	46	46
1706	ENSG00000196510,	141	24	K2P+G4	Topology 2,	34	34	34	32	34	34	34	47	0	Q.yeast	Topology 4,Topology 6,Topology 7,	50	50	50	50	50	50	50
1707	ENSG00000197694,	99	21	K2P+G4	Topology 1,	38	38	38	34	38	38	36	33	0	Q.pfam	Topology 1,Topology 2,Topology 3,Topology 4,Topology 5,Topology 6,Topology 7,	42	42	42	42	42	42	42
1708	ENSG00000079931,	147	42	TIM3+F+G4	Topology 1,	38	38	38	32	38	38	38	49	13	HIVb+FU+I*R2	Topology 4,	42	42	42	40	42	42	40
1709	ENSG00000116752,	93	27	K2P+I	Topology 5,	44	44	44	44	44	44	44	31	0	Q.pfam_gb	Topology 1,Topology 2,Topology 3,Topology 5,	56	56	56	56	56	56	56
1710	ENSG00000168036,	102	26	K2P+I	Topology 1,	54	54	54	54	54	54	54	34	0	Q.mammal	Topology 1,Topology 2,Topology 3,Topology 4,Topology 5,Topology 6,Topology 7,	70	70	70	70	70	70	70
1711	ENSG00000137411,	87	30	K2P+G4	Topology 7,	44	44	44	44	44	44	44	29	6	Q.plant+G4	Topology 7,	50	50	50	50	50	50	50
1712	ENSG00000147421,	93	21	TIM3e+I+G4	Topology 1,	76	76	76	76	76	76	76	31	0	WAG	Topology 1,Topology 2,Topology 3,Topology 4,Topology 5,Topology 6,Topology 7,	78	78	78	78	78	78	78
1713	ENSG00000135549,	168	85	K2P+G4	Topology 4,	30	30	30	32	28	32	32	56	30	Q.bird+G4	Topology 7,	42	42	42	40	44	42	40
1714	ENSG00000138670,	96	30	K2P+I+R2	Topology 4,	48	48	48	46	46	46	46	32	3	Q.bird+I	Topology 5,	62	62	62	62	62	62	62
1715	ENSG00000149451,	75	33	K2P+G4	Topology 3,	42	42	42	40	42	42	44	25	12	Q.bird+G4	Topology 5,	54	54	54	54	54	54	56
1716	ENSG00000147955,	90	17	TNe+G4	Topology 1,	52	52	52	52	52	52	52	30	0	HIVb	Topology 2,Topology 3,Topology 5,	66	66	66	66	66	66	66
1717	ENSG00000078018,	75	26	K2P+I	Topology 5,	60	60	60	60	58	60	60	25	7	Q.bird	Topology 5,	70	70	70	70	70	70	70
1718	ENSG00000161203,	117	23	K2P+G4	Topology 6,	44	44	44	42	44	44	44	39	0	Q.bird	Topology 1,Topology 2,Topology 3,Topology 4,Topology 5,Topology 6,Topology 7,	54	54	54	54	54	54	54
1719	ENSG00000138433,	84	17	K2P+G4	Topology 4,	56	56	56	54	56	56	56	28	0	Q.insect	Topology 1,Topology 2,Topology 3,Topology 4,Topology 5,Topology 6,Topology 7,	60	60	60	60	60	60	60
1720	ENSG00000174013,	357	76	K2P+I+G4	Topology 1,	44	44	44	42	44	44	44	119	1	FLU	Topology 1,	70	70	70	70	70	70	70
1721	ENSG00000147862,	51	0	JC	Topology 5,	70	70	70	70	70	70	70	17	0	Q.mammal	Topology 6,Topology 7,	70	70	70	70	70	70	70
1722	ENSG00000197601,	66	14	TNe+I	Topology 1,	72	72	72	72	74	74	74	22	1	FLU	Topology 1,	80	80	80	80	80	80	80
1723	ENSG00000167862,	186	104	TVMe+I+R2	Topology 5,	24	26	26	24	22	26	24	62	36	Q.bird+G4	Topology 4,	46	46	46	44	46	46	44
1724	ENSG00000154710,	165	42	K2P+G4	Topology 3,	36	36	36	34	36	36	36	55	4	Q.mammal+G4	Topology 6,	50	50	50	50	50	50	50
1725	ENSG00000115233,	63	4	HKY+F+I	Topology 4,	80	80	80	80	80	80	80	21	0	Q.insect	Topology 1,Topology 2,Topology 3,Topology 4,Topology 5,Topology 6,Topology 7,	80	80	80	80	80	80	80
1726	ENSG00000189233,	90	38	TPM3+F+G4	Topology 1,	42	44	44	40	42	44	44	30	14	HIVb+I	Topology 1,	52	52	52	50	52	52	52
1727	ENSG00000163832,	117	46	TN+F+G4	Topology 7,	24	24	24	30	26	24	24	39	13	Q.bird+G4	Topology 7,	34	34	34	36	34	36	32
1728	ENSG00000085382,	87	18	TIM3e+I	Topology 7,	58	58	58	56	58	58	56	29	0	Q.pfam	Topology 1,Topology 2,Topology 3,Topology 4,Topology 5,Topology 6,Topology 7,	58	58	58	58	58	58	58
1729	ENSG00000147130,	114	29	K2P+G4	Topology 6,	52	52	52	52	50	50	50	38	5	Q.bird+I	Topology 7,	56	56	56	56	56	56	56
1730	ENSG00000135269,	252	50	TNe+G4	Topology 5,	40	40	40	40	38	42	40	84	5	Q.insect	Topology 2,Topology 3,	58	58	58	58	58	58	58
1731	ENSG00000106537,	63	13	TIM2e+G4	Topology 4,	50	50	50	52	50	50	52	21	1	Dayhoff	Topology 2,Topology 3,Topology 5,Topology 7,	56	56	56	56	56	56	56
1732	ENSG00000116748,	132	38	K2P+I	Topology 6,	52	52	52	52	52	50	52	44	1	Q.yeast+I	Topology 7,	64	64	64	64	64	64	64
1733	ENSG00000047648,	255	69	TNe+R3	Topology 6,	24	24	24	28	22	26	26	85	10	Q.bird+I	Topology 5,	58	58	58	58	58	58	58
1734	ENSG00000198353,ENSG00000197757,	303	58	TN+F+I	Topology 7,	46	46	46	48	44	46	42	101	2	HIVb	Topology 6,Topology 7,	72	72	72	72	72	72	72
1735	ENSG00000151376,	132	36	TIM3e+G4	Topology 1,	40	40	40	40	40	42	38	44	7	Q.plant+G4	Topology 7,	54	54	54	54	54	54	54
1736	ENSG00000030304,	174	83	TIM3e+I+R2	Topology 6,	34	32	34	34	32	30	32	58	28	Q.bird+G4	Topology 6,	54	54	54	52	54	52	52
1737	ENSG00000184634,	225	46	K2P+G4	Topology 3,	38	38	38	38	38	38	36	75	0	FLU	Topology 1,Topology 2,Topology 3,Topology 5,	54	54	54	54	54	54	54
1738	ENSG00000170653,	213	41	K2P+G4	Topology 5,	46	46	46	48	46	46	48	71	4	Q.mammal	Topology 5,	56	56	56	56	56	56	56
1739	ENSG00000134160,	99	28	K2P+I+G4	Topology 4,	36	36	36	36	36	36	36	33	4	Q.bird	Topology 7,	46	46	46	46	46	46	46
1740	ENSG00000198794,	99	17	TNe+G4	Topology 1,	44	44	44	44	44	44	44	33	2	mtART	Topology 2,Topology 3,	56	56	56	56	56	56	56
1741	ENSG00000085978,	54	2	K2P	Topology 4,	70	70	70	70	70	70	70	18	0	cpREV	Topology 1,Topology 2,Topology 3,Topology 4,Topology 5,Topology 6,Topology 7,	70	70	70	70	70	70	70
1742	ENSG00000170545,	174	43	K2P+G4	Topology 2,	26	26	26	30	26	28	26	58	16	Q.plant+G4	Topology 7,	44	44	44	40	44	44	44
1743	ENSG00000140873,	171	53	K2P+G4	Topology 2,	30	28	30	30	32	30	30	57	13	FLU+G4	Topology 1,	42	42	42	44	44	42	44
1744	ENSG00000117533,	48	5	K2P	Topology 7,	52	52	52	52	52	52	52	16	1	FLU	Topology 1,Topology 2,Topology 4,Topology 5,Topology 6,Topology 7,	54	54	54	54	54	54	54
1745	ENSG00000152254,	108	27	K2P+I	Topology 5,	48	48	48	48	48	48	48	36	6	Q.bird+G4	Topology 5,	62	62	62	62	62	62	62
1746	ENSG00000113194,	138	5	K2P+G4	Topology 2,	66	66	66	66	66	66	66	46	0	JTT	Topology 4,Topology 5,Topology 6,	68	68	68	68	68	68	68
1747	ENSG00000115073,	60	18	TVMe+I	Topology 1,	42	42	42	40	42	42	42	20	1	Q.yeast	Topology 1,Topology 2,Topology 3,Topology 5,	56	56	56	56	56	56	56
1748	ENSG00000025796,	153	33	K2P+G4	Topology 7,	34	34	34	32	34	34	32	51	1	Q.bird	Topology 6,Topology 7,	56	56	56	56	56	56	56
1749	ENSG00000168542,	99	44	TIM3e+G4	Topology 7,	34	34	34	32	34	34	34	33	8	FLU+F+G4	Topology 4,	48	48	48	46	48	48	50
1750	ENSG00000075213,	156	34	TNe+I	Topology 5,	60	60	60	60	60	60	60	52	4	Q.plant	Topology 5,	60	60	60	60	58	60	60
1751	ENSG00000163389,	120	29	K2P+I+G4	Topology 3,	54	54	54	54	54	54	54	40	5	FLAVI+FU*R2	Topology 4,	68	68	68	68	68	68	68
1752	ENSG00000107874,	144	38	K2P+I+R2	Topology 1,	54	54	54	58	54	54	58	48	3	Q.insect	Topology 4,	66	66	66	66	66	66	66
1753	ENSG00000144744,	84	20	K2P+I	Topology 5,	50	50	50	48	52	50	50	28	1	Q.pfam_gb	Topology 1,Topology 2,Topology 3,Topology 4,Topology 5,Topology 6,Topology 7,	62	62	62	62	62	62	62
1754	ENSG00000109321,	60	22	HKY+F+I	Topology 5,	42	42	42	44	42	44	42	20	12	Q.mammal+I	Topology 3,	46	46	46	46	46	46	46
1755	ENSG00000112511,	81	16	K2P+I	Topology 5,	48	48	48	48	48	48	48	27	0	Q.mammal+I	Topology 4,	52	52	52	52	52	52	52
1756	ENSG00000173692,	117	25	K2P+G4	Topology 6,	46	46	46	48	46	48	46	39	0	LG	Topology 6,Topology 7,	56	56	56	56	56	56	56
1757	ENSG00000109111,	126	24	K2P+G4	Topology 4,	48	48	48	46	48	48	46	42	0	Blosum62	Topology 1,Topology 2,Topology 3,Topology 4,Topology 5,Topology 6,Topology 7,	70	70	70	70	70	70	70
1758	ENSG00000083520,	213	60	K2P+G4	Topology 3,	28	28	26	26	28	28	28	71	9	JTTDCMut+FU*R2	Topology 4,	48	48	48	50	50	48	48
1759	ENSG00000182473,	66	12	K2P+G4	Topology 6,	50	50	50	46	48	48	48	22	1	Q.yeast+I	Topology 1,Topology 4,Topology 6,Topology 7,	60	60	60	60	60	60	60
1760	ENSG00000137872,	63	18	HKY+F+G4	Topology 1,	70	70	70	72	70	70	72	21	1	HIVb	Topology 4,Topology 6,Topology 7,	80	80	80	80	80	80	80
1761	ENSG00000112367,	99	27	K2P+G4	Topology 6,	38	38	38	36	38	38	38	33	3	Q.insect+I	Topology 5,	50	50	50	50	50	50	50
1762	ENSG00000131148,	156	39	TIM3e+I+R2	Topology 6,	30	30	30	30	30	28	30	52	1	Q.bird	Topology 4,Topology 6,	52	52	52	52	52	52	52
1763	ENSG00000166847,	117	26	K3P+G4	Topology 3,	62	62	62	64	62	64	62	39	0	FLU	Topology 4,	70	70	70	70	70	70	70
1764	ENSG00000064419,	90	18	K2P+G4	Topology 5,	42	42	42	42	38	40	40	30	3	Dayhoff	Topology 4,	58	58	58	58	58	58	58
1765	ENSG00000198561,	66	21	TNe+G4	Topology 7,	48	48	48	48	46	48	48	22	2	Q.bird	Topology 5,	58	58	58	58	58	58	58
1766	ENSG00000134594,	453	93	K2P+I+R3	Topology 5,	28	28	28	30	24	28	30	151	7	Q.bird+I	Topology 5,	60	60	60	60	60	60	60
1767	ENSG00000204356,	54	6	K2P+G4	Topology 7,	70	70	70	70	70	70	70	18	0	Q.pfam_gb	Topology 1,Topology 2,Topology 3,Topology 5,	72	72	72	72	72	72	72
1768	ENSG00000167103,	264	90	HKY+F+G4	Topology 2,	34	34	34	36	34	36	32	88	25	Q.bird+G4	Topology 5,	38	38	38	42	38	40	38
1769	ENSG00000133226,	273	64	TIM2e+G4	Topology 7,	26	26	26	28	26	28	26	91	5	mtMAM+FO+I	Topology 1,	46	46	46	46	46	46	46
1770	ENSG00000172732,	120	60	TIM3e+R3	Topology 1,	36	36	36	40	34	38	38	40	17	Q.bird+G4	Topology 5,	50	50	50	52	50	50	54
1771	ENSG00000113758,	66	16	TIM2e+I	Topology 4,	44	44	44	38	44	44	42	22	1	WAG	Topology 2,Topology 3,	54	54	54	54	54	54	54
1772	ENSG00000198833,	276	113	TVMe+I+R2	Topology 3,	24	24	24	30	28	26	26	92	31	Q.bird+G4	Topology 3,	44	44	44	44	46	44	44
1773	ENSG00000138593,	324	114	K2P+G4	Topology 2,	28	28	28	36	30	30	32	108	30	Q.bird+I	Topology 6,	46	46	46	46	48	46	48
1774	ENSG00000125772,	129	28	TIM2e+G4	Topology 3,	42	42	42	42	44	42	42	43	6	FLU+I	Topology 3,	54	54	54	54	56	54	54
1775	ENSG00000165138,	42	9	TIM2e+G4	Topology 6,	64	64	64	64	64	64	64	14	0	LG	Topology 1,Topology 2,Topology 3,Topology 5,	64	64	64	64	64	64	64
1776	ENSG00000155827,	78	15	TIM3e+G4	Topology 4,	42	42	42	40	44	44	44	26	0	FLU	Topology 1,Topology 2,Topology 3,Topology 5,	56	56	56	56	56	56	56
1777	ENSG00000111885,	114	38	TIM3+F+G4	Topology 7,	32	32	32	34	32	34	32	38	13	cpREV+G4	Topology 7,	40	40	40	40	40	38	40
1778	ENSG00000124003,	177	82	K2P+G4	Topology 7,	34	34	34	30	34	34	32	59	29	Q.plant+G4	Topology 4,	44	44	44	42	44	44	44
1779	ENSG00000010626,	108	38	K3P+G4	Topology 5,	48	48	48	48	48	48	52	36	13	Q.plant+G4	Topology 2,	50	50	50	52	50	50	52
1780	ENSG00000135336,	117	44	K2P+I	Topology 1,	32	32	32	36	36	32	34	39	9	Q.plant+G4	Topology 2,	44	44	44	44	46	46	46
1781	ENSG00000170222,	600	263	TIM3e+I+G4	Topology 7,	20	20	20	26	18	20	22	200	75	Q.bird+G4	Topology 7,	26	26	26	32	28	26	28
1782	ENSG00000101935,	111	16	K2P+I	Topology 5,	72	72	72	72	70	72	72	37	1	mtMAM	Topology 1,	76	76	76	76	76	76	76
1783	ENSG00000049167,	63	19	K2P+G4	Topology 3,	42	42	42	48	44	44	44	21	5	HIVb+G4	Topology 4,	52	52	52	52	52	52	52
1784	ENSG00000172531,ENSG00000172508,	174	79	TPM2+F+G4	Topology 1,	28	28	28	32	32	28	30	58	29	Q.bird+G4	Topology 2,	38	38	38	40	40	40	40
1785	ENSG00000166747,	99	12	K2P+G4	Topology 6,	46	46	46	46	46	44	46	33	0	FLU	Topology 1,Topology 2,Topology 3,Topology 4,Topology 5,Topology 6,Topology 7,	54	54	54	54	54	54	54
1786	ENSG00000118257,	168	50	K2P+I+R2	Topology 3,	40	40	40	42	42	40	40	56	10	Q.bird+I	Topology 5,	58	58	58	58	58	58	60
1787	ENSG00000147862,	66	13	TNe+G4	Topology 5,	54	54	54	54	56	56	58	22	0	Q.plant	Topology 1,Topology 2,Topology 3,Topology 4,Topology 5,Topology 6,Topology 7,	70	70	70	70	70	70	70
1788	ENSG00000147862,	117	12	K2P+G4	Topology 4,	54	54	54	54	54	54	54	39	0	FLU	Topology 1,Topology 2,Topology 3,Topology 4,Topology 5,Topology 6,Topology 7,	56	56	56	56	56	56	56
1789	ENSG00000169446,	102	14	K2P+G4	Topology 4,	56	56	56	52	56	56	54	34	0	FLAVI	Topology 1,Topology 2,Topology 3,Topology 5,	68	68	68	68	68	68	68
1790	ENSG00000077380,	87	17	K2P+G4	Topology 3,	62	62	62	60	62	62	62	29	1	Q.mammal	Topology 1,	74	74	74	74	74	74	74
1791	ENSG00000107140,	90	22	TN+F+G4	Topology 3,	58	58	58	56	58	58	58	30	4	Q.bird+G4	Topology 7,	60	60	60	60	60	60	60
1792	ENSG00000101654,	162	34	K2P+G4	Topology 5,	46	46	46	42	44	46	48	54	4	Q.plant+G4	Topology 5,	58	58	58	58	58	58	60
1793	ENSG00000187446,	66	11	K3P+G4	Topology 5,	56	56	56	58	56	56	58	22	0	FLAVI	Topology 1,Topology 2,Topology 3,Topology 4,Topology 5,Topology 6,Topology 7,	62	62	62	62	62	62	62
1794	ENSG00000122121,	69	30	K3P+I+R2	Topology 4,	50	50	50	48	50	50	50	23	9	Q.plant+G4	Topology 2,	54	54	54	52	54	54	54
1795	ENSG00000197587,	177	35	TPM3+F+I+R2	Topology 4,	46	46	46	44	46	46	48	59	0	Q.mammal	Topology 1,Topology 2,Topology 3,Topology 4,Topology 5,Topology 6,Topology 7,	66	66	66	66	66	66	66
1796	ENSG00000084453,	129	32	TPM3+F+G4	Topology 5,	30	30	30	30	30	30	30	43	10	mtMet+I	Topology 7,	26	26	26	28	26	26	24
1797	ENSG00000171169,	510	134	TIM3+F+I+R2	Topology 7,	22	22	22	20	22	22	20	170	18	Q.mammal+FU*R2	Topology 4,	54	54	54	56	56	54	56
1798	ENSG00000198561,	126	42	K2P+G4	Topology 7,	56	56	56	56	56	56	56	42	3	HIVb	Topology 4,Topology 5,Topology 6,	66	66	66	66	66	66	66
1799	ENSG00000189079,	78	7	K2P+G4	Topology 7,	46	46	46	46	44	42	44	26	3	Q.bird	Topology 1,Topology 2,Topology 3,	48	48	48	48	48	48	48
1800	ENSG00000128052,	135	38	TIM3e+G4	Topology 6,	48	48	48	48	48	46	48	45	4	Q.bird	Topology 2,	64	64	64	64	64	64	64
1801	ENSG00000133110,	81	18	K2P+I	Topology 1,	60	60	60	58	60	60	58	27	5	Q.plant	Topology 1,	68	68	68	68	68	68	68
1802	ENSG00000166747,	201	19	K3P+R2	Topology 3,	50	50	50	50	52	50	52	67	0	LG	Topology 1,Topology 2,Topology 3,Topology 4,Topology 5,Topology 6,Topology 7,	62	62	62	62	62	62	62
1803	ENSG00000119725,	216	63	K2P+I	Topology 5,	40	40	40	42	40	42	42	72	14	Q.mammal+I	Topology 5,	50	50	50	48	50	50	50
1804	ENSG00000124507,	120	30	TIM3e+I+R2	Topology 2,	56	56	56	56	56	56	56	40	4	Q.plant+I	Topology 3,	58	58	58	60	58	58	60
1805	ENSG00000154727,	243	65	K2P+G4	Topology 2,	36	36	36	36	36	36	38	81	5	Q.bird	Topology 1,	58	58	58	58	58	58	58
1806	ENSG00000146842,	96	25	K3P+G4	Topology 2,	50	50	50	52	50	48	50	32	5	Q.bird	Topology 5,	58	58	58	58	58	58	58
1807	ENSG00000184459,	153	67	K2P+G4	Topology 5,	26	26	26	24	26	26	24	51	26	Q.bird+G4	Topology 7,	38	38	38	38	38	38	38
1808	ENSG00000075539,	147	13	TNe+G4	Topology 4,	50	50	50	46	50	50	48	49	1	Dayhoff	Topology 7,	56	56	56	56	56	56	56
1809	ENSG00000161800,	84	15	K2P+G4	Topology 5,	50	50	50	48	50	50	50	28	7	Q.bird	Topology 1,	54	54	54	52	54	54	54
1810	ENSG00000068912,	222	28	K2P+G4	Topology 7,	50	50	50	48	50	50	50	74	1	FLU	Topology 1,Topology 2,Topology 3,Topology 5,	62	62	62	62	62	62	62
1811	ENSG00000145860,	138	32	K2P+G4	Topology 2,	48	48	48	48	48	48	48	46	0	mtZOA	Topology 1,Topology 2,Topology 3,Topology 5,	62	62	62	62	62	62	62
1812	ENSG00000164483,	183	76	TIM3e+I+R2	Topology 5,	52	52	52	54	52	52	54	61	23	Q.bird+G4	Topology 5,	58	58	58	58	56	58	58
1813	ENSG00000170017,	132	31	TN+F+G4	Topology 4,	50	50	50	46	50	50	52	44	4	HIVw	Topology 6,	64	64	64	64	64	64	64
1814	ENSG00000148688,	105	32	K2P+G4	Topology 2,	38	38	38	38	38	40	38	35	9	Q.bird+G4	Topology 5,	40	40	40	42	42	44	44
1815	ENSG00000139651,	150	13	K2P+R2	Topology 1,	58	58	58	58	58	58	58	50	1	Q.mammal	Topology 4,	68	68	68	68	68	68	68
1816	ENSG00000131238,	90	28	K2P+G4	Topology 7,	50	50	50	50	48	46	48	30	5	LG+FU*R2	Topology 4,	58	58	58	58	58	58	58
1817	ENSG00000184304,	123	29	HKY+F+I+R2	Topology 5,	44	44	44	42	44	44	46	41	5	Q.insect	Topology 4,	52	52	52	52	52	52	52
1818	ENSG00000141279,	108	21	K2P+G4	Topology 5,	32	32	32	32	32	32	32	36	3	Q.bird	Topology 7,	44	44	44	44	44	44	44
1819	ENSG00000067334,	96	32	K2P+G4	Topology 4,	36	36	36	32	36	36	34	32	11	HIVb+FU*R2	Topology 2,	46	46	46	46	46	46	46
1820	ENSG00000064102,	129	25	K2P+I	Topology 7,	42	42	42	42	42	42	42	43	0	Q.insect	Topology 2,Topology 3,Topology 5,	54	54	54	54	54	54	54
1821	ENSG00000085365,	162	44	K2P+G4	Topology 5,	48	48	48	46	46	46	44	54	5	Q.plant+I	Topology 4,	70	70	70	70	70	70	70
1822	ENSG00000121671,	150	31	HKY+F+I+G4	Topology 7,	56	56	56	54	56	56	56	50	2	PMB	Topology 6,Topology 7,	60	60	60	60	60	60	60
1823	ENSG00000010292,	132	39	TIM2e+G4	Topology 4,	42	42	42	42	42	44	40	44	10	HIVb+G4	Topology 4,	48	48	48	48	48	48	48
1824	ENSG00000114346,	108	20	K2P+G4	Topology 2,	58	58	58	56	58	58	58	36	6	FLAVI	Topology 4,	60	60	60	60	60	60	60
1825	ENSG00000185760,	54	17	TVMe+I	Topology 7,	58	58	58	58	58	58	58	18	10	Q.bird+I	Topology 7,	56	56	56	56	56	56	54
1826	ENSG00000148225,	141	54	K2P+G4	Topology 7,	52	52	52	48	48	52	50	47	15	HIVb+G4	Topology 5,	62	62	62	60	62	62	62
1827	ENSG00000079257,ENSG00000168827,	132	32	K2P+I	Topology 5,	40	40	40	42	40	38	40	44	0	FLAVI+I	Topology 1,	58	58	58	58	58	58	58
1828	ENSG00000115365,	72	21	K2P+G4	Topology 4,	66	66	66	64	66	66	66	24	2	Dayhoff	Topology 2,Topology 3,Topology 5,	66	66	66	62	66	66	66
1829	ENSG00000115524,	270	63	K2P+I+R2	Topology 4,	42	42	42	42	42	42	42	90	0	LG	Topology 1,Topology 2,Topology 3,Topology 4,Topology 5,Topology 6,Topology 7,	52	52	52	52	52	52	52
1830	ENSG00000064703,	99	35	TNe+G4	Topology 3,	36	36	36	36	36	34	34	33	8	FLAVI+G4	Topology 3,	52	52	52	52	52	52	52
1831	ENSG00000100592,	207	65	K3P+I+G4	Topology 7,	30	30	30	32	34	32	28	69	8	Q.bird+G4	Topology 7,	64	64	64	64	64	64	64
1832	ENSG00000013523,	156	38	TN+F+G4	Topology 3,	34	34	34	34	34	34	36	52	8	Q.bird+G4	Topology 7,	50	50	50	50	50	50	50
1833	ENSG00000075415,	171	35	K2P+I	Topology 5,	40	40	40	42	40	42	40	57	3	JTTDCMut+I	Topology 4,	56	56	56	56	56	56	56
1834	ENSG00000082898,	72	9	K2P+I	Topology 4,	54	54	54	54	54	54	54	24	0	HIVb	Topology 1,Topology 2,Topology 3,Topology 4,Topology 5,Topology 6,Topology 7,	60	60	60	60	60	60	60
1835	ENSG00000139197,	198	54	HKY+F+G4	Topology 1,	36	36	36	36	38	38	38	66	7	Q.bird+FU*R2	Topology 4,	54	54	54	54	54	54	54
1836	ENSG00000019485,	117	22	K2P+R2	Topology 4,	38	38	38	36	38	38	38	39	7	Q.bird	Topology 4,	56	56	56	54	56	56	56
1837	ENSG00000127995,ENSG00000127990,	123	30	K2P+R2	Topology 3,	52	52	52	50	52	52	54	41	5	Q.yeast+G4	Topology 4,	72	72	72	72	72	72	72
1838	ENSG00000182197,	159	27	K2P+I+G4	Topology 3,	40	40	40	42	40	40	40	53	0	cpREV	Topology 1,Topology 2,Topology 3,Topology 5,Topology 6,Topology 7,	60	60	60	60	60	60	60
1839	ENSG00000163581,	204	73	K2P+G4	Topology 5,	32	32	32	32	30	32	32	68	20	mtMet+G4	Topology 5,	48	48	48	46	48	48	50
1840	ENSG00000106459,	123	21	K2P+I+G4	Topology 7,	58	58	58	58	56	56	56	41	0	WAG	Topology 1,Topology 2,Topology 3,Topology 4,Topology 5,Topology 6,Topology 7,	76	76	76	76	76	76	76
1841	ENSG00000110025,	114	27	K3P+I+G4	Topology 4,	38	38	36	34	38	36	38	38	2	Q.bird	Topology 5,	56	56	56	56	56	56	56
1842	ENSG00000214944,	180	55	K2P+G4	Topology 5,	30	30	30	28	30	30	30	60	6	Q.bird+I	Topology 3,	44	44	44	42	44	44	44
1843	ENSG00000119682,	126	30	K2P+G4	Topology 3,	54	54	54	54	54	54	54	42	3	Q.insect	Topology 5,	68	68	68	70	70	68	68
1844	ENSG00000239779,	69	21	TNe+I	Topology 1,	58	58	58	60	60	58	62	23	9	Q.mammal+G4	Topology 2,	70	70	70	72	72	70	72
1845	ENSG00000038358,	165	45	K2P+I+G4	Topology 3,	44	44	44	50	46	44	46	55	2	Q.bird	Topology 6,	68	68	68	68	68	68	68
1846	ENSG00000170185,	159	49	K2P+G4	Topology 5,	50	50	50	50	48	50	46	53	6	Q.bird	Topology 1,Topology 2,Topology 3,Topology 5,	72	72	72	72	72	72	72
1847	ENSG00000174226,	78	20	K2P+I	Topology 6,	46	46	46	44	46	46	46	26	7	Q.bird	Topology 4,	50	50	50	48	50	50	50
1848	ENSG00000078618,	105	24	K2P+I	Topology 6,	48	48	48	52	48	46	50	35	3	LG+I	Topology 1,Topology 2,Topology 3,Topology 4,Topology 5,Topology 6,	60	60	60	60	58	58	58
1849	ENSG00000078140,	93	1	HKY+F	Topology 6,Topology 7,	74	74	74	74	74	74	74	31	0	rtREV	Topology 1,Topology 2,Topology 3,Topology 4,Topology 5,Topology 6,Topology 7,	74	74	74	74	74	74	74
1850	ENSG00000102225,	102	30	K2P+G4	Topology 2,	54	54	54	52	56	54	54	34	5	FLU	Topology 5,	66	66	66	66	66	66	66
1851	ENSG00000096696,	153	38	K2P+R2	Topology 1,	48	48	48	46	46	46	44	51	6	HIVb	Topology 5,	60	60	60	60	60	60	60
1852	ENSG00000117525,	177	92	K2P+G4	Topology 5,	38	38	38	38	38	38	40	59	38	Q.mammal+G4	Topology 5,	46	46	46	42	46	46	44
1853	ENSG00000128918,ENSG00000103569,	117	50	K2P+G4	Topology 6,	48	48	48	50	46	44	50	39	16	Q.plant+G4	Topology 6,	66	66	66	66	64	64	64
1854	ENSG00000086991,	78	29	K2P+G4	Topology 3,	50	50	50	50	52	50	50	26	5	Q.bird+G4	Topology 2,Topology 3,	60	60	60	60	60	60	60
1855	ENSG00000156374,	57	4	K2P+G4	Topology 5,	72	72	72	72	72	72	72	19	0	LG	Topology 4,Topology 6,Topology 7,	78	78	78	78	78	78	78
1856	ENSG00000120868,	126	31	K2P+G4	Topology 7,	42	42	42	42	40	40	42	42	8	Q.bird+G4	Topology 5,	54	54	54	54	54	54	54
1857	ENSG00000100325,	159	14	K2P+G4	Topology 3,	74	74	74	74	74	74	74	53	2	Q.bird	Topology 1,	74	74	74	74	74	74	74
1858	ENSG00000054965,	141	24	HKY+F+I+G4	Topology 5,	64	64	64	64	64	64	64	47	0	rtREV	Topology 4,Topology 6,Topology 7,	80	80	80	80	80	80	80
1859	ENSG00000180398,	159	36	K2P+G4	Topology 7,	48	48	48	50	48	46	48	53	1	Q.bird	Topology 4,	62	62	62	62	62	62	62
1860	ENSG00000136111,	120	44	HKY+F+G4	Topology 2,	48	48	48	46	48	48	48	40	10	Q.bird+G4	Topology 6,	52	52	52	52	52	52	52
1861	ENSG00000017427,	180	60	K3P+I+R2	Topology 3,	52	52	52	52	50	50	50	60	11	Q.mammal+G4	Topology 7,	64	64	64	64	62	64	64
1862	ENSG00000127920,	96	26	K2P+I	Topology 2,	54	54	54	54	54	54	54	32	2	Q.insect	Topology 1,Topology 2,Topology 3,Topology 5,	64	64	64	64	64	64	64
1863	ENSG00000116106,	153	34	K2P+I+G4	Topology 3,	54	54	54	54	54	54	54	51	2	Q.bird	Topology 7,	64	64	64	64	64	64	64
1864	ENSG00000115317,	195	62	K2P+I+R2	Topology 2,	52	52	52	54	50	52	54	65	4	Q.plant+I	Topology 2,Topology 3,	78	78	78	78	78	78	78
1865	ENSG00000084731,	171	40	K3P+G4	Topology 6,	24	24	22	26	24	24	26	57	6	Q.bird	Topology 3,	46	46	46	46	46	46	46
1866	ENSG00000113282,	39	3	K2P	Topology 5,	62	62	62	62	62	62	62	13	0	FLAVI	Topology 1,Topology 2,Topology 3,Topology 4,Topology 5,Topology 6,Topology 7,	64	64	64	64	64	64	64
1867	ENSG00000176853,	57	10	TNe+I	Topology 4,	58	58	58	56	58	58	58	19	0	Q.yeast	Topology 1,Topology 2,Topology 3,Topology 4,Topology 5,Topology 6,Topology 7,	72	72	72	72	72	72	72
1868	ENSG00000133226,	90	6	TN+F+I	Topology 6,	40	40	40	42	40	40	42	30	0	Q.insect	Topology 1,Topology 2,Topology 3,Topology 4,Topology 5,Topology 6,Topology 7,	46	46	46	46	46	46	46
1869	ENSG00000137822,	123	34	K2P+G4	Topology 4,	42	42	42	40	42	42	42	41	3	Q.mammal+G4	Topology 7,	60	60	60	60	60	60	60
1870	ENSG00000158578,	159	55	K2P+G4	Topology 6,	42	42	40	42	42	42	42	53	9	Q.bird+FU+I*R2	Topology 5,	64	64	64	64	64	64	64
1871	ENSG00000117400,	162	67	TIM2e+I+R2	Topology 5,	32	32	32	36	32	34	32	54	19	Q.bird+G4	Topology 5,	40	40	40	42	40	42	40
1872	ENSG00000127483,	96	6	K2P	Topology 4,	70	70	70	70	70	70	70	32	3	Q.bird	Topology 5,	70	70	70	70	70	70	70
1873	ENSG00000124596,ENSG00000001167,	87	6	K3P+R2	Topology 6,	72	72	72	72	72	72	72	29	0	rtREV	Topology 1,Topology 2,Topology 3,Topology 4,Topology 5,Topology 6,Topology 7,	80	80	80	80	80	80	80
1874	ENSG00000137501,	99	27	K2P+I	Topology 1,	40	40	40	40	40	40	42	33	12	Q.bird	Topology 4,	48	48	48	48	46	46	46
1875	ENSG00000100603,	66	9	K3P+G4	Topology 5,	40	40	40	40	38	38	38	22	0	HIVw	Topology 1,Topology 2,Topology 3,Topology 4,Topology 5,Topology 6,Topology 7,	50	50	50	50	50	50	50
1876	ENSG00000139624,	129	29	K2P+G4	Topology 3,	56	56	56	56	56	56	56	43	4	Q.bird+G4	Topology 2,Topology 3,	62	62	62	60	62	62	62
1877	ENSG00000175826,	72	12	TIMe+R2	Topology 7,	66	66	66	62	66	66	62	24	0	Blosum62	Topology 1,Topology 2,Topology 3,Topology 4,Topology 5,Topology 6,Topology 7,	74	74	74	74	74	74	74
1878	ENSG00000165912,	120	38	TNe+G4	Topology 5,	36	36	36	34	36	36	38	40	9	Q.bird+G4	Topology 3,	52	52	52	52	52	50	52
1879	ENSG00000166135,	105	16	K2P+G4	Topology 1,	54	54	54	56	52	52	52	35	0	JTTDCMut	Topology 1,Topology 4,Topology 6,	62	62	62	62	62	62	62
1880	ENSG00000156687,	165	16	K2P+I	Topology 6,	44	44	44	44	44	44	46	55	3	Dayhoff	Topology 4,	58	58	58	58	58	58	58
1881	ENSG00000166321,	126	32	TNe+G4	Topology 6,	36	36	36	36	36	36	38	42	8	Q.bird+G4	Topology 4,	48	48	48	48	48	48	48
1882	ENSG00000154415,	123	63	K3P+G4	Topology 5,	54	54	54	56	54	52	54	41	27	Q.bird	Topology 5,	52	52	52	56	52	54	54
1883	ENSG00000144228,	54	7	TNe+I	Topology 1,	62	62	62	62	60	60	60	18	1	Q.bird	Topology 1,Topology 5,	68	68	68	68	68	68	68
1884	ENSG00000154556,	93	30	TN+F+G4	Topology 5,	32	32	32	38	30	34	36	31	7	Q.bird+I	Topology 2,	44	44	44	46	44	44	44
1885	ENSG00000112655,	147	42	TIM3e+G4	Topology 1,	32	32	32	28	32	32	30	49	8	FLU+I	Topology 6,	34	34	34	34	34	34	34
1886	ENSG00000105204,	141	28	K2P+I+G4	Topology 1,	50	50	50	50	52	50	48	47	4	Q.bird	Topology 6,Topology 7,	58	58	58	60	60	58	60
1887	ENSG00000090432,	87	28	K2P+G4	Topology 3,	42	42	42	44	44	46	44	29	6	FLAVI+G4	Topology 3,	60	60	60	60	62	60	62
1888	ENSG00000004897,	78	8	K2P+G4	Topology 4,	50	50	50	50	50	50	50	26	0	Q.mammal	Topology 1,Topology 2,Topology 3,Topology 4,Topology 5,Topology 6,Topology 7,	52	52	52	52	54	54	54
1889	ENSG00000173692,	174	45	TNe+I	Topology 7,	40	40	40	40	40	42	42	58	0	WAG	Topology 1,Topology 2,Topology 3,Topology 4,Topology 5,Topology 6,Topology 7,	54	54	54	54	56	56	56
1890	ENSG00000168701,	96	22	K2P+I	Topology 5,	52	52	52	52	52	52	56	32	1	HIVw	Topology 1,Topology 2,Topology 3,Topology 5,	70	70	70	70	70	70	70
1891	ENSG00000171763,	159	57	K2P+G4	Topology 5,	34	34	34	34	34	34	34	53	21	Q.bird+G4	Topology 5,	46	46	46	46	46	46	46
1892	ENSG00000151834,	141	36	K2P+G4	Topology 5,	42	42	42	40	42	42	42	47	0	FLU	Topology 1,Topology 2,Topology 3,Topology 4,Topology 5,Topology 6,Topology 7,	60	60	60	60	60	60	60
1893	ENSG00000164253,	111	35	K2P+G4	Topology 4,	42	42	42	40	40	40	40	37	13	Q.bird	Topology 1,	48	48	48	48	46	46	46
1894	ENSG00000139318,	435	95	TNe+I+R2	Topology 4,	44	42	44	40	46	44	42	145	4	Q.bird	Topology 7,	66	66	66	66	66	66	66
1895	ENSG00000110851,	117	34	K2P+I+G4	Topology 6,	42	42	42	40	42	42	42	39	6	FLAVI+I	Topology 7,	50	50	50	50	50	50	50
1896	ENSG00000170579,	51	9	TNe	Topology 2,Topology 3,	62	62	62	64	64	62	62	17	5	mtVer	Topology 4,	60	60	60	62	62	60	60
1897	ENSG00000142875,	60	16	K2P+I	Topology 4,	46	46	46	42	48	46	44	20	3	Q.bird+I	Topology 6,	54	54	54	54	54	54	56
1898	ENSG00000164794,	528	184	SYM+I+G4	Topology 1,	32	32	32	34	36	32	34	176	23	Q.plant+G4	Topology 1,	60	60	60	62	62	60	60
1899	ENSG00000198265,	198	18	K2P+I	Topology 6,	52	52	52	50	52	52	52	66	1	Q.bird	Topology 2,Topology 3,Topology 5,	54	54	54	54	54	54	54
1900	ENSG00000155561,	162	59	K2P+I	Topology 2,	38	38	38	34	38	36	38	54	8	FLAVI+I	Topology 2,	50	50	50	48	50	50	50
1901	ENSG00000166118,	78	35	K3P+G4	Topology 4,	44	44	44	42	46	42	44	26	11	FLAVI+G4	Topology 2,	62	62	62	60	62	62	62
1902	ENSG00000134982,	117	19	TIM3+F+G4	Topology 1,	38	38	38	40	40	38	40	39	0	Q.insect	Topology 1,Topology 2,Topology 3,Topology 4,Topology 5,Topology 6,Topology 7,	52	52	52	52	54	54	54
1903	ENSG00000145247,	78	34	TVMe+G4	Topology 3,	50	50	50	52	54	50	52	26	10	Q.bird+G4	Topology 1,	60	60	60	60	60	60	60
1904	ENSG00000173905,	168	61	TIM3+F+G4	Topology 3,	36	36	36	38	34	32	36	56	15	Q.bird+G4	Topology 3,	46	46	46	46	46	46	48
1905	ENSG00000112214,	174	60	K2P+R3	Topology 4,	56	56	56	54	56	56	56	58	15	Q.bird+G4	Topology 7,	58	58	58	58	54	58	58
1906	ENSG00000221818,	81	11	K2P+G4	Topology 2,	50	50	50	50	52	52	52	27	0	Poisson	Topology 1,Topology 2,Topology 3,Topology 4,Topology 5,Topology 6,Topology 7,	62	62	62	62	62	62	62
1907	ENSG00000132589,	90	2	JC	Topology 1,Topology 2,Topology 3,Topology 4,Topology 5,Topology 6,Topology 7,	70	70	70	70	70	70	70	30	0	Q.bird	Topology 1,Topology 2,Topology 3,Topology 4,Topology 5,Topology 6,Topology 7,	72	72	72	72	72	72	72
1908	ENSG00000119812,	51	8	TNe+I	Topology 7,	76	76	76	76	76	76	76	17	1	Q.bird+I	Topology 1,Topology 2,Topology 3,Topology 4,Topology 5,Topology 6,Topology 7,	82	82	82	82	82	82	82
1909	ENSG00000240344,	75	17	K2P+I	Topology 7,	28	28	28	30	28	30	28	25	3	FLU	Topology 4,	44	44	44	44	44	44	42
1910	ENSG00000127481,	171	40	TIM2+F+G4	Topology 2,	40	40	40	40	42	42	42	57	5	Q.bird	Topology 5,	54	54	54	56	54	54	56
1911	ENSG00000137251,	147	41	K2P+G4	Topology 2,	48	48	48	44	48	48	48	49	9	Q.bird+G4	Topology 4,	62	62	62	62	62	62	62
1912	ENSG00000173653,	165	43	TN+F+G4	Topology 5,	48	48	48	52	48	46	48	55	2	Q.bird	Topology 1,Topology 2,Topology 3,Topology 5,Topology 6,Topology 7,	66	66	66	66	66	66	66
1913	ENSG00000092853,	153	20	K2P+G4	Topology 5,	54	54	54	52	54	54	54	51	5	Q.mammal	Topology 1,	62	62	62	62	62	62	62
1914	ENSG00000116132,	180	44	HKY+F+G4	Topology 3,	54	54	54	56	56	56	54	60	3	Q.pfam	Topology 1,Topology 2,Topology 3,Topology 4,	68	68	68	68	68	68	68
1915	ENSG00000186998,	90	4	JC	Topology 4,	58	58	58	58	58	58	58	30	0	Q.mammal	Topology 6,Topology 7,	64	64	64	64	64	64	64
1916	ENSG00000182557,	150	44	TPM2+F+I+R2	Topology 2,	34	34	34	38	34	36	34	50	10	Q.plant+G4	Topology 2,	50	50	50	50	50	52	48
1917	ENSG00000129535,ENSG00000100889,	216	59	K2P+I+R2	Topology 1,	34	36	36	38	34	36	38	72	10	FLU+G4	Topology 5,	62	62	62	62	62	62	62
1918	ENSG00000147642,	99	26	TVMe+G4	Topology 6,	44	44	44	44	44	44	46	33	7	Q.mammal+I	Topology 1,	54	54	54	54	54	54	54
1919	ENSG00000180198,	120	36	K2P+G4	Topology 1,	42	42	42	42	42	42	42	40	5	HIVb+FU*R2	Topology 7,	54	54	54	54	54	54	54
1920	ENSG00000111319,	54	20	TIMe+G4	Topology 3,	44	44	44	44	44	44	44	18	7	Q.plant+G4	Topology 3,	50	50	50	48	52	52	52
1921	ENSG00000122378,	177	72	K2P+I+G4	Topology 7,	50	50	48	46	48	50	48	59	20	Q.bird+G4	Topology 4,	72	72	72	68	72	72	72
1922	ENSG00000130449,	144	40	K3P+G4	Topology 1,	46	46	46	46	44	46	46	48	2	Q.bird	Topology 5,	68	68	68	68	68	68	68
1923	ENSG00000167778,	135	36	K2P+I	Topology 5,	48	48	48	52	48	50	50	45	0	HIVw	Topology 1,Topology 2,Topology 3,Topology 5,	68	68	68	68	68	68	68
1924	ENSG00000108352,	120	22	K2P+R2	Topology 3,	42	42	42	46	42	44	46	40	2	Q.bird	Topology 6,Topology 7,	58	58	58	58	58	58	58
1925	ENSG00000179044,	609	284	TVM+F+I+G4	Topology 2,	8	6	10	12	12	8	12	203	86	Q.bird+FO+G4	Topology 2,	18	18	16	24	18	20	20
1926	ENSG00000132952,	99	13	K2P+G4	Topology 4,	48	48	48	46	50	48	48	33	11	Q.bird+G4	Topology 3,	54	54	54	54	54	54	54
1927	ENSG00000125877,	63	20	TNe+G4	Topology 3,	54	54	54	54	54	54	54	21	3	Q.bird	Topology 7,	64	64	64	64	64	64	64
1928	ENSG00000137841,	153	36	TIM3e+G4	Topology 5,	44	44	44	44	44	44	44	51	5	Q.mammal+G4	Topology 2,	52	52	52	52	52	52	52
1929	ENSG00000138829,	171	60	K2P+G4	Topology 6,	32	32	32	30	32	32	32	57	17	Q.bird+G4	Topology 7,	36	36	36	38	34	36	34
1930	ENSG00000114166,	189	50	K3P+I+G4	Topology 1,	36	36	36	36	36	34	36	63	3	Q.bird	Topology 2,Topology 7,	58	58	58	58	58	58	56
1931	ENSG00000089916,	54	15	K2P+I	Topology 3,	54	54	54	54	54	54	54	18	7	Q.bird	Topology 5,	56	56	56	56	56	56	56
1932	ENSG00000041982,	117	34	K2P+G4	Topology 3,	38	38	38	36	38	38	38	39	13	HIVb+I	Topology 7,	50	50	50	48	50	50	50
1933	ENSG00000159899,	120	27	K2P+I+G4	Topology 5,	54	54	54	54	54	54	56	40	2	FLAVI	Topology 4,	68	68	68	68	68	68	68
1934	ENSG00000184432,	141	37	TNe+G4	Topology 7,	24	24	24	24	24	24	24	47	0	FLU	Topology 4,	58	58	58	58	58	58	58
1935	ENSG00000198833,	72	14	TNe+I	Topology 3,	52	52	52	52	52	52	52	24	0	LG	Topology 1,Topology 2,Topology 3,Topology 4,Topology 5,Topology 6,Topology 7,	70	70	70	70	70	70	70
1936	ENSG00000134575,	174	57	HKY+F+G4	Topology 4,	34	34	34	34	34	34	34	58	14	Q.bird+G4	Topology 4,	46	46	46	46	46	46	46
1937	ENSG00000119979,	108	30	K2P+G4	Topology 1,	38	38	38	40	38	36	38	36	4	FLAVI	Topology 5,	46	46	46	46	44	44	44
1938	ENSG00000129691,	90	22	TN+F+G4	Topology 2,	42	42	42	42	42	42	42	30	1	Dayhoff	Topology 3,	54	54	54	54	54	54	54
1939	ENSG00000147465,	93	26	TIM2e+I+R2	Topology 7,	32	32	32	34	32	32	32	31	7	Q.bird+I	Topology 6,	56	56	56	58	56	56	58
1940	ENSG00000129219,	222	85	TPM2+F+G4	Topology 7,	46	46	46	44	42	44	42	74	19	Q.bird+G4	Topology 5,	52	52	52	52	50	50	50
1941	ENSG00000145888,	126	28	TNe+I+G4	Topology 5,	40	40	40	40	40	40	42	42	4	Q.plant	Topology 7,	56	56	56	56	56	56	56
1942	ENSG00000176731,	114	34	K3P+G4	Topology 5,	42	42	42	38	42	42	40	38	9	Q.mammal+G4	Topology 1,	46	46	46	44	46	46	48
1943	ENSG00000109111,	150	38	K2P+G4	Topology 3,	42	42	42	44	42	42	44	50	1	rtREV+I	Topology 7,	64	64	64	64	64	64	64
1944	ENSG00000108984,	120	32	TIM3e+G4	Topology 5,	50	50	50	50	48	50	50	40	2	Q.bird	Topology 5,	66	66	66	66	66	66	66
1945	ENSG00000166589,	156	63	K2P+G4	Topology 5,	50	50	50	50	50	48	50	52	18	Q.bird+G4	Topology 7,	60	60	60	62	60	60	62
1946	ENSG00000167780,	96	26	K2P+I	Topology 7,	38	38	38	38	38	38	38	32	3	mtZOA	Topology 1,Topology 2,Topology 3,Topology 4,Topology 6,Topology 7,	44	44	44	44	44	44	44
1947	ENSG00000021300,	99	39	TIM2+F+I+R2	Topology 3,	50	50	50	52	50	52	50	33	9	FLAVI+G4	Topology 7,	54	54	54	56	54	56	54
1948	ENSG00000133997,	156	34	K2P+G4	Topology 5,	48	48	48	48	46	48	48	52	1	FLU	Topology 1,Topology 2,Topology 3,Topology 5,	62	62	62	62	62	62	62
1949	ENSG00000135249,	111	38	K2P+G4	Topology 5,	28	28	28	28	28	30	32	37	10	Q.plant+G4	Topology 4,	48	48	48	48	46	46	46
1950	ENSG00000165694,	96	27	K2P+G4	Topology 1,	50	50	50	50	50	50	50	32	6	Q.plant	Topology 7,	60	60	60	60	60	60	60
1951	ENSG00000213983,	99	31	K2P+G4	Topology 5,	38	38	38	36	38	38	38	33	9	Q.bird+I	Topology 5,	42	42	42	42	42	42	42
1952	ENSG00000108604,	135	34	K2P+G4	Topology 5,	38	38	38	38	36	38	38	45	0	Q.yeast	Topology 1,Topology 2,Topology 3,Topology 4,Topology 5,Topology 6,Topology 7,	62	62	62	62	62	62	62
1953	ENSG00000107185,	144	38	K2P+G4	Topology 1,	46	46	46	48	46	48	44	48	4	Q.bird	Topology 6,	62	62	62	62	62	62	62
1954	ENSG00000172995,	90	23	K2P+G4	Topology 7,	48	48	48	48	48	48	48	30	2	Dayhoff	Topology 6,	56	56	56	56	56	56	56
1955	ENSG00000118513,	234	76	K2P+G4	Topology 5,	26	26	26	26	22	28	26	78	27	Q.bird+I	Topology 4,	48	48	48	46	48	46	46
1956	ENSG00000148942,	153	61	TVMe+G4	Topology 1,	36	36	36	34	36	36	38	51	16	Q.plant+G4	Topology 6,	46	46	46	48	50	46	48
1957	ENSG00000105835,	225	48	K2P+G4	Topology 3,	38	38	38	40	40	40	40	75	4	Q.plant	Topology 2,	56	56	56	58	56	56	56
1958	ENSG00000088451,	57	17	TIM3e+G4	Topology 4,	60	60	60	60	58	58	58	19	6	Q.bird+G4	Topology 6,	70	70	70	70	70	70	70
1959	ENSG00000065357,	84	34	K2P+I	Topology 5,	48	48	48	46	48	46	48	28	10	FLAVI+G4	Topology 3,	66	66	66	64	66	66	66
1960	ENSG00000120318,	81	25	K2P+G4	Topology 4,	40	40	40	36	40	40	38	27	5	Q.bird	Topology 5,	50	50	50	50	50	50	50
1961	ENSG00000137558,	114	30	K2P+I+G4	Topology 3,	30	30	30	30	34	30	30	38	3	HIVb	Topology 1,Topology 2,	60	60	60	60	60	60	60
1962	ENSG00000102024,	123	33	TNe+G4	Topology 1,	40	40	40	40	40	40	40	41	5	Q.plant+G4	Topology 2,	50	50	50	48	50	50	50
1963	ENSG00000088035,	84	28	K2P+I	Topology 1,	40	40	40	36	40	40	40	28	11	FLAVI+I	Topology 4,	42	42	42	40	42	40	42
1964	ENSG00000124813,	102	19	TNe+I	Topology 1,	58	58	58	62	60	58	60	34	0	rtREV	Topology 1,Topology 2,Topology 3,Topology 4,Topology 5,Topology 6,Topology 7,	78	78	78	78	78	78	78
1965	ENSG00000174780,	102	20	K2P+G4	Topology 5,	44	44	44	44	44	44	44	34	3	Q.plant+I	Topology 1,Topology 6,Topology 7,	52	52	52	48	52	52	52
1966	ENSG00000101306,	78	14	TNe+R2	Topology 3,	52	52	52	54	54	52	52	26	2	Q.plant	Topology 4,Topology 6,	58	58	58	58	58	58	58
1967	ENSG00000163001,	102	27	K2P+G4	Topology 4,	60	60	60	58	60	60	62	34	5	Q.bird+G4	Topology 4,	70	70	70	68	70	70	70
1968	ENSG00000121964,	69	17	TNe+I	Topology 5,	62	62	62	62	62	62	62	23	1	Q.bird	Topology 6,Topology 7,	72	72	72	72	72	72	72
1969	ENSG00000097096,	126	26	K2P+G4	Topology 4,	48	48	48	44	48	48	48	42	6	Q.bird+G4	Topology 2,	66	66	66	66	66	66	66
1970	ENSG00000112367,	144	42	TIM3e+G4	Topology 4,	42	42	42	40	40	40	40	48	6	Q.mammal+G4	Topology 7,	54	54	54	54	54	54	54
1971	ENSG00000123496,	117	53	K2P+G4	Topology 5,	38	38	38	40	34	38	40	39	20	Q.bird+G4	Topology 2,	50	50	50	50	48	50	52
1972	ENSG00000069702,	300	103	K2P+I+G4	Topology 1,	30	30	30	32	32	30	30	100	25	Q.bird+G4	Topology 7,	44	44	44	46	44	44	44
1973	ENSG00000184349,	291	59	K2P+I+R2	Topology 3,	50	50	50	52	50	50	54	97	3	PMB	Topology 5,	74	74	74	74	74	74	74
1974	ENSG00000134954,	144	69	K3P+G4	Topology 5,	24	24	24	22	26	24	26	48	25	Q.bird+G4	Topology 7,	38	38	38	38	40	38	42
1975	ENSG00000132837,ENSG00000145692,	117	28	K2P+G4	Topology 1,	40	40	40	38	40	40	40	39	1	Q.pfam_gb	Topology 4,	54	54	54	52	54	54	54
1976	ENSG00000047365,	198	40	K2P+G4	Topology 4,	44	44	44	44	44	46	44	66	5	HIVb	Topology 1,	52	52	52	52	52	52	52
1977	ENSG00000169217,	108	31	TIM2e+I+R2	Topology 3,	54	54	54	54	54	54	54	36	4	JTTDCMut+G4	Topology 2,Topology 3,	74	74	74	74	74	74	74
1978	ENSG00000162599,	531	98	TIMe+I+G4	Topology 6,	40	40	40	42	40	40	40	177	0	Q.bird	Topology 1,Topology 2,Topology 3,Topology 5,Topology 6,Topology 7,	68	68	68	68	68	68	68
1979	ENSG00000135423,ENSG00000176422,	162	41	HKY+F+I	Topology 1,	46	46	46	46	46	46	46	54	4	Dayhoff	Topology 3,	68	68	68	68	68	68	68
1980	ENSG00000100528,	69	9	K2P+I	Topology 3,	66	66	66	66	66	66	66	23	0	HIVw	Topology 1,Topology 2,Topology 3,Topology 4,Topology 5,Topology 6,Topology 7,	68	68	68	68	70	70	70
1981	ENSG00000170037,	78	29	K2P+G4	Topology 7,	30	30	30	30	30	30	30	26	7	Q.bird+G4	Topology 4,	48	48	48	44	48	48	48
1982	ENSG00000143951,	609	242	K2P+G4	Topology 7,	14	14	14	22	20	18	16	203	84	Q.bird+G4	Topology 7,	32	32	32	34	34	32	34
1983	ENSG00000198853,	198	69	TIM2+F+G4	Topology 6,	40	40	40	40	36	36	40	66	21	Q.bird+G4	Topology 4,	58	58	58	56	58	58	58
1984	ENSG00000136875,	105	29	K2P+G4	Topology 5,	52	52	52	52	50	48	52	35	1	cpREV+I	Topology 5,	76	76	76	76	76	76	76
1985	ENSG00000085382,	150	28	K2P+G4	Topology 7,	46	46	46	48	48	46	46	50	4	FLU	Topology 1,	54	54	54	54	54	54	54
1986	ENSG00000141076,	159	24	K2P+G4	Topology 4,	48	48	48	46	48	48	48	53	5	FLU+I	Topology 1,	56	56	56	54	54	54	52
1987	ENSG00000115159,	192	44	TNe+G4	Topology 2,	38	38	38	36	38	38	38	64	6	Q.plant+I	Topology 5,	56	56	56	56	56	56	56
1988	ENSG00000165275,	153	49	K2P+G4	Topology 1,	42	42	42	42	44	42	44	51	8	Q.bird+G4	Topology 2,	54	54	54	52	54	54	54
1989	ENSG00000135333,	192	49	K2P+G4	Topology 7,	34	34	34	32	34	34	32	64	2	JTTDCMut	Topology 2,Topology 3,Topology 5,	52	52	52	52	52	52	52
1990	ENSG00000088682,	141	40	HKY+F+G4	Topology 5,	44	44	44	42	44	44	44	47	11	Q.bird+G4	Topology 4,	46	46	46	50	46	48	46
1991	ENSG00000134452,	75	10	K2P+G4	Topology 7,	50	50	50	48	50	50	50	25	3	HIVb	Topology 1,Topology 5,	54	54	54	54	54	54	54
1992	ENSG00000100296,	102	29	TNe+G4	Topology 4,	40	40	40	38	40	40	40	34	8	Q.plant+G4	Topology 3,	48	48	48	48	48	48	48
1993	ENSG00000025796,	60	16	K2P+G4	Topology 5,	54	54	54	54	54	54	54	20	4	Q.bird+G4	Topology 4,	54	54	54	54	54	54	54
1994	ENSG00000128052,	111	27	TIM3e+G4	Topology 5,	56	56	56	54	54	56	56	37	0	mtZOA	Topology 1,Topology 2,Topology 3,Topology 4,Topology 5,Topology 6,Topology 7,	66	66	66	66	66	66	66
1995	ENSG00000085274,	156	17	K2P+G4	Topology 5,	42	42	42	44	42	44	42	52	1	Dayhoff	Topology 4,	50	50	50	50	50	50	50
1996	ENSG00000114988,	114	30	TNe+I+G4	Topology 3,	54	54	54	50	54	54	54	38	3	FLU+I	Topology 4,	58	58	58	56	58	58	58
1997	ENSG00000165168,	45	14	K2P+I	Topology 7,	66	66	66	64	66	66	66	15	5	Q.plant+G4	Topology 5,	68	68	68	68	68	68	68
[truncated: 7,269 more rows]
