# Supplementary material for: Contradictory Phylogenetic Signals in the Laurasiatheria Anomaly Zone
Source: Genes (Basel). 2022 Apr 26;13(5):766. doi: 10.3390/genes13050766 (PMC9141728; doi:10.3390/genes13050766)
Supplement: Supplementary file 1 [file genes-13-00766-s001.zip › Supplementary_Materials/Supplementary_Table_S3.xlsx]

## Sheet: Sheet1
Supplementary Table S3: Quartet-Asymmetry test
Taxa in Quartet	Tree 1	Tree 2	Tree 3	# Inf characters	Tree 1 Length	Tree 2 Length	Tree 3 Length	Tree 1 no. of inserts	Tree 2 no. of inserts	Tree 3 no. of inserts
chi per car cet	chi per|car cet	chi car|cet per	chi cet|car per	202	317	343	350	87	61	54
								0	0	0
								0	0	0
			p value based on exact binomial test = 0.4695652					0	0	0
								0	0	0
								0	0	0
								0	0	0
								0	0	0
								0	0	0
								0	0	0
								0	0	0
								0	0	0
								0	0	0
								0	0	0
								0	0	0
								0	0	0
								0	0	0
								0	0	0
								0	0	0
								0	0	0
								0	0	0
								0	0	0
								0	0	0
								0	0	0
								0	0	0
								0	0	0
								0	0	0
								0	0	0
								0	0	0
								0	0	0
								0	0	0
								0	0	0
								0	0	0
								0	0	0
								0	0	0
								0	0	0
								0	0	0
								0	0	0
								0	0	0
								0	0	0
								0	0	0
								0	0	0
								0	0	0
								0	0	0
								0	0	0
								0	0	0
								0	0	0
								0	0	0
