# Supplementary material for: Contradictory Phylogenetic Signals in the Laurasiatheria Anomaly Zone
Source: Genes (Basel). 2022 Apr 26;13(5):766. doi: 10.3390/genes13050766 (PMC9141728; doi:10.3390/genes13050766)
Supplement: Supplementary file 1 [file genes-13-00766-s001.zip › Supplementary_Materials/Supplementary_Table_S2.xlsx]

## Sheet: Sheet1
Supplementary Table S2
Presence/absence table of informative retrotransposon markers
Presence/absence patterns of the diagnostic retrotransposon markers. (1) indicates the presence of a retroelement, (0) indicates its absence, (d) indicates deletion in critical area, (?) denotes absence of sequence information. RE indicates retroelement
Markers found in the present study (367 RE dataset)
Coordinate	RE family	RE class	Marker name	Carnivora		Pholidota	Cetartiodactyla		Perissodactyla		Chiroptera		Eulipotyphla		Euarchontoglires (outgroup)	Overlap with dataset published by Doronina et al. (2017)
				Canis familiaris	Felis catus	Manis pentadactyla	Sus scrofa	Bos taurus	Equus caballus	Ceratotherium simum	Myotis myotis	Rousettus aegyptiacus	Condylura cristata	Sorex araneus	Homo sapiens
Dog chr1:32001880-32002129	L1MA9	LINE	Dog1_LINE	1	1	1	1	1	0	0	0	0	0	0	0
Dog chr22:26822541-26822884	L1MA9	LINE	Dog18_LINE	1	1	1 (Manis javanica)	1	1 (Tursiops truncatus)	0	0	0	0	0	0	0 (Ictidomys tridecemlineatus)
Dog chr34:15295774-15296535	L1MA9	LINE	Dog26_LINE	1	1	1 (Manis javanica)	1	1 (Vicugna pacos)	0	0	0	0	0	0 (Uropsilus gracilis)	0
Dog chr34:21744723-21744844	L1_Carn7	LINE	Dog29_LINE	1	1	1	1	1	0	0	0	0	0	0 (Erinaceus europaeus)	0
Dog chr31:12956652-12956716	L1_Carn5	LINE	Dog31_LINE	1	1	1	1	1	0	0	0	0	0	0	0
Dog chr19:49780845-49780944	L1MA9	LINE	Dog34_LINE	1	1	?	1	1	0	0	1	1	0	0 (Solenodon paradoxus)	0 (Cavia porcellus)
Dog chr19:34441221-34441485	L1MA9	LINE	Dog36_LINE	1	1	1	1	1	0	0	0	0 (Pteropus vampyrus)	0	0	0	refound (D_C0020)
Dog chr37:24306878-24307013	L1_Carn7	LINE	Dog40_LINE	1	1	1	1	1	0	0	0	0 (Pteropus vampyrus)	0	0	0	refound (D_C0049)
Dog chr4:66336844-66336948	L1_Carn7	LINE	Dog43_LINE	1	1	1	1	1	0	0	0	0	0	0	0
Dog chr24:6162213-6162378	L1_Carn7	LINE	Dog46_LINE	1	1	1	1	1 (Tursiops truncatus)	0	0	0	0	0	0 (Solenodon paradoxus)	0
Dog chr18:28490626-28490726	L1_Canis1	LINE	Dog50_LINE	1	1	1	1	1	0	0	0	0	0	0 (Erinaceus europaeus)	0
Dog chr3:4950102-4950205	L1MA9	LINE	Dog57_LINE	1	1	1	1	1	0	0	0	0	0	0	0
Dog chr10:65025859-65026094	L1MA9	LINE	Dog62_LINE	1	1	1	1	1	0	0	0	0	0	0 (Solenodon paradoxus)	0
Dog chr7:53958358-53958688	L1MA9	LINE	Dog79_LINE	1	1	0 (Manis javanica)	1	1	0	0	0	0	0	0 (Erinaceus europaeus)	0 (Heterocephalus glaber)	refound (D__C0057)
Dog chr6:64129432-64129926	L1MA9	LINE	Dog80_LINE	1	1	1	1	1	0	0	0	0 (Pteropus vampyrus)	0	0	0	refound (D_C0054)
Dog chr12:13379294-13379420	L1_Carn7	LINE	Dog84_LINE	1	1	1 (Manis javanica)	1	1	0	0	0	0	0	0 (Erinaceus europaeus)	0
Dog chr3:69019915-69020003	L1MA9	LINE	Dog90_LINE	1	1 (Ailuropoda melanoleuca)	1	1	1	0	0	0	0	0	0	0
Dog chr3:90024532-90024655	L1_Carn7	LINE	Dog92_LINE	1	1	?	1	1	0	0	0	0	0	0 (Uropsilus gracilis)	0
Dog chr3:74873162-74873798	L1MA9	LINE	Dog93_LINE	1	1	1	1	1	0	0	0	0 (Pteropus vampyrus)	0	0 (Uropsilus gracilis)	0
Dog chr16:3082951-3083040	L1_Carn7	LINE	Dog103_LINE	1	1	1	1	1	0	0	0	0	0	0	0
Dog chr1:21981532-21981669	L1MA9	LINE	Dog120_LINE	1	1	1	0	0 (Tursiops truncatus)	1	1	0	0	0	0 (Erinaceus europaeus)	0
Dog chr8:26924275-26925254	L1MA9	LINE	Dog128_LINE	1	1	?	0	0	1	1	0 (Myotis lucifugus)	0	0	0 (Solenodon paradoxus)	0	refound (Rd_Dh34)
Dog chr11:33041283-33041401	L1MA9	LINE	Dog131_LINE	1	1	1	0	0	0	0	1	1	0	0	0
Dog chr2:10055063-10055361	L1MA9	LINE	Dog138_LINE	1	1	?	0	0	0	0	1	1	0	0	0
Dog chr22:9827171-9827385	L1MA9	LINE	Dog143_LINE	1	1	1	0	0	1	1	0	0	0	0	0
Dog chr20:26780723-26780832	L1_Carn7	LINE	Dog151_LINE	1	1	1	0	0	0	0	1	1	0	0 (Erinaceus europaeus)	0 (Cricetulus griseus)
Dog chr34:36029714-36029848	L1_Carn7	LINE	Dog157_LINE	1	1	1	0	0	1	1	1	1	0	0 (Solenodon paradoxus)	0
Dog chr37:7996703-7996918	L1MA9	LINE	Dog180_LINE	1	1 (Lynx canadensis)	1	0	0	1	1 (Tapirus indicus)	0	0	0	0	0
Dog chr4:68458129-68458469	L1MA9	LINE	Dog184_LINE	1	1	?	0	0	1	1	0	0	0 (Uropsilus gracilis)	0	0
Dog chr3:74358024-74358244	L1MA9	LINE	Dog254_LINE	1	1	1	0	0	1	1	0	0	0	0 (Erinaceus europaeus)	0
Dog chr32:27217616-27217765	L1_Carn7	LINE	Dog260_LINE	1	1	1 (Manis javanica)	0	0 (Tursiops truncatus)	0	0	1	1	0	0 (Erinaceus europaeus)	0
Dog chr32:18170817-18170885	L1MA9	LINE	Dog261_LINE	1	1	1	0	0	1	1	0	0	0	0 (Erinaceus europaeus)	0
Dog chr5:7800595-7801425	L1MA9	LINE	Dog264_LINE	1	1	1	0	0	1	1	1 (Desmodus rotundus)	1 (Pteropus vampyrus)	0	0 (Erinaceus europaeus)	0
Dog chr1:41168751-41168886	L1_Carn7	LINE	Dog283_LINE	1	1	1	1	1	1	1	0	0	0	0 (Erinaceus europaeus)	0
Dog chr12:33296041-33296539	L1MA9	LINE	Dog284_LINE	1	1	1 (Phataginus tricuspis)	1	1	1	1	0	0	0	0 (Uropsilus gracilis)	0
Dog chr7:45609295-45609393	L1MA9	LINE	Dog286_LINE	1	1	1	1	1	0	0	1	1	0	0 (Solenodon paradoxus)	0
Dog chr1:16939119-16939249	L1_Carn7	LINE	Dog288_LINE	1	1	1 (Manis javanica)	1	1 (Tursiops truncatus)	1	1	0	0	0	0	0
Dog chr11:38075571-38076229	L1MA9	LINE	Dog289_LINE	1	1	1	1	1	1	1	0 (Myotis lucifugus)	0	0	0	0	refound (DH_C0004)
Dog chr11:53622473-53622525	L1_Carn7	LINE	Dog291_LINE	1	1	1	1	1 (Tursiops truncatus)	1	1 (Tapirus indicus)	0 (Desmodus rotundus)	0	0	0	0
Dog chr11:73162485-73162599	L1_Carn7	LINE	Dog292_LINE	1	1	?	1	1 (Tursiops truncatus)	0	0	1	1	0	0	0
Dog chr2:31279786-31279921	L1MA9	LINE	Dog293_LINE	1	1	1	1	1	0	0	0	0 (Rhinolophus ferrumequinum)	1	1 (Erinaceus europaeus)	0 (Cavia porcellus)
Dog chr23:16318418-16318517	L1_Carn7	LINE	Dog294_LINE	1	1	0 (Manis javanica)	1	1 (Tursiops truncatus)	1	1	0	0 (Pteropus vampyrus)	0	0 (Solenodon paradoxus)	0
Dog chr23:32125136-32125207	L1MA9	LINE	Dog295_LINE	1	1	1	1	1	0	0	1	1	0	0 (Solenodon paradoxus)	0
Dog chr19:53588337-53588425	L1_Carn7	LINE	Dog301_LINE	1	1	1	1	1	1	1	0	0	0	0	0	refound (DH_C0012)
Dog chr36:20130178-20130292	L1MA9	LINE	Dog302_LINE	1	1	?	1 (Vicugna pacos)	1	1	1	0	0 (Pteronotus parnellii)	0	0 (Solenodon paradoxus)	0	refound (Rh_Hdc13)
Dog chr36:22140498-22140565	L1_Carn7	LINE	Dog303_LINE	1	1	1	1	1 (Tursiops truncatus)	1	1	0	0	0	0 (Solenodon paradoxus)	0
Dog chr16:41053616-41053858	L1MA9	LINE	Dog307_LINE	1	1	1	1	1	1	1	0	0	0	0 (Erinaceus europaeus)	0	refound (DH_C0010)
Dog chr14:38366115-38366247	L1_Carn7	LINE	Dog308_LINE	1	1	1 (Manis javanica)	1	1	0	0	1	1	0	0 (Erinaceus europaeus)	0
Dog chr18:33020663-33020765	L1_Carn7	LINE	Dog309_LINE	1	1	1	1	1	0	0	1	1	0	0	0	refound (D_BC0018)
Dog chr11:6365184-6365312	L1_Carn7	LINE	Dog310_LINE	1	1	1	1	1	0	0 (Tapirus indicus)	1	1	0	0 (Solenodon paradoxus)	0 (Cavia porcellus)
Dog chr10:43571338-43571442	L1_Carn7	LINE	Dog311_LINE	1	1	?	1	1	0	0	1	1	0	0 (Erinaceus europaeus)	0
Dog chr10:66348230-66348544	L1MA9	LINE	Dog312_LINE	1	1	1	1	1 (Tursiops truncatus)	1	1	0	0	0	0 (Uropsilus gracilis)	0
Dog chr15:30719646-30719697	L1_Carn7	LINE	Dog315_LINE	1	1	1	1	1 (Tursiops truncatus)	0	0	1	1	0	0	0 (Cavia porcellus)
Dog chr7:70365559-70365737	L1MA9	LINE	Dog318_LINE	1	1	1	1	1	1	1	0	0	0	0 (Solenodon paradoxus)	0
Dog chr6:71796193-71796261	L1_Carn7	LINE	Dog319_LINE	1	1	1 (Manis javanica)	1	1	0	0	1	1	0	0 (Erinaceus europaeus)	0
Dog chr21:25230850-25230980	L1MA9	LINE	Dog321_LINE	1	1	1	1	1 (Tursiops truncatus)	1	1	0	0	0	0 (Solenodon paradoxus)	0
Dog chr38:5115418-5115506	L1_Carn7	LINE	Dog323_LINE	1	1	1 (Manis javanica)	1	1	1	1	0	0	0	0 (Solenodon paradoxus)	0
Dog chr12:57224303-57224755	L1_Carn7	LINE	Dog325_LINE	1	1	1	0	0	1	1	1	1	0	0	0
Dog chr8:34139033-34139423	L1MC3	LINE	Dog326_LINE	1	1	1	0	0	1	1	1	1	0	0 (Scalopus aquaticus)	0
Dog chr20:20960971-20961101	L1MA9	LINE	Dog329_LINE	1	1	1	0	0	1	1	1	1	0	0	0	refound (DHB_0031)
Dog chr4:49331520-49332519	L1MA9	LINE	Dog335_LINE	1	1	1 (Manis javanica)	0	0	1	1	1	1	0	0	0
Dog chr14:44638557-44639009	L1MA9	LINE	Dog336_LINE	1	1	1 (Manis javanica)	0	0	1	1	1	1	0	0	0
Dog chr2:56732362-56732549	L1MA9	LINE	Dog337_LINE	1	1	1	0	0	1	1 (Tapirus indicus)	1	1	0	0 (Erinaceus europaeus)	0
Dog chr29:26514824-26515194	L1MA9	LINE	Dog339_LINE	1	1	1 (Manis javanica)	0	0 (Tursiops truncatus)	1	1	1	1	0	0 (Erinaceus europaeus)	0
Dog chr38:19173549-19173930	L1MA9	LINE	Dog340_LINE	1	1	1	0	0	1	1 (Tapirus indicus)	1 (Rhinolophus ferrumequinum)	1 (Pteropus vampyrus)	0	0 (Solenodon paradoxus)	0
Dog chr6:62266878-62267159	L1MA9	LINE	Dog341_LINE	1	1 (Ailuropoda melanoleuca)	1	0	0	1	1 (Tapirus indicus)	1	1	0	0 (Erinaceus europaeus)	0
Dog chr27:26201122-26201218	L1MA9	LINE	Dog342_LINE	1	1	1 (Manis javanica)	0	0 (Tursiops truncatus)	1	1	1	1	0	0 (Uropsilus gracilis)	0
Dog chr27:31113506-31113702	L1MA9	LINE	Dog343_LINE	1	1	1 (Manis javanica)	0	0	1	1	1	1	0	0	0	refound (DHB_0207)
Dog chr14:13022580-13022683	L1_Carn7	LINE	Dog345_LINE	1	1 (Lynx canadensis)	1	0	0	1	1	1	1	0	0 (Solenodon paradoxus)	0
Dog chr7:16400021-16400208	L1MA9	LINE	Dog347_LINE	1	1 (Ailuropoda melanoleuca)	1 (Manis javanica)	0	0 (Tursiops truncatus)	1	1	1	1 (Rhinolophus ferrumequinum)	0	0 (Solenodon paradoxus)	0 (Galeopterus variegatus)
Dog chr30:21860148-21860227	L1_Carn7	LINE	Dog350_LINE	1	1	1	1	1	1	1	1	1	0	0 (Erinaceus europaeus)	0
Dog chr8:25244524-25244662	L1MA9	LINE	Dog352_LINE	1	1 (Ailuropoda melanoleuca)	1	1	1 (Tursiops truncatus)	1	1 (Tapirus indicus)	1	1	0	0	0
Dog chr8:33629836-33630108	L1MA9	LINE	Dog353_LINE	1	1	1 (Manis javanica)	1	1 (Tursiops truncatus)	1	1	1	1	0	0 (Uropsilus gracilis)	0 (Galeopterus variegatus)
Dog chr2:16226671-16226869	L1_Carn7	LINE	Dog357_LINE	1	1	1	1	1	1	1 (Tapirus indicus)	1	1	0	0	0
Dog chr22:4805698-4805886	L1MA9	LINE	Dog358_LINE	1	1	1	1	1	1	1 (Tapirus indicus)	1	1	0	0	0 (Cavia porcellus)
Dog chr22:10595726-10596269	L1MA9	LINE	Dog359_LINE	1	1	1	1	1	1	1	1	1	0	0 (Uropsilus gracilis)	0
Dog chr22:28104055-28104370	L1_Carn7	LINE	Dog360_LINE	1	1	1	1	1 (Tursiops truncatus)	1	1	1	1 (Pteropus giganteus)	0	0	0 (Galeopterus variegatus)
Dog chr22:31811488-31811765	L1MA9	LINE	Dog361_LINE	1	1	1 (Manis javanica)	1	1	1	1	0	0	1	1 (Erinaceus europaeus)	0	refound (Rh_Hdc11)
Dog chr22:33667684-33668048	L1MA9	LINE	Dog362_LINE	1	1	1	1	1 (Tursiops truncatus)	1	1	1	1	0	0 (Uropsilus gracilis)	0
Dog chr20:42274096-42274335	L1MA9	LINE	Dog363_LINE	1	1	1	1	1	1	1	1 (Pteronotus parnellii)	1	0	0 (Erinaceus europaeus)	0
Dog chr20:25128145-25128241	L1MA9	LINE	Dog364_LINE	1	1	1	1	1 (Tursiops truncatus)	1	1	1	1	0	0 (Uropsilus gracilis)	0
Dog chr34:33796282-33796367	L1_Carn7	LINE	Dog366_LINE	1	1	1 (Manis javanica)	1	1	1	1	1	1	0	0	0
Dog chr33:17893939-17894229	L1MA9	LINE	Dog367_LINE	1	1	1	1	1 (Tursiops truncatus)	1	1	1	1	0	0 (Solenodon paradoxus)	0
Dog chr31:4055116-4055227	L1_Carn7	LINE	Dog368_LINE	1	1	1	1	1 (Tursiops truncatus)	1	1	1	1	0	0	0
Dog chr36:21625414-21625486	L1_Carn7	LINE	Dog375_LINE	1	1	1	1	1	1	1	1	1	0	0 (Solenodon paradoxus)	0
Dog chr36:23094489-23094564	L1_Carn7	LINE	Dog376_LINE	1	1	1 (Manis javanica)	1	1 (Tursiops truncatus)	1	1 (Tapirus indicus)	1	1	0	0 (Solenodon paradoxus)	0
Dog chr37:2904853-2904926	L1_Carn7	LINE	Dog377_LINE	1	1	1	1	1 (Vicugna pacos)	1	1	1	1	0	0 (Solenodon paradoxus)	0
Dog chr37:7255385-7256090	L1MA9	LINE	Dog379_LINE	1	1	1	1	1	0	0	1	1	1	1 (Scalopus aquaticus)	0
Dog chr25:38015468-38015723	L1MA9	LINE	Dog383_LINE	1	1	1	1	1	1	1	1	1	0	0 (Erinaceus europaeus)	0
Dog chr4:65771548-65771670	L1_Carn7	LINE	Dog385_LINE	1	1	1	1	1 (Tursiops truncatus)	1	1	1	1	0	0 (Solenodon paradoxus)	0
Dog chr4:64532366-64532474	L1_Carn7	LINE	Dog386_LINE	1	1	1	1	1 (Tursiops truncatus)	1	1	1	1	0	0 (Erinaceus europaeus)	0
Dog chr2:50666925-50667152	L1MA9	LINE	Dog387_LINE	1	1	1	1	1	1	1	1	1	0	0	0
Dog chr14:44589457-44589545	L1_Carn5	LINE	Dog389_LINE	1	1	1 (Manis javanica)	1	1	1	1	0	0	1	1 (Solenodon paradoxus)	0
Dog chr14:41440031-41440300	L1MA9	LINE	Dog390_LINE	1	1	1	1	1	1	1 (Tapirus indicus)	1	1	0	0 (Solenodon paradoxus)	0
Dog chr18:37166228-37166534	L1MA9	LINE	Dog391_LINE	1	1	1	1	1	1	1	0	0	1	1 (Scalopus aquaticus)	0
Dog chr21:49900947-49901047	L1MA9	LINE	Dog393_LINE	1	1	1	1	1 (Tursiops truncatus)	1	1	1	1	0	0 (Uropsilus gracilis)	0
Dog chr3:30913247-30913395	L1MA9	LINE	Dog395_LINE	1	1	1	1	1 (Tursiops truncatus)	1	1 (Tapirus indicus)	1	1	0	0	0
Dog chr2:39555397-39555682	L1_Carn7	LINE	Dog400_LINE	1	1	1 (Manis javanica)	1	1	1	1 (Tapirus indicus)	1	1	0	0 (Erinaceus europaeus)	0
Dog chr6:5745712-5745803	L1_Carn7	LINE	Dog401_LINE	1	1	1	1	1	1	1	1	1	0	0 (Uropsilus gracilis)	0
Dog chr17:46618209-46618321	L1_Carn7	LINE	Dog403_LINE	1	1	1	1	1	1	1	1	1	0	0	0
Dog chr10:62730361-62730471	L1_Carn7	LINE	Dog405_LINE	1	1	1	1	1 (Tursiops truncatus)	1	1	1	1	0	0	0
Dog chr13:19523578-19523664	L1MA9	LINE	Dog408_LINE	1	1	?	1	1 (Tursiops truncatus)	1	1	1	1	0	0 (Uropsilus gracilis)	0
Dog chr29:38606886-38607068	L1MA9	LINE	Dog409_LINE	1	1	1	1	1	1	1	1	1	0	0 (Solenodon paradoxus)	0 (Cavia porcellus)
Dog chr29:37749940-37750254	L1MA9	LINE	Dog410_LINE	1	1	1	1	1	1	1	0 (Desmodus rotundus)	0 (Rhinolophus ferrumequinum)	1	1	0
Dog chr29:13594028-13594126	L1_Carn7	LINE	Dog412_LINE	1	1	1	1	1 (Tursiops truncatus)	1	1	1	1	0	0 (Solenodon paradoxus)	0
Dog chr6:56884087-56884219	L1_Carn7	LINE	Dog413_LINE	1	1	1	1	1 (Vicugna pacos)	1	1	1	1	0	0	0
Dog chr27:24772900-24772973	L1_Carn7	LINE	Dog415_LINE	1	1	1 (Manis javanica)	1	1	1	1	1	1	0	0 (Erinaceus europaeus)	0
Dog chr7:64347286-64347418	L1_Carn7	LINE	Dog418_LINE	1	1	1 (Manis javanica)	1	1	1	1	1	1 (Pteropus vampyrus)	0	0 (Solenodon paradoxus)	0
Dog chr7:58042223-58042572	L1MA9	LINE	Dog419_LINE	1	1	1	1	1	1	1 (Tapirus indicus)	1	1 (Pteropus vampyrus)	0	0	0
Dog chr5:45595118-45595382	L1MA9	LINE	Dog421_LINE	1	1	1	1	1	0	0	1	1 (Rhinolophus ferrumequinum)	1	1 (Uropsilus gracilis)	0
Dog chr5:50429717-50430486	L1MA9	LINE	Dog422_LINE	1	1	1 (Manis javanica)	1	1	1	1	1	1	0	0	0
Dog chr5:52465527-52465938	L1MB1	LINE	Dog423_LINE	1	1	1	1	1	1	1	0	0	1	1	0
Dog chr15:16080039-16080169	L1_Carn7	LINE	Dog424_LINE	1	1	1	1	1 (Tursiops truncatus)	1	1	1	1	0	0 (Erinaceus europaeus)	0
Dog chr8:59873797-59873857	L1_Carn7	LINE	Dog426_LINE	1	1	1	1	1 (Tursiops truncatus)	1	1	1	1	0	0	0
Dog chr8:60159001-60159654	L1MA9	LINE	Dog427_LINE	1	1	?	1	1 (Tursiops truncatus)	1	1	1	1	0	0 (Uropsilus gracilis)	0
Dog chr32:10909686-10909925	L1MA9	LINE	Dog430_LINE	1	1	1	1	1	1	1	1	1	0	0 (Solenodon paradoxus)	0 (Heterocephalus glaber)
Dog chr32:8472951-8473063	L1_Carn7	LINE	Dog431_LINE	1	1	1	1	1 (Tursiops truncatus)	1	1 (Tapirus indicus)	1	1	0	0 (Solenodon paradoxus)	0
Dog chr5:20754232-20754315	L1_Carn7	LINE	Dog432_LINE	1	1	1 (Manis javanica)	1	1	1	1	1	1	0	0 (Erinaceus europaeus)	0
Dog chr5:17896701-17896807	L1_Carn7	LINE	Dog433_LINE	1	1	1 (Manis javanica)	1	1	1	1	1	1	0	0 (Solenodon paradoxus)	0
Dog chr14:22091029-22091334	L1MA9	LINE	Dog434_LINE	1	1	1	1	1 (Tursiops truncatus)	1	1	1	1	0	0	0
Dog chr14:28670082-28670202	L1_Carn7	LINE	Dog435_LINE	1	1	1	1	1	1	1	1	1	0	0 (Solenodon paradoxus)	0
Dog chr18:18186211-18186327	L1MA9	LINE	Dog437_LINE	1	1	1	1	1 (Tursiops truncatus)	1	1 (Tapirus indicus)	1	1	0	0	0
Dog chrX:11627992-11628186	L1_Carn7	LINE	Dog439_LINE	1	1	1 (Manis javanica)	1	1	1	1	1	1	0	0 (Solenodon paradoxus)	0
Dog chrX:11993173-11993279	L1MA9	LINE	Dog440_LINE	1	1	1	1	1 (Tursiops truncatus)	1	1	1	1	0	0	0
Dog chrX:21767533-21767649	L1_Carn7	LINE	Dog441_LINE	1	1	1	1	1 (Tursiops truncatus)	1	1	1	1	0	0 (Uropsilus gracilis)	0
Dog chrX:25663531-25663635	L1_Carn7	LINE	Dog442_LINE	1	1	1	1	1 (Tursiops truncatus)	0	0	1	1	1	1	0
Dog chrX:26834884-26834976	L1_Carn7	LINE	Dog443_LINE	1	1	1	1	1 (Tursiops truncatus)	1	1	1	1	0	0 (Solenodon paradoxus)	0
Dog chrX:28486540-28486609	L1_Carn7	LINE	Dog444_LINE	1	1	1	1	1	1	1	1	1	0	0	0
Dog chrX:30954297-30954430	L1_Carn7	LINE	Dog445_LINE	1	1	1 (Phataginus tricuspis)	1	1	1	1	1	1	0	0 (Erinaceus europaeus)	0
Dog chrX:60830512-60830623	L1_Carn7	LINE	Dog447_LINE	1	1	1	1	1	1	1	1	1	0	0	0
Dog chrX:96083866-96084205	L1MA9	LINE	Dog448_LINE	1	1	1	1	1	1	1	1	1	0	0 (Solenodon paradoxus)	0
Dog chrX:102646889-102646994	L1_Carn7	LINE	Dog452_LINE	1	1	1 (Manis javanica)	1	1	1	1	1	1	0	0	0
Dog chrX:104870944-104871175	L1MA9	LINE	Dog453_LINE	1	1	1	1	1	1	1	1	1	0	0 (Erinaceus europaeus)	0
Dog chr22:39448604-39448697	L1MA9	LINE	Dog455_LINE	1	1	1	0	0 (Tursiops truncatus)	1	1	1	1	1	1 (Uropsilus gracilis)	0
Dog chr6:30102472-30102543	L1_Carn7	LINE	Dog462_LINE	1	1	1	0	0 (Vicugna pacos)	1	1 (Tapirus indicus)	1	1	1	1 (Uropsilus gracilis)	0
Dog chr17:38475783-38475854	L1_Carn7	LINE	Dog463_LINE	1	1	1	0	0	1	1	1	1	0	0	0
Dog chr16:25559592-25559987	L1MA9	LINE	Dog474_LINE	1	1	1	1	1	0	0	0	0	0	0 (Erinaceus europaeus)	0	refound (D_C0012)
Dog chr1:25289854-25290378	L1MA9	LINE	Dog482_LINE	1	1	1	0	0	1	1	0	0 (Rhinolophus ferrumequinum)	0	0	0
Dog chr4:44709418-44709509	L1MA9	LINE	Dog485_LINE	1	1	1	0	0	1	1	0	0	0	0	0
Dog chr18:16144674-16144800	L1_Carn7	LINE	Dog497_LINE	1	1	1	0	0	0	0 (Tapirus indicus)	1	1	0	0 (Uropsilus gracilis)	0
Dog chr4:67715221-67715281	L1MA9	LINE	Dog504_LINE	1	1	1 (Phataginus tricuspis)	0	0 (Vicugna pacos)	0	0	0 (Myotis lucifugus)	0 (Rhinolophus ferrumequinum)	1	1 (Uropsilus gracilis)	0
Dog chr1:36157077-36157189	L1_Carn7	LINE	Dog507_LINE	1	1	1 (Manis javanica)	1	1	1	1	0	0 (Pteropus vampyrus)	0	0 (Uropsilus gracilis)	0
Dog chr18:33972222-33972462	L1MA9	LINE	Dog508_LINE	1	1	1	1	1	1	1	0	0	0 (Scalopus aquaticus)	0 (Erinaceus europaeus)	0
Dog chrX:97833740-97833815	L1_Carn7	LINE	Dog511_LINE	1	1	1 (Manis javanica)	1	1	1	1	1	1	0	0 (Erinaceus europaeus)	0
Dog chr14:59435614-59436010	L1MA9	LINE	Dog517_LINE	1	1	1	1	1 (Tursiops truncatus)	0	0	1	1	0 (Uropsilus gracilis)	0	0
Dog chr28:23466774-23466978	L1MA9	LINE	Dog520_LINE	1	1	1	0	0 (Tursiops truncatus)	1	1	1	1	0 (Erinaceus europaeus)	0	0
Dog chr6:69617810-69617876	L1_Canid	LINE	Dog522_LINE	1	1	1 (Manis javanica)	0	0	1	1	1	1 (Rhinolophus ferrumequinum)	0	0 (Solenodon paradoxus)	0
Dog chr12:49434371-49434480	L1_Carn7	LINE	Dog524_LINE	1	1	1	1	1 (Tursiops truncatus)	1	1	1	1	0	0 (Erinaceus europaeus)	0
Dog chr12:65592131-65592259	L1MA9	LINE	Dog525_LINE	1	1	1 (Manis javanica)	1	1	1	1	1	1	0 (Scalopus aquaticus)	0 (Solenodon paradoxus)	0 (Tupaia chinensis)
Dog chr17:21276670-21276791	L1_Carn7	LINE	Dog530_LINE	1	1	1	1	1	1	1	1	1	0	0 (Erinaceus europaeus)	0
Dog chrX:82655562-82655682	L1_Carn7	LINE	Dog532_LINE	1	1	1	1	1	1	1	1	1	0	0 (Erinaceus europaeus)	0
Dog chr22:29472329-29472372	L1MA9	LINE	Dog543_LINE	1	1	1	1	1 (Tursiops truncatus)	0	0	1	1	0	0 (Erinaceus europaeus)	0
Dog chr15:16300195-16300383	L1MA9	LINE	Dog553_LINE	1	1	1	0	0	1	1	1	1	1	1	0
Dog chr2:7429732-7430186	LTR109B	LTR	Dog1_LTR	1	1	1 (Manis javanica)	1	1	0	0	0	0	0	0	0
Dog chr29:17955441-17955956	LTR9A_EC	LTR	Dog2_LTR	1	1	1 (Manis javanica)	1	1	0	0	0 (Desmodus rotundus)	0	0	0	0
Dog chr27:9732242-9732651	CarERVR1_LTR	LTR	Dog3_LTR	1	1	1	1	1 (Tursiops truncatus)	0	0	0	0	0	0	0
Dog chrX:12279760-12280290	MER34C_CF	LTR	Dog4_LTR	1	1	1	1	1 (Tursiops truncatus)	0	0 (Tapirus indicus)	0	0	0	0 (Erinaceus europaeus)	0	refound (D_C0064)
Dog chr12:35158931-35159414	MER34C_CF	LTR	Dog5_LTR	1	1	1	0	0	0	0	1	1	0	0 (Erinaceus europaeus)	0	refound (Rd_Db05)
Dog chr38:11091507-11091839	MER57LA	LTR	Dog6_LTR	1	1	1	0	0 (Tursiops truncatus)	0	0 (Tapirus indicus)	0	0	1	1 (Solenodon paradoxus)	0
Dog chr25:968773-969109	MER57LA	LTR	Dog7_LTR	1	1	1	0	0	0	0	1	1	0	0 (Erinaceus europaeus)	0
Dog chr4:29592380-29592884	MER34C_CF	LTR	Dog8_LTR	1	1	1	0	0	0	0 (Tapirus indicus)	0	0	1	1 (Solenodon paradoxus)	0
Dog chr10:46148137-46148598	MER34A_CF	LTR	Dog9_LTR	1	1	1	0	0	0	0	1	1	0	0 (Uropsilus gracilis)	0
Dog chr17:24807322-24807859	MER34A	LTR	Dog10_LTR	1	1	1	0	0	1	1	0	0	0	0 (Uropsilus gracilis)	0	refound (DH_0024)
Dog chr6:66353011-66353506	MER34C_CF	LTR	Dog11_LTR	1	1	1	0	0	0	0	1	1	0	0	0 (Cavia porcellus)
Dog chr6:67437015-67437557	MER34C_CF	LTR	Dog12_LTR	1	1	?	0	0 (Tursiops truncatus)	0	0	1	1	0	0 (Uropsilus gracilis)	0
Dog chr1:78879287-78879684	ERV540EC_LTR	LTR	Dog13_LTR	1	1	1	1	1	1	1	0	0	0	0	0
Dog chr33:8910482-8910885	CarERVR1_LTR	LTR	Dog14_LTR	1	1	1	1	1 (Tursiops truncatus)	1	1	1	1	0	0 (Erinaceus europaeus)	0
Dog chr16:37381845-37382164	MER57LA	LTR	Dog15_LTR	1	1	1	1	1 (Tursiops truncatus)	1	1	0	0	0	0	0	refound (Rh_Hdc19)
Dog chr29:36430071-36430446	ERV540EC_LTR	LTR	Dog16_LTR	1	1	1	1	1	0	0	1	1	0	0	0
Dog chr10:57877436-57877777	MER57LA	LTR	Dog17_LTR	1	1	1	0	0	1	1	0	0	1	1	0
Dog chr12:50769782-50770225	CarLTR7	LTR	Dog18_LTR	1	1	1 (Manis javanica)	1	1	1	1	1	1	d	0	0
Dog chr20:29143141-29143461	MER57LA	LTR	Dog22_LTR	1	1	?	1	1	1	1	1	1	0	0 (Erinaceus europaeus)	0
Dog chr31:10277407-10277954	LTR10_EC	LTR	Dog23_LTR	1	1	?	1	1 (Tursiops truncatus)	1	1	1	1	0	0 (Erinaceus europaeus)	0
Dog chr14:9110433-9110816	CarERVR1_LTR	LTR	Dog27_LTR	1	1	1	1	1	1	1	1	1 (Murina aurata feae)	0	0 (Erinaceus europaeus)	0
Dog chr10:37704844-37705237	ERV540EC_LTR	LTR	Dog31_LTR	1	1	1 (Manis javanica)	1	1 (Tursiops truncatus)	1	1	1	1	0	0	0
Dog chr14:30466504-30467031	MER34C_CF	LTR	Dog40_LTR	1	1	1 (Manis javanica)	1	1 (Tursiops truncatus)	1	1	1	1	0	0	0 (Galeopterus variegatus)
Dog chrX:73091421-73091799	ERV540EC_LTR	LTR	Dog45_LTR	1	1	1	1	1	1	1	1	1	0	0 (Uropsilus gracilis)	0
Dog chrX:96037936-96038456	MER34C_CF	LTR	Dog46_LTR	1	1	1	1	1 (Tursiops truncatus)	1	1	1	1 (Rhinolophus ferrumequinum)	0	0 (Scalopus aquaticus)	0
Dog chrX:113498803-113499347	MER34C_CF	LTR	Dog47_LTR	1	1	1	1	1 (Tursiops truncatus)	1	1	1	1	0	0 (Erinaceus europaeus)	0 (Tupaia chinensis)
Dog chr21:36660014-36660879	MER21C	LTR	Dog58_LTR	1	1	1	0	0 (Vicugna pacos)	0	0	0 (Miniopterus natalensis)	0 (Pteropus vampyrus)	1	1 (Solenodon paradoxus)	0
Dog chr12:16087753-16088167	CarERVR1_LTR	LTR	Dog59_LTR	1	1	1	0	0	1	1	0	0	0	0 (Erinaceus europaeus)	0	refound (Rd_Dh04)
Dog chr37:15850624-15851091	CarLTR7	LTR	Dog60_LTR	1	1	1 (Manis javanica)	0	0	1	1	1	1	0	0 (Erinaceus europaeus)	0	refound (DHB_0209)
Dog chr18:31428228-31428577	MLT1A0	LTR	Dog77_LTR	1	1	1	1	1 (Tursiops truncatus)	1	1	0	0	1	1	0
Pig chrX:82361092-82361337	L1MA9	LINE	Pig59_LINE	0	0	0 (Manis javanica)	1	1 (Tursiops truncatus)	0	0	1	1	0	0	0
Pig chr8:31645268-31645415	L1MA9	LINE	Pig84_LINE	1	1	1 (Manis javanica)	1	1 (Tursiops truncatus)	0	0	1 (Miniopterus natalensis)	1 (Pteropus vampyrus)	0 (Scalopus aquaticus)	0	0
Pig chr3:86836282-86836529	L1MA9	LINE	Pig128_LINE	1	1	1 (Manis javanica)	1	1	0	0 (Tapirus indicus)	0	0	0	0 (Scalopus aquaticus)	0
Pig chr4:71084598-71084723	L1MA9	LINE	Pig133_LINE	1	1	1 (Manis javanica)	1	1 (Tursiops truncatus)	0	0	0	0 (Rhinolophus ferrumequinum)	0 (Crocidura indochinensis)	0	0
Pig chr6:13448626-13448749	L1MA9	LINE	Pig144_LINE	0	0	0 (Manis javanica)	1	1 (Tursiops truncatus)	1	1 (Tapirus indicus)	0	0	0	0 (Erinaceus europaeus)	0
Pig chr6:151961708-151962334	L1MA9	LINE	Pig149_LINE	1	1	1 (Manis javanica)	1	1 (Tursiops truncatus)	0	0	0	0 (Rhinolophus ferrumequinum)	0	0 (Erinaceus europaeus)	0
Pig chrX:85605183-85605341	L1MA9	LINE	Pig186_LINE	0	0 (Mustela putorius furo)	0	1	1	1	1	0	0	0	0	0	refound (HC_0059)
Pig chr15:18666860-18667108	L1MA9	LINE	Pig240_LINE	0	0	0 (Manis javanica)	1	1 (Vicugna pacos)	0	0 (Tapirus indicus)	0	0	1	1 (Erinaceus europaeus)	0 (Cavia porcellus)
Pig chr7:94597854-94598112	L1MA9	LINE	Pig254_LINE	0	0	0	1	1	1	1	1	1	0	0	0	refound (HCB_0042)
Pig chr3:116194493-116194587	L1MA9	LINE	Pig259_LINE	0	0	0	1	1	1	1	1	1	0	0 (Erinaceus europaeus)	0	refound (HCB_0016)
Pig chr10:46534062-46534141	L1MC1	LINE	Pig270_LINE	0	0	0	1	1	0	0	1	1	1	1 (Solenodon paradoxus)	0
Pig chr2:90637603-90637740	L1MA9	LINE	Pig272_LINE	0 (Mustela putorius furo)	0	0 (Manis javanica)	1	1	1	1	1	1	0	0	0
Pig chr15:72684703-72684788	L1MA9	LINE	Pig275_LINE	0	0	0 (Manis javanica)	1	1	1	1	1	1	0	0	0
Pig chr6:125593850-125594150	L1MA9	LINE	Pig297_LINE	0	0	0	1	1	1	1	0	0	1	1 (Erinaceus europaeus)	0
Pig chr2:126662599-126662781	L1MA9	LINE	Pig355_LINE	0	0 (Ailuropoda melanoleuca)	0 (Manis javanica)	1	1	1	1 (Tapirus indicus)	1	1	1	1 (Uropsilus gracilis)	0	refound (HCB_0009)
Pig chr17:53172139-53172337	L1MA9	LINE	Pig373_LINE	0	0	0 (Manis javanica)	1	1	1	1	1	1	1	1 (Erinaceus europaeus)	0
Pig chr1:193886274-193886489	L1MA9	LINE	Pig409_LINE	0	0	0 (Manis javanica)	1	1 (Tursiops truncatus)	1	1	0	0	0	0 (Uropsilus gracilis)	0
Pig chrX:20322443-20322661	L1MA9	LINE	Pig434_LINE	0	0	0 (Manis javanica)	1	1	0	0	1	1	0	0 (Erinaceus europaeus)	0
Pig chr5:94398498-94398730	L1MA9	LINE	Pig450_LINE	0	0	d (Manis javanica)	1	1 (Vicugna pacos)	1	1	1	1	0	0 (Uropsilus gracilis)	0
Pig chr8:79915842-79915986	L1MB2	LINE	Pig451_LINE	0	0	0 (Manis javanica)	1	1 (Tursiops truncatus)	1	1	1	1 (Rhinolophus ferrumequinum)	0	0 (Solenodon paradoxus)	0	refound (Rh_Hcb06)
Pig chrX:43978784-43979350	LTR9A_EC	LTR	Pig1_LTR	0	0	0 (Manis javanica)	1	1	1	1	0	0	0	0	0
Pig chr4:39159599-39159979	ERV54-EC_LTR	LTR	Pig2_LTR	0	0 (Ailuropoda melanoleuca)	0 (Manis javanica)	1	1	1	1	1	1 (Pteropus vampyrus)	0	0 (Solenodon paradoxus)	0
Pig chr1:44330186-44330561	MLT1A0	LTR	Pig4_LTR	0	0	1 (Manis javanica)	1	1	1	1	1	1	0	0	0
Horse CM009155:90753062-90753230	L1MA9	LINE	Horse4_LINE	0	0	?	1	1 (Tursiops truncatus)	1	1	0	0	0	0 (Scalopus aquaticus)	0
Horse CM009170:25202310-25202377	L1MAB_EC	LINE	Horse6_LINE	0	0	0	1	1	1	1 (Tapirus indicus)	0	0	0	0 (Solenodon paradoxus)	0
Horse CM009164:7365494-7365546	L1MAB_EC	LINE	Horse10_LINE	0	0	0 (Phataginus tricuspis)	1	1 (Tursiops truncatus)	1	1	0	0	0	0 (Erinaceus europaeus)	0
Horse CM009164:38425731-38426037	L1MAB_EC	LINE	Horse11_LINE	0	0	0 (Manis javanica)	1	1 (Tursiops truncatus)	1	1	0	0	0	0 (Scalopus aquaticus)	0
Horse CM009163:29150077-29151062	L1MAB_EC	LINE	Horse13_LINE	0	0	0	1	1	1	1	0	0	0 (Crocidura indochinensis)	0	0
Horse CM009166:48440438-48440554	L1MAB_EC	LINE	Horse14_LINE	0	0	0 (Manis javanica)	1	1	1	1	0	0	0	0 (Uropsilus gracilis)	0
Horse CM009148:57280946-57281094	L1MAB_EC	LINE	Horse15_LINE	0	0	0	1	1	1	1	0	0	0	0 (Uropsilus gracilis)	0 (Galeopterus variegatus)	refound (HC_0001)
Horse CM009165:37749673-37749957	L1MAB_EC	LINE	Horse19_LINE	0	0	d	1	1 (Tursiops truncatus)	1	1	0	0	0	0	0 (Heterocephalus glaber)
Horse CM009165:82029432-82029516	L1MAB_EC	LINE	Horse20_LINE	0	0	0	1	1 (Vicugna pacos)	1	1	0 (Rhinolophus ferrumequinum)	0 (Pteropus vampyrus)	0	0 (Erinaceus europaeus)	0
Horse CM009168:26412917-26413063	L1MA9	LINE	Horse21_LINE	0	0	0	1	1	1	1	0 (Desmodus rotundus)	0	0	0 (Uropsilus gracilis)	0 (Galeopterus variegatus)
Horse CM009151:90716292-90716397	L1MA9	LINE	Horse23_LINE	0	0	0	1	1 (Tursiops truncatus)	1	1	0	0	0 (Crocidura indochinensis)	0	0
Horse CM009151:69930659-69930930	L1MAB_EC	LINE	Horse24_LINE	0	0	0	1	1	1	1	0	0	0 (Solenodon paradoxus)	0	0	refound (HC_0048)
Horse CM009175:18272872-18273149	L1MAB_EC	LINE	Horse34_LINE	0	0	0	1	1	1	1	0	0 (Rhinolophus ferrumequinum)	0	0 (Uropsilus gracilis)	0
Horse CM009155:44870668-44870886	L1MA9	LINE	Horse36_LINE	0 (Ailuropoda melanoleuca)	0	0	1	1 (Tursiops truncatus)	1	1	1 (Murina aurata feae)	1 (Pteropus vampyrus)	0	0	0
Horse CM009152:84431841-84432012	L1MAB_EC	LINE	Horse37_LINE	0	0	0 (Manis javanica)	1	1	1	1	0 (Miniopterus natalensis)	0	0	0	0
Horse CM009167:4941033-4941608	L1MAB_EC	LINE	Horse38_LINE	0	0	0 (Manis javanica)	1	1 (Vicugna pacos)	1	1	0	0	0	0 (Uropsilus gracilis)	0
Horse CM009171:23042034-23042169	L1MA9	LINE	Horse40_LINE	0	0	0	1	1 (Tursiops truncatus)	1	1	0	0	d	0 (Scalopus aquaticus)	0
Horse CM009179:113449277-113449359	L1MA9	LINE	Horse47_LINE	0	0	0 (Phataginus tricuspis)	1	1	1	1 (Tapirus indicus)	0	0	0	0	0
Horse CM009155:89984561-89984614	L1MAB_EC	LINE	Horse53_LINE	0	0	0	0	0	1	1	1	1	0	0	0
Horse CM009171:4369714-4369832	L1MAB_EC	LINE	Horse54_LINE	0	0	0	0	0	1	1	0	0	1	1 (Solenodon paradoxus)	0
Horse CM009170:35874506-35874565	L1MAB_EC	LINE	Horse55_LINE	0	0	0	0	0	1	1 (Tapirus indicus)	1	1	0	0 (Erinaceus europaeus)	0
Horse CM009172:16554925-16555116	L1MAB_EC	LINE	Horse57_LINE	0	0	0	0	0 (Tursiops truncatus)	1	1	1	1	0	0	0
Horse CM009172:27806662-27806773	L1MAB_EC	LINE	Horse59_LINE	0	0	0	0	0	1	1	1	1	0	0	0
Horse CM009176:23819719-23820030	L1MAB_EC	LINE	Horse61_LINE	0	0	0 (Manis javanica)	0	0 (Tursiops truncatus)	1	1	1	1	0	0 (Uropsilus gracilis)	0 (Galeopterus variegatus)
Horse CM009164:52610593-52610824	L1MA9	LINE	Horse63_LINE	0	0	0 (Manis javanica)	0	0	1	1	1	1	0	0 (Solenodon paradoxus)	0
Horse CM009166:26753232-26753323	L1MA9	LINE	Horse71_LINE	0	0	0	0	0	1	1	1	1	0	0 (Solenodon paradoxus)	0	refound (H_B_0028)
Horse CM009166:38154097-38154176	L1MAB_EC	LINE	Horse74_LINE	0	0 (Ailuropoda melanoleuca)	d	0 (Vicugna pacos)	0	1	1	1	1	0	0 (Erinaceus europaeus)	0
Horse CM009149:52598970-52599084	L1MAB_EC	LINE	Horse75_LINE	0	0	0	0	0 (Tursiops truncatus)	1	1	1	1	0	0	0
Horse CM009165:29676109-29676220	L1MA9	LINE	Horse78_LINE	0	0	0	0	0 (Tursiops truncatus)	1	1 (Tapirus indicus)	1	1	0	0 (Scalopus aquaticus)	0
Horse CM009165:57937965-57938190	L1MAB_EC	LINE	Horse81_LINE	0	0	0	0	0	1	1	0	0	1	1 (Solenodon paradoxus)	0
Horse CM009168:31775408-31775716	L1MAB_EC	LINE	Horse83_LINE	1	1	?	0 (Vicugna pacos)	0	1	1	0 (Desmodus rotundus)	0	0	0 (Erinaceus europaeus)	0
Horse CM009168:26187289-26187374	L1MAB_EC	LINE	Horse84_LINE	1	1	1	0	0 (Tursiops truncatus)	1	1	0	0	0	0 (Uropsilus gracilis)	0
Horse CM009161:22317232-22317295	L1MAB_EC	LINE	Horse86_LINE	0	0	0	0	0 (Tursiops truncatus)	1	1	1	1	0	0 (Uropsilus gracilis)	0 (Oryctolagus cuniculus)
Horse CM009169:30528875-30529553	L1MA9	LINE	Horse90_LINE	0	0	0 (Manis javanica)	0	0	1	1	0	0	1	1 (Scalopus aquaticus)	0
Horse CM009159:12807883-12807944	L1MAB_EC	LINE	Horse92_LINE	1	1	1	0	0 (Tursiops truncatus)	1	1	0	0	0	0 (Uropsilus gracilis)	0
Horse CM009161:46955213-46955451	L1MAB_EC	LINE	Horse95_LINE	0	0	0	0	0	1	1	1	1	0	0 (Erinaceus europaeus)	0	refound (H_B_0008)
Horse CM009162:72739373-72739465	L1MA9	LINE	Horse98_LINE	1	1	1 (Manis javanica)	0	0 (Tursiops truncatus)	1	1	1 (Eptesicus fuscus)	1 (Pteropus vampyrus)	0	0 (Uropsilus gracilis)	0
Horse CM009156:59168269-59168678	L1MAB_EC	LINE	Horse99_LINE	0	0	0	0	0	1	1	1	1	0	0 (Uropsilus gracilis)	0
Horse CM009156:12006158-12006229	L1MAB_EC	LINE	Horse101_LINE	0	0	0	0	0	1	1	1	1	0	0 (Erinaceus europaeus)	0
Horse CM009152:48886302-48886592	L1MAB_EC	LINE	Horse104_LINE	1	1	1	0	0	1	1	0	0	0	0 (Scalopus aquaticus)	0
Horse CM009153:82371580-82371923	L1MAB_EC	LINE	Horse106_LINE	0	0	0	0	0	1	1	1	1	0	0 (Erinaceus europaeus)	0	refound (H_B_0054)
Horse CM009175:10220091-10220375	L1MA9	LINE	Horse112_LINE	1	1	1 (Manis javanica)	0	0	1	1	0	0 (Rhinolophus ferrumequinum)	0 (Solenodon paradoxus)	0	0	refound (Rd_Dh11)
Horse CM009150:19050583-19051114	L1MAB_EC	LINE	Horse116_LINE	1	1 (Ailuropoda melanoleuca)	?	0	0	1	1	0	0	0	0 (Solenodon paradoxus)	0
Horse CM009155:44678677-44679067	L1MAB_EC	LINE	Horse117_LINE	1	1	1	0	0 (Tursiops truncatus)	1	1	0	0	0	0	0
Horse CM009152:80729030-80729398	L1MAB_EC	LINE	Horse118_LINE	0	0	0	0	0 (Tursiops truncatus)	1	1	1	1	0	0 (Uropsilus gracilis)	0
Horse CM009167:17059118-17059449	L1MAB_EC	LINE	Horse120_LINE	0	0	0	0	0 (Tursiops truncatus)	1	1	1	1	0	0 (Uropsilus gracilis)	0
Horse CM009150:74734230-74734371	L1MAB_EC	LINE	Horse125_LINE	0	0	?	0	0 (Tursiops truncatus)	1	1	1	1	0	0	0
Horse CM009150:73431433-73431796	L1MAB_EC	LINE	Horse126_LINE	1	1	1	0	0	1	1	0	0	0	0 (Solenodon paradoxus)	0
Horse CM009150:65574762-65575104	L1MAB_EC	LINE	Horse127_LINE	1	1	1	0	0	1	1	0 (Desmodus rotundus)	0 (Pteropus vampyrus)	0	0	0
Horse CM009149:107450483-107450572	L1MAB_EC	LINE	Horse130_LINE	1	1	1	0	0	1	1	0	0	0	0 (Solenodon paradoxus)	0
Horse CM009151:28552586-28553958	L1MAB_EC	LINE	Horse133_LINE	0	0	0	0	0	1	1 (Tapirus indicus)	1	1	0	0 (Solenodon paradoxus)	0
Horse CM009179:14461999-14462068	L1MAB_EC	LINE	Horse135_LINE	0	0	0	0	0	1	1	1	1 (Rhinolophus ferrumequinum)	0 (Scalopus aquaticus)	0	0
Horse CM009179:22304124-22304270	L1MAB_EC	LINE	Horse136_LINE	0	0	0 (Manis javanica)	0	0 (Tursiops truncatus)	1	1	1	1 (Miniopterus natalensis)	0	0 (Solenodon paradoxus)	0
Horse CM009170:14052680-14052857	L1MAB_EC	LINE	Horse142_LINE	1	1	1 (Manis javanica)	1	1	1	1 (Tapirus indicus)	0	0	0	0 (Erinaceus europaeus)	0
Horse CM009177:1873163-1873290	L1MAB_EC	LINE	Horse144_LINE	1	1	1	0	0	1	1	0	0 (Miniopterus natalensis)	0	0 (Erinaceus europaeus)	0
Horse CM009163:44067201-44067245	L1MAB_EC	LINE	Horse145_LINE	1	1	1	1	1	1	1	0	0	0	0	0
Horse CM009173:30693847-30694237	L1MAB_EC	LINE	Horse148_LINE	1	1	1 (Manis javanica)	1	1 (Tursiops truncatus)	1	1	0	0	0 (Scalopus aquaticus)	0 (Erinaceus europaeus)	0 (Tupaia chinensis)
Horse CM009148:35542456-35542691	L1MAB_EC	LINE	Horse149_LINE	1	1	1	1	1	1	1	0	0	0	0 (Erinaceus europaeus)	0 (Cavia porcellus)
Horse CM009174:3195649-3195714	L1MAB_EC	LINE	Horse152_LINE	0	0	0 (Manis javanica)	1	1 (Tursiops truncatus)	1	1 (Tapirus indicus)	0	0	1	1 (Solenodon paradoxus)	0
Horse CM009151:79367326-79367635	L1MAB_EC	LINE	Horse153_LINE	1	1	?	1	1 (Tursiops truncatus)	1	1	0	0	0	0	0
Horse CM009161:82082786-82082918	L1MAB_EC	LINE	Horse154_LINE	1	1	1	1	1	1	1	0	0	0	0	0
Horse CM009161:68806259-68806438	L1MA9	LINE	Horse159_LINE	0	0	0 (Manis javanica)	1	1 (Tursiops truncatus)	1	1	0	0	0	0 (Uropsilus gracilis)	0
Horse CM009160:12510735-12510827	L1MAB_EC	LINE	Horse160_LINE	0	0	0	1	1	1	1 (Tapirus indicus)	0	0	1	1 (Uropsilus gracilis)	0
Horse CM009153:53281018-53281106	L1MAB_EC	LINE	Horse163_LINE	1	1	1 (Manis javanica)	1	1	1	1	0 (Rhinolophus ferrumequinum)	0	0	0 (Uropsilus gracilis)	0
Horse CM009175:9778903-9779492	L1MAB_EC	LINE	Horse165_LINE	1	1	1	1	1	1	1	0	0	0	?	0
Horse CM009167:12134306-12134773	L1MAB_EC	LINE	Horse166_LINE	1	1	1	1	1	1	1	0	0	0	0 (Erinaceus europaeus)	0
Horse CM009167:49123770-49124148	L1MAB_EC	LINE	Horse167_LINE	1	1	?	1	1	1	1	0	0 (Pteropus vampyrus)	0	0 (Scalopus aquaticus)	0	refound (DH_C0005)
Horse CM009157:66859502-66859708	L1MB8	LINE	Horse174_LINE	1	1	1 (Manis javanica)	0	0 (Tursiops truncatus)	1	1	0	0	1	1 (Erinaceus europaeus)	0
Horse CM009157:53670848-53670896	L1MAB_EC	LINE	Horse175_LINE	1	1	1	0	0 (Tursiops truncatus)	1	1	0	0	1	1 (Solenodon paradoxus)	0
Horse CM009169:6060037-6060458	L1MB2	LINE	Horse181_LINE	0	0	0	0	0 (Tursiops truncatus)	1	1 (Tapirus indicus)	1	1 (Rhinolophus ferrumequinum)	0	0 (Erinaceus europaeus)	0
Horse CM009150:13493528-13493643	L1MAB_EC	LINE	Horse187_LINE	0	0	0	0	0	1	1	1	1	1	1 (Uropsilus gracilis)	0 (Cavia porcellus)	refound (H_B_0044)
Horse CM009161:49126508-49126596	L1MAB_EC	LINE	Horse233_LINE	1	1	1 (Manis javanica)	1	1	1	1	0	0	1	1	0 (Heterocephalus glaber)
Horse CM009155:60184291-60184372	L1MAB_EC	LINE	Horse255_LINE	0	0	0	1	1 (Tursiops truncatus)	1	1	0	0	0	0	0
Horse CM009154:19910185-19910472	L1MA9	LINE	Horse265_LINE	1	1	1	1	1 (Tursiops truncatus)	1	1	0	0	1	1	0
Horse CM009177:10263917-10264162	L1MA9	LINE	Horse273_LINE	1	1	1 (Manis javanica)	0	0	1	1	0	0	0	0	0
Horse CM009165:41214308-41214691	L1MAB_EC	LINE	Horse275_LINE	1	1	1	0	0 (Tursiops truncatus)	1	1	0 (Miniopterus natalensis)	0	0	0	0
Horse CM009148:101746040-101746172	L1MAB_EC	LINE	Horse276_LINE	1	1 (Lynx canadensis)	?	0	0	1	1	0	0 (Pteropus vampyrus)	0	0 (Erinaceus europaeus)	0
Horse CM009149:55287573-55287854	L1MAB_EC	LINE	Horse278_LINE	0	0	0	1	1 (Tursiops truncatus)	1	1	0	0	0 (Erinaceus europaeus)	0 (Solenodon paradoxus)	0
Horse CM009156:72876527-72876637	L1MA9	LINE	Horse281_LINE	0	0	0	1	1	1	1	0	0	0	0	0
Horse CM009149:82970947-82971070	L1MAB_EC	LINE	Horse287_LINE	1 (Ailuropoda melanoleuca)	1	1	1	1 (Tursiops truncatus)	1	1	1 (Desmodus rotundus)	1 (Rhinolophus ferrumequinum)	0	0 (Uropsilus gracilis)	0
Horse CM009158:44262666-44262725	L1MAB_EC	LINE	Horse289_LINE	0	0	0	0 (Vicugna pacos)	0	1	1	1	1	0	0	0 (Cavia porcellus)
Horse CM009148:26319037-26319091	L1MAB_EC	LINE	Horse290_LINE	0	0	0 (Manis javanica)	0	0	1	1	1	1	d	0 (Erinaceus europaeus)	0 (Cavia porcellus)
Horse CM009156:56795482-56795632	L1MAB_EC	LINE	Horse291_LINE	0	0	0	0 (Vicugna pacos)	0	1	1 (Tapirus indicus)	1	1	0 (Uropsilus gracilis)	0	0	refound (H_B_0057)
Horse CM009170:12105821-12105864	L1MAB_EC	LINE	Horse293_LINE	0	0 (Ailuropoda melanoleuca)	0	0	0 (Tursiops truncatus)	1	1	0 (Desmodus rotundus)	0	1	1 (Solenodon paradoxus)	0
Horse CM009169:33785273-33785319	L1MB3_EC	LINE	Horse294_LINE	0 (Mustela putorius furo)	0 (Ailuropoda melanoleuca)	0	0	0	1	1	0	0	1	1 (Uropsilus gracilis)	0
Horse CM009148:43666384-43666407	L1MAB_EC	LINE	Horse299_LINE	1	1	1	1	1	1	1 (Tapirus indicus)	0 (Miniopterus natalensis)	0	0	0 (Erinaceus europaeus)	0
Horse CM009149:32680489-32680886	L1MAB_EC	LINE	Horse301_LINE	1	1	1 (Manis javanica)	1	1 (Tursiops truncatus)	1	1	0 (Miniopterus natalensis)	0	0	0	0
Horse CM009165:21705478-21705904	ERV3-5-EC_LTR	LTR	Horse3_LTR	0	0	1	1	1	1	1 (Tapirus indicus)	1 (Rhinolophus ferrumequinum)	1 (Pteropus vampyrus)	0	0 (Solenodon paradoxus)	0
Horse CM009161:76278589-76279459	LTR21B2_EC	LTR	Horse4_LTR	0	0	0	1	1 (Tursiops truncatus)	1	1	0	0	0	0	0
Horse CM009150:103482837-103483249	LTR76_EC	LTR	Horse6_LTR	0	0	0 (Manis javanica)	1	1 (Tursiops truncatus)	1	1	0	0	0	0 (Erinaceus europaeus)	0
Horse CM009155:90972557-90973040	ERV1-4N-EC_LTR	LTR	Horse9_LTR	0	0	0	0	0 (Tursiops truncatus)	1	1	1	1	0	0	0 (Cavia porcellus)
Horse CM009170:14682063-14682862	LTR21B1_EC	LTR	Horse10_LTR	0	0	0	0	0	1	1	0	0	1	1 (Erinaceus europaeus)	0
Horse CM009163:27440368-27440870	MER34D_EC	LTR	Horse11_LTR	0	0	0	0	0	1	1	1	1	0	0 (Solenodon paradoxus)	0	refound (Rh_Hc03)
Horse CM009166:10952707-10953200	MER34F_EC	LTR	Horse13_LTR	1	1	1	0	0	1	1	0	0	0	0	0
Horse PJAA01003558:139971-140749	LTR21B1_EC	LTR	Horse14_LTR	0	0	0	0	0	1	1 (Tapirus indicus)	1	1	d	0	0
Horse CM009168:41338678-41339158	ERV1-4N-EC_LTR	LTR	Horse17_LTR	0	0	0	0	0	1	1	1	1	0	0 (Solenodon paradoxus)	0 (Galeopterus variegatus)
Horse CM009168:40499715-40500191	ERV1-4N-EC_LTR	LTR	Horse18_LTR	1	1	?	0	0 (Tursiops truncatus)	1	1	0	0	0	0 (Scalopus aquaticus)	0
Horse CM009154:82162890-82163699	MER21C	LTR	Horse19_LTR	0	0 (Ailuropoda melanoleuca)	0	0	0	1	1	1	1	0	0	0
Horse CM009161:89358139-89358517	ERV54-EC_LTR	LTR	Horse20_LTR	0	0	0	0	0 (Tursiops truncatus)	1	1 (Tapirus indicus)	1	1	0	0 (Scalopus aquaticus)	0
Horse CM009156:53027923-53028349	ERV3-5-EC_LTR	LTR	Horse21_LTR	1	1	1	0	0	1	1	0	0	0	0 (Erinaceus europaeus)	0
Horse CM009153:43455794-43456268	ERV1-4N-EC_LTR	LTR	Horse22_LTR	0	0	0 (Manis javanica)	0 (Vicugna pacos)	0	1	1	1	1	0	0 (Solenodon paradoxus)	0
Horse CM009150:83269449-83270360	LTR21_EC	LTR	Horse24_LTR	1	1	1	1	1 (Tursiops truncatus)	1	1	0	0 (Rhinolophus ferrumequinum)	0 (Erinaceus europaeus)	0	0
Horse CM009151:82500775-82501556	LTR21B1_EC	LTR	Horse28_LTR	1	1 (Lynx canadensis)	1	1	1	1	1	0	0	0 (Erinaceus europaeus)	0	0	refound (DH_C0007)
Horse CM009171:7918105-7918472	LTR17_EC	LTR	Horse36_LTR	1	1	1 (Manis javanica)	0	0	1	1	0	0	1	1 (Uropsilus gracilis)	0
Mouse-eared_bat scaffold_m19_p_5:32060065-32060223	L1MA9	LINE	Bat8_LINE	0	0	0	1	1 (Tursiops truncatus)	0	0	1	1	1	1 (Erinaceus europaeus)	0
Mouse-eared_bat scaffold_m19_p_1:132584955-132585072	L1MA9	LINE	Bat37_LINE	0	0	d	0	0	1	1	1	1	0	0 (Erinaceus europaeus)	0
Mouse-eared_bat scaffold_m19_p_2:164748899-164749172	L1MA9	LINE	Bat48_LINE	0	0	0 (Manis javanica)	0	0	1	1	1	1	0	0 (Erinaceus europaeus)	0	refound (H_B_0029)
Mouse-eared_bat scaffold_m19_p_6:69792917-69793767	L1MA9	LINE	Bat52_LINE	0	0 (Ailuropoda melanoleuca)	0	0	0 (Tursiops truncatus)	1	1	1	1	0	0	0
Mouse-eared_bat scaffold_m19_p_20:17627345-17628084	L1MA9	LINE	Bat53_LINE	0	0	0 (Phataginus tricuspis)	0	0	0	0	1	1	1	1 (Uropsilus gracilis)	0
Mouse-eared_bat scaffold_m19_p_8:74918358-74919447	L1MA9	LINE	Bat54_LINE	1	1	1 (Manis javanica)	0	0	0	0	1	1	0	0 (Erinaceus europaeus)	0
Mouse-eared_bat scaffold_m19_p_16:14504782-14505140	L1MA9	LINE	Bat72_LINE	0	0	0 (Manis javanica)	0	0 (Tursiops truncatus)	1	1	1	1	0	0 (Solenodon paradoxus)	0
Mouse-eared_bat scaffold_m19_p_9:31538844-31538982	L1MA9	LINE	Bat78_LINE	1	1	1 (Manis javanica)	0	0 (Tursiops truncatus)	0	0	1	1	0	0 (Erinaceus europaeus)	0
Mouse-eared_bat scaffold_m19_p_1:12340399-12340666	L1MA9	LINE	Bat84_LINE	0	0	0	0	0	0	0	1	1	1	1	0
Mouse-eared_bat scaffold_m19_p_1:23896535-23896652	L1MA9	LINE	Bat85_LINE	0	0	0	0	0 (Tursiops truncatus)	1	1	1	1 (Rhinolophus ferrumequinum)	1 (Uropsilus gracilis)	1 (Solenodon paradoxus)	0
Mouse-eared_bat scaffold_m19_p_3:19013538-19014054	L1MA9	LINE	Bat99_LINE	0	0	0	1	1 (Tursiops truncatus)	0	0	1	1	1	1 (Uropsilus gracilis)	0
Mouse-eared_bat scaffold_m19_p_5:3962279-3962414	L1MA9	LINE	Bat102_LINE	1	1	1 (Manis javanica)	1	1	0	0	1	1	0	0 (Uropsilus gracilis)	0	refound (D_BC0051)
Mouse-eared_bat scaffold_m19_p_3:135319182-135319294	L1MA9	LINE	Bat109_LINE	0	0	0	1	1	1	1	1	1	0	0 (Solenodon paradoxus)	0 (Cavia porcellus)
Mouse-eared_bat scaffold_m19_p_1:46116073-46116177	L1MA9	LINE	Bat113_LINE	1	1	1 (Phataginus tricuspis)	1	1	0	0	1	1	0	0 (Erinaceus europaeus)	0
Mouse-eared_bat scaffold_m19_p_13:3126953-3127033	L1MA9	LINE	Bat117_LINE	1	1	1	0	0 (Tursiops truncatus)	1	1	1	1	0	0	0
Mouse-eared_bat scaffold_m19_p_16:38679408-38679644	L1MA9	LINE	Bat120_LINE	1	1	1	0	0 (Tursiops truncatus)	1	1 (Tapirus indicus)	1	1	0	0	0
Mouse-eared_bat scaffold_m19_p_3:201963132-201963561	L1MA9	LINE	Bat121_LINE	1	1	1	0	0	0	0	1	1	1	1 (Scalopus aquaticus)	0
Mouse-eared_bat scaffold_m19_p_6:51884942-51885066	L1MA9	LINE	Bat125_LINE	1	1	1	0	0	1	1	1	1	0	0	0 (Cavia porcellus)
Mouse-eared_bat scaffold_m19_p_7:25163785-25163872	L1MA9	LINE	Bat129_LINE	1	1	1 (Manis javanica)	1	1	0	0	1	1	1	1 (Solenodon paradoxus)	0
Mouse-eared_bat scaffold_m19_p_7:53314083-53314318	L1MA9	LINE	Bat130_LINE	1	1	1	1	1 (Tursiops truncatus)	1	1	1	1 (Rhinolophus ferrumequinum)	0	0	0
Mouse-eared_bat scaffold_m19_p_1:174047045-174047255	L1MA9	LINE	Bat133_LINE	1	1	1	1	1	1	1 (Tapirus indicus)	1	1	0	0	0
Mouse-eared_bat scaffold_m19_p_1:190014610-190014922	L1MA9	LINE	Bat137_LINE	1	1	1	1	1	1	1	1	1	0	0 (Erinaceus europaeus)	0
Mouse-eared_bat scaffold_m19_p_1:75242112-75242181	L1MA9	LINE	Bat141_LINE	1	1	1	1	1 (Tursiops truncatus)	1	1	1	1	0	0 (Uropsilus gracilis)	0
Mouse-eared_bat scaffold_m19_p_3:58994242-58994489	L1MA9	LINE	Bat143_LINE	1	1	1	1	1 (Tursiops truncatus)	1	1	1	1	0	0 (Erinaceus europaeus)	0
Mouse-eared_bat scaffold_m19_p_17:17990250-17990450	L1MA9	LINE	Bat146_LINE	1	1	1 (Manis javanica)	1	1	1	1	1	1	0	0	0
Mouse-eared_bat scaffold_m19_p_13:45866869-45866966	L1MA9	LINE	Bat147_LINE	1	1	1 (Manis javanica)	1	1 (Tursiops truncatus)	1	1	1	1	0	0 (Erinaceus europaeus)	0
Mouse-eared_bat scaffold_m19_p_9:29116428-29116739	L1MA9	LINE	Bat149_LINE	1	1	1	1	1 (Balaenoptera acutorostrata)	1	1	1	1	0	0 (Solenodon paradoxus)	0
Mouse-eared_bat scaffold_m19_p_2:114735966-114736205	L1MA9	LINE	Bat151_LINE	1	1	1	1	1 (Tursiops truncatus)	1	1 (Tapirus indicus)	1	1	0	0	0
Mouse-eared_bat scaffold_m19_p_2:206180648-206180831	L1MA9	LINE	Bat152_LINE	1	1	1	1	1	1	1	1	1	0	0 (Erinaceus europaeus)	0
Mouse-eared_bat scaffold_m19_p_5:34762730-34762938	L1MA9	LINE	Bat156_LINE	1	1	1 (Manis javanica)	1	1	1	1	1	1	0	0 (Erinaceus europaeus)	0
Mouse-eared_bat scaffold_m19_p_3:12439302-12439624	L1MA9	LINE	Bat158_LINE	1	1	1	1	1	1	1	1	1	0	0 (Uropsilus gracilis)	0
Mouse-eared_bat scaffold_m19_p_9:71981556-71981680	L1MA9	LINE	Bat159_LINE	1	1	1 (Phataginus tricuspis)	1	1 (Tursiops truncatus)	1	1	1	1	0	0 (Uropsilus gracilis)	0
Mouse-eared_bat scaffold_m19_p_11:21204465-21204666	L1MA9	LINE	Bat165_LINE	1	1	1	1	1 (Tursiops truncatus)	1	1	1	1	0	0 (Scalopus aquaticus)	0
Mouse-eared_bat scaffold_m19_p_10:69399437-69399732	L1MA9	LINE	Bat166_LINE	1	1	1	1	1	1	1	1	1	0	0	0
Mouse-eared_bat scaffold_m19_p_16:10156742-10156856	L1MA9	LINE	Bat171_LINE	1	1	1	1	1	1	1	1	1 (Rhinolophus ferrumequinum)	0	0 (Solenodon paradoxus)	0
Mouse-eared_bat scaffold_m19_p_16:42181645-42181840	L1MA9	LINE	Bat172_LINE	1	1	1	1	1	1	1	1	1	0	0 (Solenodon paradoxus)	0
Mouse-eared_bat scaffold_m19_p_16:28706242-28706507	L1MA9	LINE	Bat174_LINE	1	1	1	1	1	1	1 (Tapirus indicus)	1	1	0	0	0
Mouse-eared_bat scaffold_m19_p_2:77841075-77841161	L1MA9	LINE	Bat180_LINE	1	1	1	1	1 (Tursiops truncatus)	1	1	1	1	0	0 (Uropsilus gracilis)	0 (Cavia porcellus)
Mouse-eared_bat scaffold_m19_p_11:16136358-16136505	L1MA9	LINE	Bat189_LINE	1	1	1	1	1	1	1	1	1	0	0 (Erinaceus europaeus)	0
Mouse-eared_bat scaffold_m19_p_1:29909508-29909747	L1MA9	LINE	Bat216_LINE	1	1	1	0	0	1	1	1	1	1	1 (Uropsilus gracilis)	0
Mouse-eared_bat scaffold_m19_p_16:49707625-49707782	L1MA9	LINE	Bat219_LINE	1	1	1	1	1	0	0	1	1 (Rhinolophus ferrumequinum)	0	0 (Solenodon paradoxus)	0 (Cavia porcellus)
Mouse-eared_bat scaffold_m19_p_3:35124857-35124927	L1MA9	LINE	Bat235_LINE	1	1	1	1	1 (Vicugna pacos)	0	0	1	1	0	0 (Scalopus aquaticus)	0
Mouse-eared_bat scaffold_m19_p_5:55046931-55047066	L1MA9	LINE	Bat240_LINE	0	0	0	1	1	1	1	1	1	0	0	0
Mouse-eared_bat scaffold_m19_p_1:180752229-180752294	L1MA9	LINE	Bat241_LINE	1	1	1	1	1	1	1	1	1	0	0 (Solenodon paradoxus)	0
Mouse-eared_bat scaffold_m19_p_7:82997588-82997624	L1MA9	LINE	Bat250_LINE	1	1	1	1	1 (Tursiops truncatus)	1	1	1	1 (Rhinolophus ferrumequinum)	0	0 (Uropsilus gracilis)	0
Mouse-eared_bat scaffold_m19_p_2:54629953-54630331	ERV54-EC_LTR	LTR	Bat33_LTR	1	1 (Lynx canadensis)	1	1	1 (Tursiops truncatus)	1	1	1	1	0	0	0 (Heterocephalus glaber)
Mouse-eared_bat scaffold_m19_p_2:43837845-43838176	MER57LA	LTR	Bat34_LTR	1	1	1 (Manis javanica)	1	1	0	0	1	1	1	1 (Solenodon paradoxus)	0
Mouse-eared_bat scaffold_m19_p_1:45029558-45030304	MER21C	LTR	Bat35_LTR	1	1	1	1	1 (Tursiops truncatus)	1	1	1	1	0	0 (Uropsilus gracilis)	0
Mouse-eared_bat scaffold_m19_p_6:50587531-50587928	ERV54-EC_LTR	LTR	Bat37_LTR	1	1	1 (Manis javanica)	1	1	1	1	1	1	0	0 (Uropsilus gracilis)	0	refound (H_B_0043)
Mouse-eared_bat scaffold_m19_p_4:106119779-106120149	ERV54-EC_LTR	LTR	Bat40_LTR	1	1 (Ailuropoda melanoleuca)	1	1	1 (Tursiops truncatus)	1	1	1	1	0	0	0
Star-nosed_mole JH655890:10617867-10618055	L1MA9	LINE	Mole23_LINE	0	0	0	1	1	0	0	0	0	1	1	0
Star-nosed_mole JH655880:46898840-46898995	L1MA9	LINE	Mole44_LINE	0	0	0	0	0	0	0	1	1	1	1 (Solenodon paradoxus)	0
Star-nosed_mole JH655909:15979446-15979566	L1MA9	LINE	Mole64_LINE	0	0	0	0	0	1	1	0	0	1	1 (Uropsilus gracilis)	0
Star-nosed_mole JH655897:18805081-18805306	L1MA9	LINE	Mole66_LINE	0	0	0	0	0	1	1	0	0	1	1 (Solenodon paradoxus)	0
Star-nosed_mole JH655885:34921432-34921573	L1MA9	LINE	Mole75_LINE	0	0	0	0	0	0	0	1	1	1	1 (Erinaceus europaeus)	0
Star-nosed_mole JH655878:55746624-55747004	ERV54-EC_LTR	LTR	Mole2_LTR	1	1	1 (Manis javanica)	0	0 (Tursiops truncatus)	0	0	0	0 (Rhinolophus ferrumequinum)	1	1 (Scalopus aquaticus)	0
Star-nosed_mole JH655886:10162435-10162783	MLT1A	LTR	Mole3_LTR	0	0	0 (Manis javanica)	0	0	0	0	1	1	1	1	0 (Mus musculus)
Markers published in Doronina et al. (2017) which were not found in the present study and were added to the present dataset (470 RE dataset)
Coordinate	RE family	RE class	Marker name	Carnivora		Pholidota	Cetartiodactyla		Perissodactyla		Chiroptera		Eulipotyphla		Outgroup
				Canis familiaris	additional carnivoran species		Bos taurus	additional cetartiodactylan species	Equus caballus	Ceratotherium simum simum	Myotis lucifugus	additional chiropteran species			Euarchontoglires
Cow_bosTau8 chr3:81683901-81684163	L1MA9	LINE	BC_0005	0	0 (Felis catus, Mustela putorius furo)	?	1	1 (Balaenoptera acutorostrata scammoni)	0	0	1	1 (Pteropus vampyrus)	0 (Sorex araneus)		0 (Homo sapiens)
Cow_bosTau8 chr10:14440541-14440674	L1MA9	LINE	Rh_Cb01	0	0 (Felis catus)	0 (Manis pentadactyla)	1	1 (Balaenoptera acutorostrata scammoni)	0	0	1	1 (Pteropus vampyrus)	0 (Sorex araneus)		0 (Homo sapiens)
Cow_bosTau8 chr7:60683012-60683267	L1MA9	LINE	Rh_Cb07	0	0 (Felis catus)	0 (Manis pentadactyla)	1	1 (Balaenoptera acutorostrata scammoni)	0	0	1	1 (Pteropus vampyrus)	0 (Sorex araneus)		0 (Homo sapiens)
Cow_bosTau8 chr7:107315845-107316222	ERV54-EC	LTR	Rh_Cb09	0	0 (Felis catus)	0 (Manis javanica)	1	1 (Balaenoptera acutorostrata scammoni)	0	0	1	1 (Pteropus vampyrus)	0 (Sorex araneus)		0 (Homo sapiens)
Dog_canFam3 chr28:12778565-12778627	L1_Carn7	LINE	DB_0042	1	1 (Panthera tigris)	1 (Manis pentadactyla)	0	0 (Balaenoptera acutorostrata scammoni)	0	0	1	1 (Pteropus vampyrus)	0 (Condylura cristata)		0 (Homo sapiens)
Dog_canFam3 chr8:56937730-56938240	MER34C_CF	LTR	DB_0073	1	1 (Felis catus)	1 (Manis pentadactyla)	0	0 (Balaenoptera acutorostrata scammoni)	0	0	1	1 (Pteropus vampyrus)	0 (Sorex araneus)		0 (Homo sapiens)
Dog_canFam3 chrX:14087561-14087954	ERV54-EC	LTR	DB_0077	1	1 (Felis catus)	1 (Manis pentadactyla)	0	0 (Tursiops truncatus)	0	0	1	1 (Pteropus vampyrus)	0 (Sorex araneus)		0 (Homo sapiens)
Dog_canFam3 chr10:61879742-61880141	CarERVR1	LTR	Rd_Db02	1	1 (Felis catus)	?	0	0 (Balaenoptera acutorostrata scammoni)	0	0	1	1 (Pteropus vampyrus)	0 (Sorex araneus)		0 (Homo sapiens, Heterocephalus glaber)
Dog_canFam3 chr11:41894396-41894920	MER34C_CF	LTR	Rd_Db03	1	1 (Felis catus)	1 (Manis pentadactyla)	0	0 (Balaenoptera acutorostrata scammoni)	0	0	1	1 (Pteropus vampyrus, Eidolon helvum)	0 (Sorex araneus)		0 (Homo sapiens)
Dog_canFam3 chr20:7030553-7030678	L1_Carn7	LINE	Rd_Db14	1	1 (Ailuropoda melanoleuca)	1 (Manis pentadactyla)	0	0 (Balaenoptera acutorostrata scammoni)	0	0	1	1 (Pteropus vampyrus)	0 (Condylura cristata)		0 (Homo sapiens)
Dog_canFam3 chr32:6532420-6532671	L1MA9	LINE	Rd_Db22	1	1 (Felis catus)	1 (Manis pentadactyla)	0	0 (Balaenoptera acutorostrata scammoni)	0	0	1	1 (Pteropus vampyrus)	0 (Erinaceus europaeus)		0 (Homo sapiens)
Dog_canFam3 chr15:24847117-24847392	L1MA9	LINE	D_C0011	1	1 (Felis catus)	1 (Manis pentadactyla)	1	1 (Balaenoptera acutorostrata scammoni)	0	0	0	0 (Pteropus vampyrus)	0 (Condylura cristata)		0 (Homo sapiens)
Dog_canFam3 chr18:10192450-10192549	L1_Carn7	LINE	D_C0015	1	1 (Felis catus)	1 (Manis pentadactyla)	1	1 (Balaenoptera acutorostrata scammoni)	0	0	0	0 (Pteropus vampyrus)	0 (Condylura cristata)		0 (Homo sapiens)
Dog_canFam3 chr31:15464195-15464678	CarLTR7	LTR	D_C0036	1	1 (Felis catus)	1 (Manis pentadactyla)	1	1 (Balaenoptera acutorostrata scammoni)	0	0	0	0 (Pteropus vampyrus)	0 (Erinaceus europaeus)		0 (Homo sapiens)
Dog_canFam3 chr35:22165595-22166062	CarLTR7	LTR	D_C0044	1	1 (Felis catus)	?	1	1 (Balaenoptera acutorostrata scammoni)	0	0	0	0 (Pteropus vampyrus)	0 (Sorex araneus)		0 (Homo sapiens)
Dog_canFam3 chr36:24606746-24607200	L1MA9	LINE	D_C0047	1	1 (Felis catus)	1 (Manis pentadactyla)	1	1 (Balaenoptera acutorostrata scammoni)	0	0	0	0 (Pteropus vampyrus)	0 (Sorex araneus)		0 (Homo sapiens)
Dog_canFam3 chr5:3150939-3151061	L1_Carn7	LINE	D_C0052	1	1 (Felis catus)	1 (Manis pentadactyla)	1	1 (Balaenoptera acutorostrata scammoni)	0	0	0	0 (Pteropus vampyrus)	0 (Condylura cristata)		0 (Homo sapiens)
Dog_canFam3 chr8:34622363-34622665	L1MA9	LINE	D_C0061	1	1 (Felis catus)	1 (Manis pentadactyla)	1	1 (Balaenoptera acutorostrata scammoni)	0	0	0	0 (Pteropus vampyrus)	0 (Sorex araneus)		0 (Homo sapiens)
Dog_canFam3 chr14:40053754-40053824	L1MA9	LINE	Rd_Dc09	1	1 (Felis catus)	1 (Manis pentadactyla)	1	1 (Sus scrofa, Vicugna pacos)	0	0	0	0 (Pteropus vampyrus)	0 (Condylura cristata)		0 (Homo sapiens)
Dog_canFam3 chr4:12393261-12393363	L1MA9	LINE	Rd_Dc31	1	1 (Felis catus)	1 (Manis pentadactyla)	1	1 (Balaenoptera acutorostrata scammoni)	0	0	0	0 (Pteropus vampyrus)	0 (Condylura cristata)		0 (Homo sapiens)
Dog_canFam3 chr11:28834750-28835297	MER34C_CF	LTR	DH_0011	1	1 (Felis catus)	1 (Manis pentadactyla)	0	0 (Balaenoptera acutorostrata scammoni)	1	1	0	0 (Pteropus vampyrus)	0 (Erinaceus europaeus)		0 (Homo sapiens)
Dog_canFam3 chr15:21556706-21557554	L1MA9	LINE	DH_0020	1	1 (Felis catus)	1 (Manis pentadactyla)	0	0 (Balaenoptera acutorostrata scammoni)	1	1	0	0 (Pteropus vampyrus)	0 (Condylura cristata)		0 (Homo sapiens)
Dog_canFam3 chr7:11516816-11517190	ERV54-EC	LTR	DH_0067	1	1 (Felis catus)	1 (Manis pentadactyla)	0	0 (Balaenoptera acutorostrata scammoni)	1	1	0	0 (Pteropus vampyrus)	0 (Condylura cristata)		0 (Homo sapiens)
Dog_canFam3 chr6:60196197-60196410	L1MA9	LINE	DH_0211	1	1 (Felis catus)	1 (Manis pentadactyla)	0	0 (Balaenoptera acutorostrata scammoni)	1	1	0	0 (Pteropus vampyrus)	0 (Condylura cristata)		0 (Homo sapiens)
Dog_canFam3 chr35:13902799-13903042	L1MA9	LINE	Rh_Hd15	1	1 (Felis catus)	1 (Manis pentadactyla)	0	0 (Tursiops truncatus)	1	1	0	0 (Pteropus vampyrus)	0 (Erinaceus europaeus)		0 (Homo sapiens, Heterocephalus glaber)
Dog_canFam3 chr8:53501729-53502062	MLT1J2	LTR	Rh_Hd16	1	1 (Panthera tigris)	1 (Manis pentadactyla)	0	0 (Balaenoptera acutorostrata scammoni)	1	1	0	0 (Pteropus vampyrus)	0 (Sorex araneus)		0 (Homo sapiens)
Horse_equCab2 chr11:43309648-43309777	L1MAB_EC	LINE	H_B_0004	0	0 (Felis catus)	0 (Manis pentadactyla)	0	0 (Balaenoptera acutorostrata scammoni)	1	1	1	1 (Pteropus vampyrus)	0 (Condylura cristata)		0 (Homo sapiens)
Horse_equCab2 chr17:49677964-49678095	L1_Carn7	LINE	H_B_0022	0	0 (Felis catus)	0 (Manis pentadactyla)	0	0 (Balaenoptera acutorostrata scammoni)	1	1	1	1 (Pteropus vampyrus)	0 (Condylura cristata)		0 (Homo sapiens)
Horse_equCab2 chr21:27514977-27515295	L1MAB_EC	LINE	H_B_0036	0	0 (Felis catus)	0 (Manis pentadactyla)	0	0 (Balaenoptera acutorostrata scammoni)	1	1	1	1 (Pteropus vampyrus)	0 (Sorex araneus)		0 (Homo sapiens)
Horse_equCab2 chr4:13204009-13204304	L1MAB_EC	LINE	H_B_0047	0	0 (Felis catus)	0 (Manis pentadactyla)	0	0 (Balaenoptera acutorostrata scammoni)	1	1	1	1 (Pteropus vampyrus)	0 (Condylura cristata)		0 (Homo sapiens)
Horse_equCab2 chr14:73345270-73345544	L1MA9	LINE	HC_0011	0	0 (Felis catus)	0 (Manis pentadactyla)	1	1 (Balaenoptera acutorostrata scammoni)	1	1	0	0 (Pteropus vampyrus)	0 (Condylura cristata)		0 (Homo sapiens)
Horse_equCab2 chr16:44897170-44897401	7SK	retropseudogen	HC_0017	0	0 (Felis catus)	0 (Manis pentadactyla)	1	1 (Balaenoptera acutorostrata scammoni)	1	1	0	0 (Pteropus vampyrus)	0 (Condylura cristata)		0 (Homo sapiens)
Horse_equCab2 chr2:116691959-116692195	L1MA9	LINE	HC_0032	0	0 (Felis catus)	0 (Manis pentadactyla)	1	1 (Balaenoptera acutorostrata scammoni)	1	1	0	0 (Pteropus vampyrus)	0 (Condylura cristata)		0 (Homo sapiens)
Horse_equCab2 chr21:50741517-50741639	L1MAB_EC	LINE	HC_0037	0	0 (Felis catus)	0 (Manis javanica)	1	1 (Balaenoptera acutorostrata scammoni)	1	1	0	0 (Pteropus vampyrus)	0 (Sorex araneus)		0 (Homo sapiens)
Horse_equCab2 chrX:122565313-122565593	L1MB2	LINE	HC_0060	0	0 (Felis catus)	0 (Manis pentadactyla)	1	1 (Balaenoptera acutorostrata scammoni)	1	1	0	0 (Pteropus vampyrus)	0 (Condylura cristata)		0 (Homo sapiens)
Horse_equCab2 chr12:26700576-26700929	MLT1A0	LTR	Rh_Hb02	0	0 (Felis catus)	0 (Manis pentadactyla)	1	1 (Balaenoptera acutorostrata scammoni)	1	1	0	0 (Pteropus vampyrus)	0 (Condylura cristata)		0 (Galeopterus variegatus)
Horse_equCab2 chr6:49429501-49429825	7SK	retropseudogen	Rh_Hb16	0	0 (Felis catus)	?	1	1 (Balaenoptera acutorostrata scammoni)	1	1	0	0 (Pteropus vampyrus)	0 (Condylura cristata)		0 (Homo sapiens)
Dog_canFam3 chr18:36231580-36231890	L1MA9	LINE	D_BC0019	1	1 (Felis catus)	1 (Manis pentadactyla)	1	1 (Balaenoptera acutorostrata scammoni)	0	0	1	1 (Pteropus vampyrus)	0 (Condylura cristata)		0 (Homo sapiens)
Dog_canFam3 chr23:1552079-1552463	ERV54-EC	LTR	D_BC0025	1	1 (Felis catus)	?	1	1 (Balaenoptera acutorostrata scammoni)	0	0	1	1 (Pteropus vampyrus)	0 (Condylura cristata)		0 (Homo sapiens)
Dog_canFam3 chr30:21151415-21151575	L1MA9	LINE	D_BC0034	1	1 (Felis catus)	1 (Manis pentadactyla)	1	1 (Balaenoptera acutorostrata scammoni)	0	0	1	1 (Pteropus vampyrus)	0 (Condylura cristata)		0 (Homo sapiens)
Dog_canFam3 chr1:30854548-30854625	L1_Carn7	LINE	DHB_0002	1	1 (Mustela putorius furo)	1 (Manis pentadactyla)	0	0 (Balaenoptera acutorostrata scammoni)	1	1	1	1 (Pteropus vampyrus)	0 (Condylura cristata)		0 (Homo sapiens)
Dog_canFam3 chr4:13820450-13820829	CarERVR1	LTR	DHB_0060	1	1 (Felis catus)	1 (Manis pentadactyla)	0	0 (Balaenoptera acutorostrata scammoni)	1	1	1	1 (Pteropus vampyrus)	0 (Sorex araneus)		0 (Homo sapiens)
Dog_canFam3 chr5:18884978-18885474	LTR7C2_ML	LTR	DHB_0062	1	1 (Felis catus)	?	0	0 (Balaenoptera acutorostrata scammoni)	1	1	1	1 (Pteropus vampyrus)	0 (Condylura cristata)		0 (Homo sapiens)
Dog_canFam3 chr37:14002030-14002394	L1MAB_EC	LINE	DHB_0208	1	1 (Felis catus)	1 (Manis pentadactyla)	0	0 (Balaenoptera acutorostrata scammoni)	1	1	1	1 (Pteropus vampyrus)	0 (Sorex araneus)		0 (Homo sapiens)
Dog_canFam3 chr2:69754137-69754205	L1_Carn7	LINE	Rd_Dhb13	1	1 (Felis catus)	1 (Manis pentadactyla)	0	0 (Balaenoptera acutorostrata scammoni)	1	1	1	1 (Pteropus vampyrus)	0 (Condylura cristata)		0 (Homo sapiens, Marmota marmota marmota)
Dog_canFam3 chr21:44314000-44314467	MER34A	LTR	Rd_Dhb18	1	1 (Felis catus)	1 (Manis pentadactyla)	0	0 (Balaenoptera acutorostrata scammoni)	1	1	1	1 (Rhinolophus ferrumequinum)	0 (Sorex araneus)		0 (Galeopterus variegatus)
Dog_canFam3 chr1:20189261-20189336	L1MA9	LINE	DH_C0002	1	1 (Felis catus)	1 (Manis pentadactyla)	1	1 (Balaenoptera acutorostrata scammoni)	1	1	0	0 (Pteropus vampyrus)	0 (Condylura cristata)		0 (Homo sapiens)
Dog_canFam3 chr13:44995398-44995564	L1MA9	LINE	DH_C0006	1	1 (Felis catus)	1 (Manis pentadactyla)	1	1 (Balaenoptera acutorostrata scammoni)	1	1	0	0 (Pteropus vampyrus)	0 (Condylura cristata)		0 (Homo sapiens)
Dog_canFam3 chr16:35769713-35769784	L1MA9	LINE	DH_C0009	1	1 (Felis catus)	?	1	1 (Balaenoptera acutorostrata scammoni)	1	1	0	0 (Pteropus vampyrus)	0 (Condylura cristata)		0 (Heterocephalus glaber)
Dog_canFam3 chr26:20271781-20272366	L1MA9	LINE	DH_C0015	1	1 (Felis catus)	1 (Manis pentadactyla)	1	1 (Balaenoptera acutorostrata scammoni)	1	1	0	0 (Pteropus vampyrus)	0 (Condylura cristata)		0 (Homo sapiens, Heterocephalus glaber)
Dog_canFam3 chr32:3261211-3261320	L1MA9	LINE	DH_C0017	1	1 (Felis catus)	1 (Manis pentadactyla)	1	1 (Balaenoptera acutorostrata scammoni)	1	1	0	0 (Pteropus vampyrus)	0 (Condylura cristata)		0 (Homo sapiens)
Horse_equCab2 chr15:10795474-10795564	L1MAB_EC	LINE	HCB_0012	0	0 (Felis catus)	0 (Manis pentadactyla)	1	1 (Balaenoptera acutorostrata scammoni)	1	1	1	1 (Pteropus vampyrus)	0 (Condylura cristata)		0 (Homo sapiens)
Horse_equCab2 chr23:29917821-29917926	L1_Carn7	LINE	HCB_0040	0	0 (Felis catus)	0 (Manis pentadactyla)	1	1 (Tursiops truncatus)	1	1	1	1 (Pteropus vampyrus)	0 (Erinaceus europaeus)		0 (Homo sapiens)
Horse_equCab2 chr3:66838560-66838663	L1_Carn5/L1_Carn7/L1MAB_EC	LINE	HCB_0045	0	0 (Felis catus)	0 (Manis pentadactyla)	1	1 (Sus scrofa)	1	1	1	1 (Pteropus vampyrus)	0 (Erinaceus europaeus)		0 (Homo sapiens)
Horse_equCab2 chr4:82242281-82242494	L1MA9	LINE	HCB_0049	0	0 (Felis catus)	0 (Manis pentadactyla)	1	1 (Balaenoptera acutorostrata scammoni)	1	1	1	1 (Pteropus vampyrus)	0 (Condylura cristata)		0 (Homo sapiens)
Horse_equCab2 chr20:51872281-51872477	L1MAB_EC	LINE	Rh_Hcb07	0	0 (Felis catus)	0 (Manis javanica)	1	1 (Camelus ferus)	1	1	1	1 (Pteropus vampyrus)	0 (Condylura cristata)		0 (Homo sapiens)
Horse_equCab2 chr6:43796048-43796115	L1MA9	LINE	Rh_Hcb15	0	0 (Felis catus)	0 (Manis pentadactyla)	1	1 (Balaenoptera acutorostrata scammoni)	1	1	1	1 (Pteropus vampyrus)	0 (Condylura cristata)		0 (Homo sapiens)
Horse_equCab2 chr6:51971909-51972426	L1MAB_EC	LINE	Rh_Hcb17	0	0 (Felis catus)	0 (Manis pentadactyla)	1	1 (Balaenoptera acutorostrata scammoni)	1	1	1	1 (Pteropus vampyrus)	0 (Condylura cristata)		0 (Homo sapiens)
Cow_bosTau8 chr20:14166549-14166702	L1MA9	LINE	BC_0002	0	0 (Felis catus)	0 (Manis javanica)	1	1 (Balaenoptera acutorostrata scammoni)	0	0	1	1 (Pteropus vampyrus)	?		0 (Homo sapiens)
Cow_bosTau8 chr1:15754445-15754673	L1MA9	LINE	Rh_Cb16	0	0 (Felis catus)	0 (Manis javanica)	1	1 (Vicugna pacos)	0	0	1	1 (Pteropus vampyrus)	?		0 (Daubentonia madagascariensis)
Cow_bosTau8 chrX:55611310-55611651	MLT1A0	LTR	Rh_Cb26	0	0 (Felis catus, Leptonychotes weddellii)	0 (Manis pentadactyla)	1	1 (Vicugna pacos)	0	0	1	1 (Pteropus vampyrus)	?		0 (Homo sapiens)
Dog_canFam3 chr27:14386894-14387046	L1MA9	LINE	DB_0041	1	1 (Felis catus)	1 (Manis pentadactyla)	0	0 (Balaenoptera acutorostrata scammoni)	0	0	1	1 (Pteropus vampyrus)	?		0 (Homo sapiens)
Dog_canFam3 chr34:5815464-5815957	LTR7C_ML	LTR	DB_0052	1	1 (Felis catus)	?	0	0 (Balaenoptera acutorostrata scammoni)	0	0	1	1 (Pteropus vampyrus)	?		0 (Homo sapiens)
Dog_canFam3 chr34:38091781-38092246	Mer34_Ttr	LTR	DB_0056	1	1 (Panthera tigris)	1 (Manis javanica)	0	0 (Balaenoptera acutorostrata scammoni)	0	0	1	1 (Pteropus vampyrus)	?		0 (Homo sapiens, Heterocephalus glaber)
Dog_canFam3 chr12:14275963-14276050	L1_Carn7/L1MA9	LINE	Rd_Dc05	1	1 (Felis catus)	1 (Manis pentadactyla)	1	1 (Balaenoptera acutorostrata scammoni)	0	0	0	0 (Pteropus vampyrus)	?		0 (Homo sapiens, Ictidomys tridecemlineatus)
Dog_canFam3 chr21:6325214-6325774	L1MA9	LINE	DH_0033	1	1 (Felis catus, Mustela putorius furo)	1 (Manis javanica)	0	0 (Balaenoptera acutorostrata scammoni)	1	1	0	0 (Pteropus vampyrus)	?		0 (Homo sapiens)
Dog_canFam3 chr23:10037575-10037972	ERV54-EC	LTR	DH_0035	1	1 (Felis catus)	1 (Manis pentadactyla)	d	0 (Balaenoptera acutorostrata scammoni, Capra hircus)	1	1	0	0 (Pteropus vampyrus)	?		0 (Homo sapiens)
Dog_canFam3 chr13:2087817-2088159	L1MA9	LINE	Rh_Hd28	1	1 (Felis catus)	d (Manis pentadactyla)	0	0 (Tursiops truncatus)	1	1	0	0 (Megaderma lyra)	?		0 (Homo sapiens)
Horse_equCab2 chr14:60097545-60097853	L1MAB_EC	LINE	H_B_0010	0	0 (Felis catus)	0 (Manis pentadactyla)	0	0 (Balaenoptera acutorostrata scammoni)	1	1	1	1 (Pteropus vampyrus)	?		0 (Homo sapiens)
Horse_equCab2 chr15:60843165-60843455	L1MA9	LINE	H_B_0014	0	0 (Felis catus)	0 (Manis pentadactyla)	0	0 (Balaenoptera acutorostrata scammoni)	1	1	1	1 (Pteropus vampyrus)	?		0 (Homo sapiens, Galeopterus variegatus)
Horse_equCab2 chr20:9532110-9532246	L1_Carn7/L1MAB_EC	LINE	H_B_0033	0	0 (Felis catus)	0 (Manis pentadactyla)	0	0 (Balaenoptera acutorostrata scammoni)	1	1	1	1 (Pteropus vampyrus)	?		0 (Homo sapiens)
Horse_equCab2 chr7:95667314-95667666	L1MA9	LINE	H_B_0055	0	0 (Felis catus)	0 (Manis pentadactyla)	0	0 (Balaenoptera acutorostrata scammoni)	1	1	1	1 (Pteropus vampyrus)	?		0 (Homo sapiens)
Horse_equCab2 chr3:64421486-64421616	L1MAB_EC	LINE	Rh_Hc10	0	0 (Felis catus)	?	0	0 (Balaenoptera acutorostrata scammoni)	1	1	1	1 (Rhinolophus ferrumequinum)	?		0 (Galeopterus variegatus, Marmota marmota marmota)
Horse_equCab2 chr5:24173237-24173682	L1MAB_EC	LINE	Rh_Hc13	0	0 (Felis catus)	0 (Manis pentadactyla)	0	0 (Balaenoptera acutorostrata scammoni)	1	1	1	1 (Pteropus alecto)	?		0 (Homo sapiens)
Horse_equCab2 chr2:81601754-81602090	MER57LA	LTR	Rh_Hb05	0	0 (Felis catus)	d (Manis pentadactyla)	1	1 (Balaenoptera acutorostrata scammoni)	1	1	0	0 (Pteropus vampyrus)	?		0 (Homo sapiens)
Dog_canFam3 chr33:11400554-11400921	ERV54-EC	LTR	D_BC0039	1	1 (Felis catus)	1 (Manis pentadactyla)	1	1 (Balaenoptera acutorostrata scammoni)	0	0	1	1 (Pteropus vampyrus)	?		0 (Homo sapiens)
Dog_canFam3 chr33:20232297-20232615	MER57LA	LTR	D_BC0040	1	1 (Felis catus)	1 (Manis pentadactyla)	1	1 (Balaenoptera acutorostrata scammoni)	0	0	1	1 (Pteropus vampyrus)	?		0 (Homo sapiens)
Dog_canFam3 chr8:37718166-37718311	L1_Carn7	LINE	D_BC0062	1	1 (Felis catus)	?	1	1 (Balaenoptera acutorostrata scammoni)	0	0	1	1 (Pteropus vampyrus)	?		0 (Homo sapiens, Heterocephalus glaber)
Dog_canFam3 chr25:25333580-25333959	ERV54-EC	LTR	Rd_Dcb23	1	1 (Felis catus)	1 (Manis pentadactyla)	1	1 (Balaenoptera acutorostrata scammoni)	0	0	1	1 (Rhinolophus ferrumequinum)	?		0 (Tarsius syrichta)
Dog_canFam3 chr32:6249130-6249249	L1_Carn7/L1MAB_EC	LINE	Rd_Dcb27	1	1 (Ailuropoda melanoleuca)	1 (Manis pentadactyla)	1	1 (Tursiops truncatus)	0	0	1	1 (Pteronotus parnellii)	?		0 (Homo sapiens)
Dog_canFam3 chr34:26958352-26958717	L1MA9	LINE	Rd_Dcb29	1	1 (Felis catus)	1 (Manis pentadactyla)	1	1 (Balaenoptera acutorostrata scammoni)	0	0	1	1 (Pteropus vampyrus)	?		0 (Heterocephalus glaber)
Dog_canFam3 chr19:15220926-15221262	ERV54-EC	LTR	DHB_0203	1	1 (Felis catus)	1 (Manis pentadactyla)	0	0 (Balaenoptera acutorostrata scammoni)	1	1	1	1 (Pteropus vampyrus)	?		0 (Homo sapiens)
Dog_canFam3 chr22:6000666-6001066	L1MAB_EC	LINE	DHB_0206	1	1 (Felis catus)	1 (Manis pentadactyla)	0	0 (Balaenoptera acutorostrata scammoni)	1	1	1	1 (Pteropus vampyrus)	?		0 (Homo sapiens)
Dog_canFam3 chr21:42317397-42317794	MER57LA	LTR	Rd_Dhb17	1	1 (Felis catus)	1 (Manis pentadactyla)	0	0 (Balaenoptera acutorostrata scammoni)	1	1	1	1 (Pteropus vampyrus)	?		0 (Galeopterus variegatus)
Dog_canFam3 chr1:302886-303006	L1MA9	LINE	DH_C0001	1	1 (Felis catus)	1 (Manis pentadactyla)	1	1 (Balaenoptera acutorostrata scammoni)	1	1	0	0 (Pteropus vampyrus)	?		0 (Homo sapiens)
Dog_canFam3 chr27:9212238-9212363	L1_Carn7	LINE	DH_C0016	1	1 (Felis catus)	1 (Manis pentadactyla)	1	1 (Balaenoptera acutorostrata scammoni)	1	1	0	0 (Pteropus vampyrus)	?		0 (Homo sapiens)
Dog_canFam3 chr6:39262580-39262653	L1_Carn7	LINE	Rh_Hdc05	1	1 (Felis catus)	?	1	1 (Balaenoptera acutorostrata scammoni)	1	1	0	0 (Pteropus vampyrus)	?		0 (Homo sapiens, Macaca mulatta)
Dog_canFam3 chr22:55146807-55147407	L1MA9	LINE	Rh_Hdc12	1	1 (Felis catus)	1 (Manis javanica)	1	1 (Balaenoptera acutorostrata scammoni)	1	1	0	0 (Pteropus vampyrus)	?		0 (Homo sapiens)
Dog_canFam3 chr37:21644109-21644448	L1MA9	LINE	Rh_Hdc23	1	1 (Felis catus)	1 (Manis pentadactyla)	1	1 (Balaenoptera acutorostrata scammoni)	1	1	0	0 (Pteropus vampyrus)	?		0 (Homo sapiens)
Dog_canFam3 chr27:20658821-20659283	LTR7C_ML/CarLTR7	LTR	Rh_Hdc25	1	1 (Acinonyx jubatus)	1 (Manis pentadactyla)	1	1 (Balaenoptera acutorostrata scammoni)	1	1	0	0 (Pteropus vampyrus, Rhinolophus ferrumequinum)	?		0 (Homo sapiens, Marmota marmota marmota)
Dog_canFam3 chr21:720448-721148	MER21C	LTR	Rh_Hdc26	1	1 (Felis catus)	1 (Manis pentadactyla)	1	1 (Balaenoptera acutorostrata scammoni)	1	1	0	0 (Pteropus vampyrus, Rhinolophus ferrumequinum)	?		0 (Homo sapiens)
Horse_equCab2 chr17:27494035-27494808	LTR21B1_EC	LTR	HCB_0021	0	0 (Felis catus)	0 (Manis pentadactyla)	1	1 (Balaenoptera acutorostrata scammoni)	1	1	1	1 (Pteropus vampyrus)	?		0 (Homo sapiens)
Horse_equCab2 chr2:86331940-86332048	L1_Carn7	LINE	HCB_0031	0	0 (Felis catus)	0 (Manis pentadactyla)	1	1 (Balaenoptera acutorostrata scammoni)	1	1	1	1 (Pteropus vampyrus)	?		0 (Homo sapiens)
Horse_equCab2 chr4:87053261-87053484	L1MA9	LINE	HCB_0050	0	0 (Felis catus)	0 (Manis pentadactyla)	1	1 (Balaenoptera acutorostrata scammoni)	1	1	1	1 (Pteropus vampyrus)	?		0 (Homo sapiens)
Dog_canFam3 chr10:57543349-57543602	L1MA9	LINE	Rh_Hd06	1	1 (Felis catus)	1 (Manis pentadactyla)	0	0 (Balaenoptera acutorostrata scammoni)	1	1	0	0 (Pteropus vampyrus )	1 (Condylura cristata)		0 (Homo sapiens)
Horse_equCab2 chr6:5867070-5867397	MER57LA	LTR	Rh_Hc14	0	0 (Felis catus)	0 (Manis pentadactyla)	0	0 (Balaenoptera acutorostrata scammoni)	1	1	1	1 (Rhinolophus ferrumequinum)	1 (Erinaceus europaeus)		0 (Homo sapiens)
Dog_canFam3 chr22:46593804-46594222	CarERVR1	LTR	D_BC0023	1	1 (Felis catus)	1 (Manis pentadactyla)	1	1 (Balaenoptera acutorostrata scammoni)	0	0	1	1 (Pteropus vampyrus )	1 (Condylura cristata)		0 (Homo sapiens)
Dog_canFam3 chr27:22672639-22672766	L1MA9	LINE	Rd_Dcb24	1	1 (Felis catus)	1 (Manis pentadactyla)	1	1 (Balaenoptera acutorostrata scammoni)	0	0	1	1 (Pteronotus parnellii)	1 (Condylura cristata)		0 (Homo sapiens)
Dog_canFam3 chr2:50752198-50752316	L1MA10	LINE	DH_C0013	1	1 (Felis catus)	1 (Manis pentadactyla)	1	1 (Balaenoptera acutorostrata scammoni)	1	1	0	0 (Pteropus vampyrus )	1 (Condylura cristata)		0 (Homo sapiens, Heterocephalus glaber)
Dog_canFam3 chr36:21990599-21990860	L1MA9	LINE	DH_C0018	1	1 (Felis catus)	1 (Manis pentadactyla)	1	1 (Balaenoptera acutorostrata scammoni)	1	1	0	0 (Pteropus vampyrus )	1 (Condylura cristata)		0 (Homo sapiens)
Horse_equCab2 chr17:24586255-24586465	L1MA9	LINE	HCB_0020	0	0 (Felis catus)	?	1	1 (Balaenoptera acutorostrata scammoni)	1	1	1	1 (Pteropus vampyrus )	1 (Condylura cristata)		0 (Homo sapiens)
Horse_equCab2 chr19:11047911-11048130	L1MA9	LINE	HCB_0026	0	0 (Felis catus)	0 (Manis pentadactyla)	1	1 (Balaenoptera acutorostrata scammoni)	1	1	1	1 (Pteropus vampyrus )	1 (Condylura cristata)		0 (Homo sapiens)
Horse_equCab2 chr3:101719196-101719356	L1MA9	LINE	HCB_0046	0	0 (Felis catus)	0 (Manis pentadactyla)	1	1 (Balaenoptera acutorostrata scammoni)	1	1	1	1 (Pteropus vampyrus )	1 (Sorex araneus)		0 (Homo sapiens)
