# Supplementary material for: Contradictory Phylogenetic Signals in the Laurasiatheria Anomaly Zone
Source: Genes (Basel). 2022 Apr 26;13(5):766. doi: 10.3390/genes13050766 (PMC9141728; doi:10.3390/genes13050766)
Supplement: Supplementary file 1 [file genes-13-00766-s001.zip › Supplementary_Materials/Supplementary_File_S1.txt]

Supplementary File S1
Alignments of 367 retrotransposon markers for Laurasiatheria interordinal relationships


Bat8_LINE

>L1MA9_3END
-------------------------------------------------------------------------------A
AGTGTTCTCACCACACACAAAAAAATGGTAACTATGTGAGGTGATGGATATGTTAATTAGCTTGATTGTGGTAATCATTT
CACAATGTATACGTATA--------------------------------------------TCAAAACATCACGTTGTAC
ACCTTAAATATATACAATTTTTATTTGTCAATTATACCTCAATAAAGCTGGAAAAA------------------------
----------------------------------------------------------------------
>Sus_scrofa
CAAA-TAAATGCTCAACT-AGATACACTTTTGCAAATTGCGATAAGTG------CACT---AAAAAAAAAAAGAAA----
-------TCATCATAAGAAAA--AATCATAACCATGTGAGATGATAG--ATATTAACTACATTTATTGTCATAATCATTT
TGCAATATATATATATTTATATTTGCAATATATGTATACTTACATACAATATATACTTGTATTAAATCATTGTGTTGTAT
GCTTTAAACCAACATAA-GGTTAGGGGTTAATTATATCTCAATACAACTGGAAAAAAGAAGAAAATAGGTA---AAAGTA
A----AAGAG---GATGCTCATAT----TCTTGC--ATGAAATCGAAATGTGCTT-AGAGAAACACTGAT
>Tursiops_truncatus
CAAA-TAAATGCTCAACT-AAATATACTTTTGCAAATTGTGAGGAGTG------CACT---ACAGAAAAAGATGAA----
-------TCATCACAAGAAAAAAAGTTGTAACCATGTGAGGTGATGG--ATGTTAACTGCATTTACTGTGGTAATCATTT
TGTAATATATACTTGTG--------------------------------------------TCAAGTCATTATGTTTTAC
ACCTTAAACTAATGCAA-GGTTATATGTCAATTGTATCTCAATAAAGCTGGAAAAAAAG------AAGAAA---AAAGTA
AAAAAAGGAG---GATGCTTATAT----TCTTGC--ATGGAATCTAAATATGTTT-AGAAAAACACTGAT
>Myotis_myotis
CAAA-TAAATGCTCAGCT-AAATATGCTTTTGTAAATTGTGATAAGTT------CACT---AAAGG--AAGAAGAG----
-------TCATTACAAGAAAAA-AATTATCACTATGTGAGGTGATGG--ATGTTAATTACATTTATTGTTGTGATCATTT
TGCCATATGTACATATA--------------------------------------------GCAAATCAT--TGTTATAT
ACCTTAAACTAGCACAA-TATTACATGTTCATTATATCCCAATAAAACTGGAAGAAAAATTT----AAAAA---AAAGTA
AAAG-AAGAG---GATGCTTATAT----TCTTGC--ATGAAAT--AAATATGCTT-AGGGGAATGATGGT
>Rousettus_aegyptiacus
CAAA-TAAATGCT--GTT-AAATACGCTTTTACAAACTGTAATAAGTG------CACT---AAAGGAAAAGAAGAG----
-------TCATCACAAGAAAAATAGTTGTCACTCTGTGAGGTGATGG--ATGTTAACTACATTTATCGTGGTGATCATTT
TGCAGTATATACAGATATT------------------------------------------TCGAATCATTATGTTGTAC
ACGTTAAACTAATACAA-TGTCATATGTCACCTTTACATCAATAAAACTGGGGAA------AAGGGAAAAA---TAAGTA
A----AAGAG---GAGGCTCCTAT----TGTTGC--ATGGAATCTAAATATGTTT-AGAAGAATGCTGGT
>Condylura_cristata
CAAA-TATACCCTCAAGTAAAAAATGCAAATGTAAAGTGTGATAGAAGATTCATCACA---AAGAA-----AAAAG----
--------------------------------------------------------------------------------
-------------------------------------------------------------TTAA---------------
--------------------------------------TCAATAGAACTGGGGGA----------TGGGAA---AAAGTA
A----AAGAA---GATGCTTATAT----CCTTGC--ATGGAATCTAGATGTGTTTAAAAAAAATGCTGGT
>Erinaceus_europaeus
CACATTAAAAACTTAACT-AAATATATTTTTGTAAATTATGATGAGCG------CATG---AAAGA-----AGAAT----
-----------CCTAAGAAGAAAAAT-----CTATAGGAGATGATGG-----ATGATTACATTTCTTTTTATAATTATTT
TGTTACATATA--------------------------------------------------TCAAATTGT-ATGTTGCAT
ATTTTACACTGATACAA-TGTTTTGTGTCAATTATATCTCAATGAAACTGGGAGA----------AGGAAA---GGAGTA
A----AATAG---GACACTTCTATCTACTTTAGC--ATGGAATCAGAATATATTT-AGAAGAATACTGAT
>Canis_familiaris
CAAA-TAAGTGCTCAACT-AACTATGCTTCTGCAAACTGTGGTAAGTG------CACT----------------------
--------------------------------------------------------------------------------
--------------------------------------------------------------------------------
--------------------------------------------------------------------------AAAGGA
AAAG-AAGAG---GCTCCTCATAT----TCTTGAATATGGAATCTAAAT--GTTT-AGAAGAACACTAAT
>Felis_catus
CAAA-TAAATGCTC-ACT-AAATATGCTTTTGTAAACTGTGGTAAGTG------CACT----------------------
--------------------------------------------------------------------------------
--------------------------------------------------------------------------------
--------------------------------------------------------------------------GAAG--
-AAG-AAGAG---GCTTTTCATAT----TCTTGCATATGGAATCTAAAT--GTTT-AGAAGA---CTAAT
>Manis_pentadactyla
TGAA-GAAATGCTCAGCT-ATGTATGCTTTTGCAAATTATGATAAGTG------CACT----------------------
--------------------------------------------------------------------------------
--------------------------------------------------------------------------------
--------------------------------------------------------------------------AAAGAA
AATG-AAGAG---GATGCTCATAT----TCTTGC--ACAGAATCTAAATATGTTT-AGAGGAACGCTGAT
>Equus_caballus
CAAA-TAAACACTCAACT-AAATATGCTTTTGCAGACTGTGGCAAGTT------TACT----------------------
--------------------------------------------------------------------------------
--------------------------------------------------------------------------------
--------------------------------------------------------------------------AAAGAA
AAAG-AAGAT---AAGGCTCATAT----TCTTGC--ATGGAATCTAAATGCATTT-AGAGTCACGCTGAT
>Ceratotherium_simum
CACA-CAAATGCTCAACT-AAATATGCTTTTGTAAATTGTGGCAAGTG------CATT----------------------
--------------------------------------------------------------------------------
--------------------------------------------------------------------------------
--------------------------------------------------------------------------AAAGAA
AAAG-GAGAG---AATGCTCATAT----TCTTGC--ATGGAATCTAAATGCGTTT-AGAGGAACACTGAT
>Homo_sapiens
CAAA---------CACTC-AAATACACTTTTGCAAATTATGATAAGTG------CACT----------------------
--------------------------------------------------------------------------------
--------------------------------------------------------------------------------
--------------------------------------------------------------------------AAAGAA
AAAG-AAGAG---AATGCTCATAT----TCTTGC--ATGCAGTCTAAGTGTA-TA-AGAGGAATACTGGT


Bat33_LTR

>ERV54-EC_LTR
---------------------------------------------------------------TGTT-AAAAACAAGACA
ACAGGCC---CAAAATGGAGTCACTTATGCTAAGCCCCACGTCACCAAACCGAGACTTAACTTAATTACAGTTTCGGCTC
TCCCAGAAATGGAATCTTAAACCAGTCAATCAGGAATCACCTGATC--AGCACTAG-TTAGGTAATCTGCCTGATAGACC
CCTGCCATCCCCTA-AAGGAAAGTAACCTTGCAATAACCAATCCAC-----------TTTTTTGC---------------
-CTAGTATAACTTCCTTGTTCCTGCTCCCTTCTGCCTATAAAAGTCT-TTCATTTTGTACAGCTCCTCGGAGCTCCTTTC
TATCTGCTAGATTGGATGCTGCCCAATTCATGAATCATTGAATAAAGCCAATAAGATCTTTAAAATTTACTCAGTTGAA-
---TTTTGTTTTTTAACA--------------------------------------------------------------
------------------------------------------------
>Canis_familiaris
TGTGACAC-AACCACATTTTTAGA-TTCTCTCAC-TACTCATATATTTTAAAA---GCAT---TGTTGAAAAACCAGACA
GTAGGCC---CAAAATGGAGTCACTTATGCCAAGCC-CACATCTTTACCCCAAAACTTAA-TT------AGTTTCAGCTC
TCTCAGACTTGGAATCCTAAACCAGGCAATTAGGAGTCATCTGATC--AGCATTAG-TTAAATAATCTTCCTGATAAATG
TCTACCATACCCC--AAAGGAAAATACCCTGCAATAACTAATTGCCT-----------TCTTTGC---------------
--CTGTACAACTCCCCTGTTTCTGCTCCCCTCTACTTATAAAA-TCCTTTGCCTTGCATTAGCTCTTTGGAG---CTTTC
TGTATGTTAGATTGGATGTTGCTCAATTCAAGAATTTCTGAATAAAGCCAGTAAGATCTTAAACTTT-ACTTATTTGAT-
----TTCTCCTTTGAATA---GCAC---TATGCTGTTTTGTTGTTGT--TTTGTTTGCGTTTTGTTTTTGCT--------
--TTTGTTTTTTT-AAGCACATGAGATGTTCTTAGGATTGTTGTAATT
>Lynx_canadensis
CATGATGC-AACCACATTTTTAGG-TTTTCTCTCACTACTATATA-TTTAAAA---GCAC---TTTT-CAAAACCAGACA
GTAGACC---CAGAATGGAGTCACTTATGCTAAGCC-TACATCTTCAAACCTAAACTT-----AAGTACAATTTCAGCTC
TCTCAGAAATGGA-TCTTAAACAAGTCAGTCAGGAATCATCTCATCTAATCATCAGATCATCTCATCTGTCTGATACACC
TCTCCCATGCCCTA-AAGGAAAGTAACCTTGCAATAACTAATCACCT-----------TTTTTGC---------------
-CTAGTACAACTTCCCTGTTTCTGTTACCTTCTGTTTATAAAA-TCTCTT-GCCTTGTATAGCTCTTTGGAGTTCCTTTC
TATCTGTTAGATTTGATGTTGCCTGATTCATGAATTGCTGAAGAAAGCCAGTAAGATCTTAAAATT--ACTTAATTGAT-
----TTCTTTTTTTAACA---GCAC---TATGGTGTTTTGTTATTGTTATTTGTTTGTGT------TTTGCT--------
--TTTGTTTTTTT-AAGCACATGAGATGTTCTTAAGATTATTGTGATA
>Manis_pentadactyla
CATGATGC-AACCAAATTTCCAGA-TTTTCTCAC-TTATCATATA-TTTAAAA---ACAC---TGTT-AAAAACAAGACA
ACAGGCA---CAAAATGTAGTTGCTTATGCCAAGCCCCATGTCACCAAACCAAGACTT-----------AGTTTTGACTC
TCCCAGAAATAGAAATTTAAGCCAGTTAGTCAGGAATCACCAGATC--AGCATTAG-TTGGGTAATCTGTCCGATAAACA
CTTGCCATCCACTA-AAGGAAAGTAACATTGCAACAACTGATCTGCTTTAAAATTTATTTTTTGC---------------
-CTACTACATCATCCTTGTTTCTGCTCCCTTCTGCCTACAGAA-TCTCTT-GTCTTGGATAGCTTTTCAGAGTTCCTTTC
TGTCTGCTAGATTAGATGCTGCCCATTTCATGAATCACTGAATAAAACCAGTAAGATTTTAAAATTTAATTCAGTTGAA-
--TTTTGTTTTTTTAACA---ACAC---TCG--------------------------------------GCT--------
----GTTTTTTTTAAAGCACATGAGATGTTTTTAAGACTGTTGCAATA
>Sus_scrofa
CATGATGC-AACCAAATTTCCAGA-TTTTCTTGC-TTCTCAAATA-TTTAAAA---GCAC---TGTT-AAAAACAAGAAA
ATGTGCTAAAAAAAATGGAGCCATTTATGCTAAGCCCCATGTCAGCCAACTGACACTT-----AGTTACAGTTTTACCTC
TACCAGAAAGGGAATATTGAACCAGTCAATCAGGAGTCATCTGATC--AGCACTAG-TTAGGTCATCTGCCTGATAAACC
CCTGCTATCCC---TACAGGAAGTAAACTTGCAAGAGCCAAGCCCCCTC---------TCCTTGCCCCCCACCCTTTTCC
TCCAATATAACCTTCCTGTTCGAGCTTCCCTCTGCCTGTAAAA-ACTCTTGCCTTTATATGGTTCTTTGAAGCTCCTTTC
TGTGTGCTGGATGGGATGCTGCCTAATTTATGAATCACTGAATATAGCCAATAAGGTCTTAAAAATTCACTCAGTTGAA-
-TTTTTTTTTTTTAAAGC---GCAT---TCTGGGTTTGTTTTTTCTTTCCTTT-------------TTTTCT--------
--TTTTTTTTTTT---GCACATGAGATGTTTTTAAGATCATTGCAATA
>Tursiops_truncatus
CATGATGC-AAACACATTTCCAGA-TTGTCTTAC-TTCTCAAATA-TTTAAAA---GCGC---TATT-AAAAACAAAACA
ACAGGCC---CAAAATGGAGTCATTTATGCTAAGCCCGATGTCACCAAACTGAGACTT-----ACTTACAGTTTTGCTTT
TCCCAGAAATGGAATATTAAACCACTTGATCAGGAATCATCAG-------CGTTAG-TTAGGTAATCTGCCTGATAAACC
CCTGCTATCCC---TAAAGGAAGTAACCTTGCAAGAACCAATCTGCTC----------TTTTCGC---------------
-CCAGTGCAACCTCCCTGTTCCTGCTCCCTTCGGTCTATAAAA-TCTCTTGACTTT-TATAGCTCTCTGAAGCTCCTTTC
TGTCTGCTAGATGGGATGCTGCCTGATTCATGAATTGCTGAATAAAGCCAATAACATGTTAAAACTT-ACTCAGTTGAA-
--TTTTGCTTTTTTAACA---GCAC---TAT--------------------------------------GGT--------
-----GTTTTTTAAAAGCACGTGAGATGTTTTTAAGATTGTTGTAATA
>Equus_caballus
CATGATGC-AACCGAATTTTCAGA-TTTTCTCAC-TTCTCATATA-TTTAAAA---GCAC---TGTT-AAAAACAAGACA
ACAGGCA---GAAAATGGAGTTGCTTATGCTAAGCTGCACGTCACCAAACTAAGAC-------GATTATAGTTTCGGCTT
TCCCAGAAATGGAATCTTAA------------------ATCTGATT--GGCATTAG-TTAGGTAATCTGCCTGATGAACC
CATACCATCCTCTATAAGGAAAGTAACCTTTCAATAACCAATCCACTTT---------TTTTGGC---------------
-CTAGTACAAATTCCTTATTCCTGCTCCCTTCTGCCTATAAAA-ATCTCTTGCCTTGTATAGCTCTTCAGAGCTCCTTTT
TATCTACTAGATTGGATGCTGCCTGATTTATGAATTGTTGAATAAAGCCAACAAGATCTTAAAATTT-ATTCAGTTGATT
TTTTTTTTCTTTTTAACA---GTAC---TAT--------------------------------------GCT------TT
TTTTTTTTTTTTTAAAGCACATGAGATGTTCTTAAAATTGTTGCAATA
>Ceratotherium_simum
CATGATGT-AACCAAATTTTCAGA-TCTTCTCAC-TTCTCATACA-TTTAAAA---GCAC---TGTT-GAAAGCAAGACA
ATAGGCC---CAAAATGGAGTCACTTATGCTAAGCCGCACATCACCAAACTGAGAC-------AATTACAGTTTTGGCTT
TCCCAGAAATGGAATCTTAAGCCAGTCAATCAGGAATCACCTGATT--AGCATTAG-TTAGGTAATCTACCTGAAAAACC
CCTGCCATCCCCTATGAGGAAAGTAACCTTTCGATAACCAATCCGCTTT---------TTTTGAC---------------
-CTAGTACAACTTCCTTGGTCCTCCCCGCTTCTGCCTAT---------CTTGCATTGTATAGCTCTTCAGAGCTCCTTTC
TATCTACTAGATTGGATGTGGATTGATTTATGAATTGCTGAATAAAGCCAACAAGATCTTAAAATTT-ACTCAGTTGAA-
----TTTTTTTTTTAACA---GTAC---CAT--------------------------------------GCT--------
-----GTTTTTTCAAAGCACATGAGATATTTTTAAGATTGTTGCAATA
>Myotis_myotis
TATGATAC-AACCAAATTTCCAGA-TTTTCTCAC-TTCTCATATA-TTTAAAA---GCCC---TTTT-GGAAACAAGACA
ACAGACC---CAAAATGGAGTCACTTATGCTAAGCTCTATG--ACCAAACCAAGACTT-----AATTACAGTCTCAGCTC
TCCCAGAAATGGATTCTTAAACCAGTTAATCACCAGTCACCTGGGT--AGTA-----TTAGGTAATGTTCCTGATAAGCA
CCTGCCATCCCTTA-AAGAAAAGTAACCTTACAATAGCAATCTGTTTTTG--------TTTTTGC---------------
-CTAGTAAATCTTCCTTGTTTCTTCTCTCTTCTGTGTATAAAA-TCTTTT-GCTTTATATAGCTCTTCAGAGATCCTTTC
TATCTGCTAGACTGG-TGCTACCCGATTCGTAAATGGCTGAATAAAGCCAATAAGATCTTAAAATTT-ACTCAGGTGAC-
------TTCTTTTTAACA---GCAC---TGT--------------------------------------GCTGGTTTTTG
TCTGTTTTGTTTTAAAGCATATGAGATGTTTTAAAGATTGTTACAATA
>Rousettus_aegyptiacus
TATGATGC-GACCGAATTTCCAAA-TTTTCTTAC-TTCTCATGTA-TTTAAAG---GCAC---TGTT-CAAAACAAGACA
ACAGTCC---CCCAATGGAGTCACTTATGCTAAGCCCCATGTTACCAAACTGAGACTT-----AATTACAGTTTCAGTTT
TCCAAGAAATGGAATCGTAAACCAGTCAATCACCAAGCACCTGATA--AG----TG-TTAGATAATCTGCCTGATAAACC
CTTACCATCCCCTAAAGCAACAGTNNNNNNNNNNNNNNNNNNNNNNNNNNNNNNNNNNNNNNNNNNNNNNNNNNNNNNNN
NNNNNNNNNNNNNNNNNNNNNNNNNNNNNNNNNNNNNNNNNNNNNNNNNNNNNNNNNNNNNNNNNNNNNNNNNNNNNNNN
NNNNNNNNNNNNNNNNNNNNNNNNNNNNNNNNNNNNNNNNNNNNNNNNNNNNNNNNNNNNNNNNNNNNNNNNNNNNNNNN
NNNNNNNNNNNNNNNNNN---NNNN---NNN--------------------------------------NNNNNNNNNNN
NNNNNNNNNNNNNNNNNNNNNNNNNNNNNNNNNNNNNNNNNNNNNNNN
>Condylura_cristata
TACGATGC-AACCAAATTTCCAGA-TTTTCTCAC-TTCTCATATA-TTTAAAA---GCAA--------------------
--------------------------------------------------------------------------------
--------------------------------------------------------------------------------
--------------------------------------------------------------------------------
--------------------------------------------------------------------------------
--------------------------------------------------------------------------------
----------------------------TAT--------------------------------------GCC--------
-----ATTTATTTAAAGCACATGAGATGTTTTTAAGATTGTTGCAAAA
>Sorex_araneus
CATGATGCAAACCAAGTTTTCAGATTTTTCTCAC-TTCTCATGTA-TTTAAAA---GCAC--------------------
--------------------------------------------------------------------------------
--------------------------------------------------------------------------------
--------------------------------------------------------------------------------
--------------------------------------------------------------------------------
--------------------------------------------------------------------------------
----------------------------TAT--------------------------------------GCC--------
-----ATTTATTTAAAGCATAAGAGATATTTTTAAGATTGTTGCAATA
>Heterocephalus_glaber
CACTACAT-AAGCAAATTTCCAGA-ATTTCTCAC-ATTTCATATA-TTCAAAA---GCAC--------------------
--------------------------------------------------------------------------------
--------------------------------------------------------------------------------
--------------------------------------------------------------------------------
--------------------------------------------------------------------------------
--------------------------------------------------------------------------------
----------------------------TAT--------------------------------------ACC--------
-----ATTTACTTAAAGCACATGAGATGTTTTTAAGATTGCTGCAATC


Bat34_LTR

>MER57LA
-------------------------------------------------------------T-GTTAAATTAATTAAACA
AGGAGGCCATTAGACTGAGGTGGTTCTAATGCCTTAGCAGCCTACGTAAGCAAACCAAA----ACCTAAGCCTGTAAATG
CCTCAAGG---------------------TTAAGAAATCAAAACCTAAG---GACAACCAATCACAAACAGCCAACTAGG
CTTTCCCAAATAAGGCAACTGCTTAAGCTATAGCCAATCAAATAATTTCCTTGCTTTGCTTCTGCCTCTTCTCTATAAAA
GTCTTTCCCCTAGCTCCTGTCGGTGGAGCGCTCC--TAACCACTTCCTGGTTTGGTGCTGCCTGATTTGAATCGATTTTT
GCTCAAATAAACTCTTAAAA-TTTTTAATATGCCTCAGTTT-ATC-TTTTAACACA------------------------
------------------------------------------------------
>Canis_familiaris
ACATGAGGTCTAAGATGCTTCTCCAGTTTGTGAGAATTACTTCAACATCT---GAACT---T-ATTAAATTAATTAAACA
ACAAA-----------------------------------CCTATATAAGCAAAGCAAA----CTCTAAGGCTGTAAATG
CCTCAAGG---------------------TTATAAAATTGAAACCTAAG---TATAACCTATCCTAAGAAGCAAACTAGG
CT--------------------TTAAACTA----CAATC-AATAGTTCCTTTACTTTGCTTCTGCCTTTTCTCTATAAAA
ATCTGT-CCCTAGCTGCTCTCCATGGAGTGTTCC--AAACCACTT-----TTTCATGCTG----ATTCAAATCAGTTTTT
GTCCAGATAAACTCCTAAAAATTTTTAACATGCCTCAGTTT-ATCTTTTTAAC----------------------AACCT
---CTAGGAGTTATGAACC-TTGCTCTCAAACTCAAGTGTGCAAGAAATGTCTT
>Felis_catus
ATAAGGGGTTTAAGATGCTTTTCCAGTTTGTGGGAATTGCTTCAACATTT---GACCT---T-GTTAAATTAATTAAACA
ACAAA-----------------------------------CCTACATAACCAAAGCAAA----ATCTAAGGCTGTAAATG
CCTCAAGG---------------------TTATAAAATTGAAACCTAAGTATAACAACCAATCCCAAACAGCAAACTAGG
CT--------------------TTAAGCTGCAGCCAATC-AGTAGTTTCCTTAGTTTGCTTCTGCCTTTTCTCTATAAAA
ATCTCT-CTTCTGCTGCTCTCCATGCAGTGCTCCAAAAACCACTTCC-AGTTTGGTGCTGTCCGATTCCAATTAGTTATT
ATTCAGATAAACTCCTAAAA-TTTTTCACATGCCTCAGTTTTATC-TTTTAAC----------------------AGCTC
---CTAGGAGTTATGAACC-TTGCTCTCAAGCTCAAATGTGCAAGAAATGTTTT
>Manis_javanica
ACATTGGGTCTAAGATCATTCTCTAGTTTGTGATAATGTCTTCCATAGTT---GACCT---T-GTTAAATTAATTA----
ACAAAGCCATGAGACTGAGATGGCTCTAAGACCATGGCAGTCTACATAAGCAACTCAAA----ATCTAAGCCTGAAAATG
CCTCAAGG---------------------TTCTCAAATTGAAACCCAAG---GAC-ACCAATCACCAACGGCCAACTAAG
TT--------------------TTAAGCTACAGCCAATC-AATAATTTCCTTACTTTGCTTCAAATTTTTCTCT--AAAA
GTCTCT-GCCTAGCATGTGTGGGTGGAGCACTCC--AATCCATTTCC-AGTTTGGCGTTGCCTGGTTCAAATAGATTTTT
GCTCAAAT-------------TTTTTATTATGCCTCAATTT-GTC-CTTCAAC----------------------AGCTC
---CTAGGAGTTATGAACC-TTGCACACAAACTCAAGTATGCAAGAAATATCTT
>Sus_scrofa
ACCTATGGTCCAAGATGCTTCTCCAGTTTGTGGCAATGACTTCAATATT----GACCT---T-GTTAGATTAATTAAACA
AGGAGGCCATTAGACTGAGGTGACTCTAATGCTGTAGCAGCCTACATAAGCAAACCAAA----ATCTAAGACTGTACATG
CCCCAAGGTTATAGAGCCTCAACATTCAATTATAAAATTGAAACCTAAG---GACAACCAATC----ACAGCCAACTAGA
CT--------------------GTAAGCTTTAACCAATC-AATAATTTCCTTACTCTGCTCCCATCTTTTCTTT------
-------CCCCAGCTCCTATTGGTAGAGTGCTCC--AAGCCACTTCC-ACTTTGGAGCCACCTGATTCAAACTGATTTTT
GCTCAGA-AAACTCCTAGAA-TGTTTCACATGCCTCAG---------TTTAAC----------------------AACCT
---CTAGGAGTTCTGAACC-TTGCTTCCAAACTCAGGTCTGCAAGAAATGTCTT
>Bos_taurus
ACTTGTGGTCTAAGATGCTTCTCCAGTTTGTGGCAATGATTTCAATAGTT---GACCT---T-GTTAAGCTAATTAAACA
AGGAGGCCATTAGACTGAGGTGATTCTAATGCTACAGCAGCCTGCACAAGCAAGCCAAA----ATCTAAGCCTG-ACTTG
CCTCTAGG---------------------TCATGTAATTGAAATCTAAG---GACATCCAATCACAAACAACCAATTAAG
CT--------------------TCAGGCTATAACCAATC-AATAATTTCCTTACTTTGCTTCCACCTTTTCTCT------
-------CCCCAGTTCCTGTTGGTGGAGTGTTCC--AAGCTATTTCC-ACTTTAG----------TTCAAATTGTTATTT
GTTCAAATAAACCCCTAAAA-TGTTTAATATGCCTCAGGTT-ATC-TCTTAAC----------------------AACTT
---CCAGGAGTTATGAAAC-TTGCTCCCAAACTCAAGTATGGAAGAAATGTTTT
>Myotis_myotis
ACCTGGGGTCTCAAATGC-TCTCCAGTTTGTGGCAATGACTTCAATATTC---AATCT---T-GTTAAATTAATTAAACA
AGGAGGCCACCAGACTGAGGTGGCTCTAATGCCG-GACAGCCTACACAAGCAAACCAAA----ACCCAAGCCTGTATATG
CCTCAAGG---------------------TTATGAAACTGAAACCTAAG---GAC-ATCAATCACAAGCAGCCAACTAGG
CT--------------------TTAAGCTATAGCCAATC-AATAATTTCCTTACTTTGCTTCCACTTTTTCTCTTT--AA
GTCTC--TTCTATGTCCTGTTTGTGGAGTGCTCC--TAACCGCTTCC-AGTTTGGTGCTGCCTCATTTGAATTGATTTTT
GCTCAAATAAACTCCTAAAATTTTTTAACATGCTTCAATTT-ATC-TTTTAAC----------------------AGACT
---TTAGGAGTTATGAACC-TTGTCCTCAAACTTAAGTAAGCAAGAAATGTCTT
>Rousettus_aegyptiacus
GCATGAGGTCTAAGATGCTTCTCCAGTTTGTGGCAACAACTTTAATATTC---AACCT---T-GTTAAATTAATTAGACA
AGGAGGT--TTAGACTGAGGTGGCTCTAATGTCATGGCAGCCTGCATAAGTAAACCAAA----ACCTAAGCCTGTAAATG
CCTCAAGG---------------------TTATGAAATTGAAACCTGAG---GACAACCAAGCACAAACAGCCAACTAGG
CT--------------------TTAAGCCATAGTCAATC-ACTAACTTCATTGTTTTGCTTCCACCTTCTCTCTATAAAA
GTCTC--TCCCAGTTCCTGTCAGTAGAGAACTCC--TAACCACTTCC-AGTTTGACGTTGCCTGATTTGAATTGATTTTT
GCTCAAA----CTCCCAAAA-TTTTTAATATGCCTCAATTT-ATCTTTTTAAC----------------------AGACT
---CTAGAAGTTATAAATC-TTGCCCCCAAACTCAAGTAGACAAGAAATGTCTT
>Condylura_cristata
ACATGTGGTTTAATATACTTC---AGTTTATGGCAG-GACAGCAATACCT---GACCC---TCGTTAAATTAATTAAACA
AGGAGGC--------TGAAGTAGTTTT--CTCATAGGTAGCCTAATTAAACAAACTAAAATCTATCTAATCCTGTAAATA
CCTGAAAT---------------------TTATGAAAATAAAACCTAAG---GGCAACTCATCACAAACAGCTAGCCTCG
TT--------------------TT----CATAACTAATC----AATTTCTTTCTTTT-----TGCCTTTTCTTCATAAAA
GTCTCT-TTCCAGCTCCTGTCTAGGGAGCGCTCT--TACTGAAGTTC-ATTTTGGTGC------ATTCAAAATGGTTTTT
GCTCAAATAAACACTTAATG-TTTTTAATATGCACCAGTTT-ATCTTTTCCTCTAGGAGTTAATCTTCAGTT---AACTT
---GTAAGAGTTATGAACA-CTGACCCCAAACTAAAGTATGTAAGAAGGCCTCT
>Solenodon_paradoxus
ACACGTGTTCTAAGATGCTTCTCCAGTTTGTGGCAATGACTTCAATATCT---GACCT---T-GTTATATTAATTAAATA
ATGAGACCATTAGACTGAGGTGATTCTAATACCATGGCAGCCTGTGTAAACAAATAGAA----ATCTAAGCCTATAAATG
ACTGAAGG---------------------TTATGAAATTAAAACTTAAG---GACAATCAGTCACAAACAGTCAACAATG
CT--------------------TTAAGAGATAGTGAATT-AATAATTACCTTACTTTACTTCTGTCTTTTCTCTGTAAAA
GTGT---CCCCTGCTCCTATCAATAGAGTACTTC--CAATCACTTAT-GGTTTGGTGCTATCTAATTC-AATAGATTTTT
GCCCAAATAAACTTCTACATTTTTTTCATATACCTTGGTTG-ATCTTTTGAC-----------------------AACCT
---CTAGGAGTAATGAATC-TGGCCTTCAAACTCAAGTATGCAGGAAACATCTG
>Equus_caballus
ACATATGGTCTAAGATGCCTCTCCAGTTTGTGGCAGTGACTTCAATATTT------------------------------
--------------------------------------------------------------------------------
--------------------------------------------------------------------------------
--------------------------------------------------------------------------------
--------------------------------------------------------------------------------
---------------------------------------------------------------------------GACCT
---CTAGGAGTTATGAACC-TTGCCCCCAAACTCCTGTGTGCAAGAAAAGCCTT
>Ceratotherium_simum
ACATGTGGTCTAAGATGCTTCTCCAA-TTG-GGCAATGACTTCAGT-TTT------------------------------
--------------------------------------------------------------------------------
--------------------------------------------------------------------------------
--------------------------------------------------------------------------------
--------------------------------------------------------------------------------
---------------------------------------------------------------------------GACCT
---CCAGGAGTTATAAATC-TCGCCCCCAAAGTCAAGTATGCAAGAAAAGTCTT
>Homo_sapiens
ACATAGAGTCCAAT-TGCTTCTCCAGCCTGTGGCAATGACTTCTGTACTT------------------------------
--------------------------------------------------------------------------------
--------------------------------------------------------------------------------
--------------------------------------------------------------------------------
--------------------------------------------------------------------------------
---------------------------------------------------------------------------GACCT
---CTAGGAGATATGACTCATAGCCTTCAAACTCAAACATGCATGATAGATCCT


Bat35_LTR

>MER21C
--------------------------------------------------------------------------------
--------------------------------------------------------------------------------
--------------------------------------------------------------------------------
--------------------------------------------------------------------------------
-----------------------------------------------TGTGTAGGAAAAAACAAAC-----------TGT
TTTTCTC---TACTCTCACA------------------ACACTTCT-GNCACCAA----ATGTGT----------GGGGT
TTTTCCCACACACCAAGCAATTCTCCAGCGGACACCAGCTGGGTGTCCTA--------------------------CAAT
TCAATTCAATTCTGACACTATCTACCTGGAGNTAGCGTCAGATCCCACAGGTTAAGGGCTCAGTCCCACAAGACTGCCCC
--------------------CACTTCAGACGCCAATCGCAAGT--------CCCAGGTTGTGACCTGTACTTCTGACCGA
CC-GGCTATAAATCGGGGGTTCCCA-CGACCCCC---TCCTCGGGTTCGATAATTTGCTAGAGCGGCTCACAGAACTCAG
GGAAACACTTTACT-TACGTTTACCGGTTTATTATAAAGGATA----TTACAAAGGATACAGATGAACAGCCAGATGGAA
GAGATGCATAGGGC--AAGGTATGTGGGAA---GGGGCGC-GGAG---CTTCCATGCCCTC----TCCGGGCGCGCCACC
CTCCCGGCACC-TCCACGTGTTCAGCAACCCGGAAGCTCTCCGAACCCCGTCCTTTNGGGTTTTTATGGAGGCTTCATTA
CGTAGGCATGATTGATTANATCATTGGCCATTGGTGATCAACTCAACCTTCAGCCCCTCTCCCCTCCCCGGAG--GTCGG
GG-----GTGGGGCTGAAAGTTCCAACCCTCTAATCACATGGTTGGTTCCCCTGGCGACCAGCCCCCATCCTGAGGCTAT
CCAGGAGCCCCCAGCCAAGAGTCACCTCATTAGAACAAAAGACGCTCC---------TATCACCCA--GGAAATTCCAAG
GGTCTTAGGAGCT-CTGTGTCAGGAACCGGGGTCAAAGACCAAA-----------TATTAGAA--CAAAAGATTCTCCTA
GCGCCCCTAT----------------------------------------------------------------------
---------------------------
>Canis_familiaris
CCTTAGTAAAATCCTTTGCTTAGTGTACATAC----TAAATATT------------------------------------
--------------------------------------------------------------------------------
--------------------------------------------------------------------------------
--------------------------------------------------------------------------------
-----------------CAATGGCTTGGATGTTAATA---ACTG---TAT-TAGGAAAGCCTGTGT---TTCTCTTGTAT
CTTTCTC-----CTTTCACACAGAACATTTTACTTCTAACACTTCTGGTCACCAAGTGGGTGTGTGTGTGAGGGGGGGGT
GGGGTTGA-ACACCAAGCAGTTTTGT----GACACCAGCTACGTATCCTA--------------------------CAGT
TT--CTCAGTTCTGACTCTATCCACCTGGAGATAGTGTCA----CCCAAAGTTAAAAGCTCAGCCCCACAAAACTGCCTC
--------------------TCCTCCAAATACTAATCACAAGTAGTAGATCCCCAGGTTAC--CCACAATTTTTATCCAA
CTTGGCTACAAATCGGAGGTTCCCA-TGAGCTCTTTCCCCTTAGATTCGGTTATTTGCTAA-----TTTACAGAACTTAA
GGAAAAAATG-----TAAGTTTGCCAGTTTAT--TAAAGGA-------------------------ATAACCAGAT-GAA
GAGATACATAGGAT--GAGGTCTGGGAGGGTTCCAAATGCAGGAG---CTTCT-TCCTGGTAGATTTGGGGTA-GTCATC
CTCCTGGTAGG-TAGATGTGTTCACCAGCTGGAAAGCTTTCC--ACTCCATATTACTGGAATTTTAT-GAGGCTTCCTCA
CATAAGCATGATCAACA----------------------AACTCCATTTCTAGCCCTTCTCCCGTCTCTAAAGAAGTGGG
AA-----GTTGGGCTGAAAATTCCAAGCTTATAATCATG-GCTTGATCTTTCTGGGGACCAGCCCCC-----------AT
CCAGGAGCCC---ACCAAGAGTCACCTCATTAGAACAGGAAATGCCCCTAGTGCTCTTATCACTAAGGGGAATTTACAAG
GGTTCTAGGAGCC-CTGTGCCAGGCACTTGGGAGGAAGACCAAATAT-------TTATTATAAAGCACAGGATCACAGTC
-------------ACTT---AATG--TTAC--TTTTTTCAGGATCATTTGTGT--------TTCTTTCCTGATATTTTTG
TTATTA------CTGTGGGGAAAAGAT
>Felis_catus
CCTTAGTAAAAGCCTTTGTTCAACATAAAGCC----TAAGTATT------------------------------------
--------------------------------------------------------------------------------
--------------------------------------------------------------------------------
--------------------------------------------------------------------------------
-----------------AAATGGCCCAAGTGTTGATA---ACTG---TAT-TAGGAAAACCTATAG---TTCTCTTGTGT
CTTTCTC-----CTTTCACTCAGGACGCCTCACTTCTAACACTTCTGGTCACCAGATGTATGTGTGTGG------GGCGG
GTGGTCCA-ACACCAA-----TCTTT----GGCACCAGCCGGGTGTA-----------------------------CAGT
TTAACTCAATTCTGACTTTGCCTACCTGGAGGTAATGTCAGATCCCACAGGTTAAGAGCTCAGCCCCACAGAACTGCCCC
C-------------------CACTCTAGATACTAATCACAAGTAGTAGATCCCCAGGTTAC--CCACAACGTTTGTCCAA
CTTGGCTACAAATCACACGTCCCCA-TGACCGCTTTCCCCTTAGATTTAGTGATTTGCTAGAACAGTTCACGGAACTCAG
GGAAACACT------TAAGTTTGCCAGTTTAT--TAAAGGTTA---TGAAAAAAGGATACAGATGAA----------GGG
GAGATACATAGGGT--GAGGTCTGGGAGGGTCCCAAATGCAGGAG---CTTCT-TCCTGGTGGATTTGGGGTGTG-CACC
CCCCTG-------------------------GAAAGCT-TTCAAACCCCATACTACTAGGATTTTGTGGAGGCTTCCTC-
CGTTGGCATGATCAATA----------------------AACTCCATTTCCAGCCCCTTTCCCCTCTCTAAAGAAGTGAG
TG-----GTGGGGCTGAAAATTCCAAACTTAGAAGCATG-GCTTGGTCTTTTTGGGGACCAGCCCCC-----------AT
CCAGGAGCCC---ACCTAGAATCACCTCATTAGAACAAAAGATGCTTGTAGGGCTCTTATCACTTA--GGAATTTACAGG
GGTTTCGGGAGCC-CTGTGCCAGGGACTGGGGAAGAAGACCAAATAGATAT---TTATTATAAATCACAAGATCACAATC
-------------ACTT---AATA--TTACTTTTTTTCCAAGACCATTTGTGT--------TTCTTTGCTGATATTTTTG
TTTTTAACTCTGCTGTGGGGAAGAAAT
>Manis_pentadactyla
CCTTAGTAAAGTTCTTTGCTCACCTTACATGCTCAGTAAATTGA------------------------------------
--------------------------------------------------------------------------------
--------------------------------------------------------------------------------
--------------------------------------------------------------------------------
-----------------TAACTGCT------------------------T-TGGAAAAACCTACAGATCTCTTCCTGTGT
CTTTCTCCTTTACTTTTACACAGAATGCTTAACCTTTGATGCTTCTGGTCACCAA----ATGTCT----------GGGGA
GATTTCAA-ATACCAAGCAATTCTGA----GACACCAGCTTGTTATCCTATAATTTAGATTTTAACACAATTAAGTCAAT
TTAATGCAATTCTGGCTCTATCTACTGGGAGACAGCATCAGTTCTCACTGGTTAAGGACTCAACCCAA--AGACTGCCCC
C---------------------ATTCAGATGCCAATCACAAGTACTAGGTCCTGAGCTTAC--CCACAGCTTCTGTCCAA
CTTGGCTGCCAATCAGAGGTTTCAG-TGACCTTCAACCCCTTGGATTCAATTATTTGCTAGAACAGCTCACAAAGTTCAA
GGAAACACTTAACT-TATATTTGCCAGTTTAT--TAAAGGATA----TTATAAAGGATACAGATGAACAGTCAGAT-GAG
GAGATACATAGGGC--AAGGTTTGCGAGTGTCTTGGGTTCAGAAG----CTCTGTCCCTCCTGAATGGAGATG-----TC
CTCCTG---------AAGTGTTCACCAGGCTGCAAGTG-TTCGAACCCCATACTGTTGGGATTCTGTGGGGACTTCCTAA
TGTAGGCACAATTAGCT-------------------ATTAACT-CATTCCCAGCCCCTCTCCCCTCCCGAGAGAAGTGGG
GGATGGGGTGGGGTTGACAGTTACAAAATTCTAATTATG-GCTTGGGTTTTCTAGGGACCAGCCCCCCT-----------
-----AGCCT---ACCCATAGTCACCTCATTAGAGCAAAAGGTGTTCCTAGTG---------CTTA--GGGATTTACAAG
GGTTTCAGAAGCC-CTATGTCAGGGACTGGGGAAAAAGACCAATTATAAATAT-TTATTATAAATCACAGTAACACAATA
-------------AC-----AATA--TTAC--TTTTCCCAAGCACATTTGTAT---------TCTTTACTGATGTTT--G
TTTTTCCTATAATAGTAGGACAA-GAG
>Sus_scrofa
CCTTAGTAAA----------------------------------------------------------------------
--------------------------------------------------------------------------------
--------------------------------------------------------------------------------
--------------------------------------------------------------------------------
--------------------TAACTCAAATGTTGATA---ACTA---TAG-AGGGGAAACCTGCATTTCTCCTCCTGTAT
ATCTCTT--TTACTTTCATGCATAATGCTTCACTTCTGACACTTCTAGTCATTAA----ATGTGG----------GAGGG
TTTTTCCA-ATACCAAGCAACTCTGC----GACACCAGCTGGATG-----------------------------------
-----ACAGTTCTGACTCTATCTGCCTG--GGTAGCATCAGATCCCACAAGTGAAGGGCACAGTCCCACGGGACAGCCGC
CACCCTCACCCCATCCTC--CACTGCACCTGCCAATTGTATGTAGTA-------------------CAACGTCTATCTGA
CTGCGCTGTAAATCGGAGGTTTCCA-TAACCTCCTCTCCCTTGAATTTGATTATTTGCTA-AACATCTCACAGAACTCAG
GGAAATACTT-ACT-TCCAATTGCCAGTTTAT--CAAAGGATA----TAATATAGGGTGAAGATATACAGCCAGCT-GAA
GAGACAAATAAGGT--GAGGTCTGGG-GGGTTCAGGGTGCAAGAGCCACCTCTGTCCCTGTCCATTTGGGATACGTCACC
CTCCTGGTATG-TGAATGTGGTCACTAACCTGGAAGTG-TTCAAAGCTCATGCTATTGGGATTTTAAGGAGGCTTCTTCA
CATGGACAAGACCAATT-------------------CTTAGCTCCATTTTCAGCCCCTATC---TCTCCAGAGGAGTAGA
GG-------GAAGCTGATAATTCCAAGCTTCTAATGATG-GCTTGGGCTTTCTGGGGGCAAGCTTCC-----------AT
CCAGGAGCCC---ACCCAGAGTCACCTCATTAGAGCAAAAGATGCTCTTAGT-TTCTTAGCACTTA--GGAATTCACA-G
GGTTTCAGGAACC-CCATGTCAGGGACTAGGGATGAAAA-------TACATTTCTTGTTAAAAATCACAATATCACAGTC
-------------ACTT---AATA--TTAG--TTTTTCCAGGACCGTTTGTAT--------TTTTTTGCTGATATTTTTG
TTTTTTACTATAATTTGGGGAGAAGAT
>Tursiops_truncatus
CCTTCG-AAAGCCCTGTGCTCCCCGTTCGTGCTCAGCAAATATT------------------------------------
--------------------------------------------------------------------------------
--------------------------------------------------------------------------------
--------------------------------------------------------------------------------
-----------------AAACGGCTCAAATGTTGATA---ACTG---TAT-TGGAAAAACCTGCATTCCTCCTCTTGTGT
CTCTCTT--TTACTTTCACACAGAACACTTCACTTCCGACACTTCTTGTCACCAA----ATGTGT----------GGGAT
TTTTCCCA-ATGCCAAGCAATTCCAT----GACACCAGCTGGGTGTCCCA--------------------------CAAT
TTAACTCCTTTCTGACTCTGTCTACCTGGAGATAACATCAGATCCCACAGATCAAAGGCTCAGACCCTCAAGACTGTTCC
CTCCCAGCCCACAACCATAACACTTCAGCTGCCAAATGCAAGTTGTAGGGCCCCAGGTCAC--CCACCACTTCTCTCTGG
CTGGGCTACAAATCACAGATTCCCA-TGACCTCT---CTCTTATATTCAGTTATTTGCTAAAG-AGCTCACAGAACTCAG
GGAAACACTTAACTTAACGTTTGCCAGTTTAT--TAGAGGATA----TGATAAAGGAAACAGATGCACAGCCAGAT-GAA
GGGATACGTAGGGT--GAGGTCTGGGAGGGCCCAGAGCGCAGGAG---CTTCTGTCCCTGTCTAGTTGGAATGCATCGCC
CTCCCCGTGTG-TGAATGTGTTCACCAACCTGAAAGCT-TTCAAACCCCATACTATTGGGATTTTAAGGAGCCTTCCTCA
CATGGATAAGACCAATT-------------------TTTAACTCCATTTTCAGCCCCTCTCGTCTCTTCAGAGAGGTGGG
GGA----GTGTTGCTGATAATTCCAAGCTTCTAATGATG---------------GGAACCAGATCCC-----------AT
TCAGGAG-CC---ACCCAGAGTCACCTGATTAGAACAAAAGATGCTCCTACTGTTCTTAGCACTTA--GGAATTTATACG
-GTTTCAGGAGGC-CTCTGTCAGGGACTGGGCATGAAAACCAAAGATATATTTCTTATTATAAATCACAGTGTCACAGTA
-------------ACTT---------------------------------------------------------------
---------------------------
>Equus_caballus
CCTTAGTAAAGTCCATTGCTCACGGTCCATGCCCAGTAAA----------------------------------------
--------------------------------------------------------------------------------
--------------------------------------------------------------------------------
--------------------------------------------------------------------------------
--------------------TAGCTCAAGTGTTGATA---ACTC---TAT-TGGAAAAACCTACAGATCTCCTCCTGTGT
CTTTCTTCTTTACTTTCACACAGAA-----CACTCCTGACACTTCTGGTCATCAA----ATGTGT----------GGGGG
TTTTTTTA-ACACCAAGCAATTCTGC----ACCACCAGCTGGGTGTCCTA--------------------------CAAT
TTAATTCAATTCTGA--CTGTCTACCTGGAGACAGCGTCAGATCCCACAGGTTAAGGGCTCAGTCCCACAAGA-TGCCCC
C-------------------CACTTCAGATGCCAGTTGCAAGTAGTAGGTCCTCAGGTTAC--CCATAACTTCTGTCTGA
CTTGGCTAC---TCGGAGGTTCCCA-TGATCTCCTCCTTCTTGGATTCAGTTATTTGCTAGAACAGCTCACAGAACTCAG
GGAAACAC--------ACGTTTGCCAGTTTAT--TAAAGGATA----TGATAAAGGACACAGATGAACAGCCAGAT-GAA
GAGATACATGGGGC--GAGGTCTGGGAGGGTCCAAAGTGCAGGAG---CTTCTGTCCTTGTGGATTTGGGGTCTGTCACC
CTCCTGGTG---TGGATGTGTTCACCCACAGGAAGGCT-TTTGAACACCATACTATTGGGATTTTCTGGAGGCTTCCTCA
CGTAGGCATGATCGATT-------------------GTTAACTCCTTTTCCAGTCGCTTTC--CCCTCTAGAGAAGCGAG
GG-----GCAGGGCTGAAAATTCTAAGTGTAAAGTGAGGCTCTTGGGCTTTCTGGGGACCAGCCCCC-----------AT
CCAGGAGCTC---ACCCAGATTCACCTCATTAGAACAAAAGATGCTCCTAAGGCTCTTATCACTTA--GGAATTTACAAG
AGTTTTAGGAGCC-CTGTGTCAGGAACTGGGGATGAAGACCAAATATATGTTTCTTATTATAAATCACAATATCATAATA
-------------ACTT---A--G--TTAC--TTTTTCCAGGACCATTTGTA---------TATTTTGCTGATATTTTTG
TTTTTA-CTATACTGTGGGGAGAAGAT
>Ceratotherium_simum
CCTTAGTAAAGTCCGTTGCTCACCGTACATGCTCAGTAAATATT------------------------------------
--------------------------------------------------------------------------------
--------------------------------------------------------------------------------
--------------------------------------------------------------------------------
-----------------AAATGGCTCAAGTGTTGATA---ATTG---TAT-TGAAAAAACCTACAGATCTCCTCCTCTGT
CTTTCTCTTTTACTTTCACACACAACACTTCACTTCTCACACTTCTGGTCACCAA----ATATGT----------GAGGA
GGGCTTCA-ACGCTAAGCAATTCTGC----AACATTAGCAGGGTATCCTA--------------------------CAGT
TTAACTCAATTCTGAGTCTATCTGCCTGGAGATAGCGTCAGATCCCGCAGGTTAAGGGCTCAGTCCCACAAGACTGCCGC
C-------------------CACCTCAGATGTCGATTGCAAGTTGTAGATCCCCTGGTTAC--CCACAACTTCTGTCT--
-TTGGCTACAAATCGAAGGTTCCCA-TGACTTCCTCCCCCTTGGGTTCGATTATTTGCTAGAACAGCTCACAGAACTCAG
GGAAATACT------TACATTTGCCAGTTTAT--TAAAGGATA----TGATGAAGGATACAGATGAACAGCCAGAT-AAA
GAGATACATAGGGC--AAGGTCTTGGATGGCCTGGAGCGCAGGGG---CTTCTGTCCTCATGGATTTGGGGTGCGTCACC
CTCTTGGTA---TGGATGTGTTCACCCACCTGAAAGCT-TTTGAACCCCATACTATTGGGATTTTATGGAGGCTTCCTCA
CATAGGCATGATCAATT-------------------ATTAACTCCTTCTCCAGCTCCTCACCGCTCTCTAGAGAAGTGGG
GA-----GTGGGGCTGAAAATTCTAAGCCTCCAATTATG-GCTTGGGCTTTGTGGGCACCAGCCCCC-----------AT
CCAGGAG------------------CTCATTAGAATAAAAGATGCTCCTAAGGCTCTTATCACTTA--GGAATTTACAAG
GGTTTTAGGAGCC-CTGTGTCAGGAACTGGGGACAAAGACCAAATATATAT---TTATTATAAATCACAATATCGTAATA
-------------ACTT---A--G--TTAC--TTTTGCCAGGACCATTTATAT--------TTTTTTGCTGATATTTTTG
TTTTTA-CTATACTATAGGGCAAAGAT
>Myotis_myotis
CCCTACTAAAGTCCTTTGCTCACCATACGTACTCAGTAAATATG------------------------------------
--------------------------------------------------------------------------------
--------------------------------------------------------------------------------
--------------------------------------------------------------------------------
-----------------AAATGGCTCAAGTATTGATA---ACTG---CAT-TGAAAAGATCTACAG---TTCTCTTGTGT
CTTTCTCCTTTACTTTCACACAGAACACTTCATTTCTGAC---TCTAGTCACCAA----ATGTGTGTGTGTGGCAGGGG-
--------------AAACAATTCTGC----AGCACCAGCTGGGTGTCCTA--------------------------CAAT
TTAACTCAATTCTGACTCT----ACCCAGAGATAGCATCAGATCTCTCTGGTTAAGGGTTCAGTCCCATGAAACTGCCTC
CC------------------CATTTCAAATGCCAATCAAAAGTAGTAGGTCCCCAGGGTAT--TCACAACTTTTGTCCTA
CTTGGTTACAAGTCAGAGCTTCCCA-TGACATCTCCCCCCTTGAATTTGATTGTTTGCTAGAACAGCTCACAGGACTGAG
GGAAACGTT------AACATTTGCCAGTTTAT--TAAAGGATA----GGCTAAAGAATGCAGATGAAGAGCCGGGT-GAA
GAGACACACAGGGTGAGAGGTCTAGGAAGATCTCAAGTGCCTG-----CTTCTGCCCCTGTGGAATTGGGATAGGT----
---------------------------------------TTGGAACTCTGCACTGTTGAGATTTTATGGGAGCTTCCTCA
TGCAAGCATGATCAATT--------------------ATACATTCATTTCCAGCTTC-----CCTGTCTAGCGAAGTGAG
GG-----GCAGGGGTGAAAATTATAA---CCTAAATA----------------------CAGCCCCATCCCAGGAAACAT
TTAGGAGCTC---ACCCAGATTTGAGTCATTCTAGCAAAAGGTGCTCCTTGTGTTCTTATCACGTA--GGAATTTACAAG
AGTTTCAGGAGCCCTTTCGTCAGGGACTGGGGACGAAAACCAAATACATATTTCTTACTATAAATCGTAAGTTCAGAATA
-------------ACCT---GCTG--TTAC--TTTTTCCAGAACCATTTGTAT--------TTCCTTGCTGATATTTTTG
TTTTTA-CTGTGCTATGGGGAGAAGAT
>Rousettus_aegyptiacus
CCTTAGTAAAGTCCTTTGCTCACCATACATACTTAGTAAATATT------------------------------------
--------------------------------------------------------------------------------
--------------------------------------------------------------------------------
--------------------------------------------------------------------------------
-----------------AAATGGCTCAGGTGTTGATA---ATTG---TGT-TG-AAAAACCTACAG---TTCATCTATGT
CTGTCTT-----CTTTCA-ACAAAACAATAGACTTCTTATACTT-TGGTCACCAA----ATATGT----------CAGAG
CTTTTCTA-ACACTAAGCAGTTCTGC----CATACCCACTGGATGTCTTG--------------------------CAAT
TTAACTCAGTTCTGACTCTGT----CTGGAGATAGCGTCTCATCTCACAGGTTAGGGGCTCAGTCCCACAAGACTGCACT
CCCGGCCCCACCTACCCA--CACTTCAAATGTCAGTCGAAAGTAATAAGTCCCCAGGTTAC-----TCAATTTTGTCTGA
CTTCGCTATAAATCAAAGCTTTCCATTGACATCTTCCCCCTTGAATTCAATTGTTTGTTAAAACAGCTCAT-GAGCTCAG
GGAAACACATAACT-------TGCCAGTTTTT---AAAGGATGTGATTGATAAAGGGTGCAGATAAACAGCCAGAT-GAA
GAGGTACATACACC--TATGTCTGGTTAGGTCCCAAGTGAAGGAG---CGTCTGTCCTCATGGAGTTA-----------C
TTCTCAGTACGTTGGTTGTGCTCACCAACCTGAAAGTT-TTCAAACCCTGTCCTATTGAGGTTTTGTGGAGGCTTCCTC-
-----------------------------------------TTGCTTTACCAGCCTT-----GCTCTCTAGAGAATTGGG
AA-----GAAGGGTCGAAAATTCAAAGCTGCTAATTTTG-GCTTCAGCTTTCTGGGGACCAGCCCCCATCCAGGAACCAT
TCAAGAACTC---ACCTAGAGTTGCCTCATTAAAACAAAAGATGCTCCTAGTGCTCTTATCACTTA--GGTATTTACAAG
GGTTTAAGGAGCCTTTTTGTCAGGGGCTGGAGACGGAGACCAAATATGTAT---TTCTTATAAATCAC--------AGTA
-------------ACTT---AATA--TGAC--TTTTTCCAGGACCATCTGTAG--------TTCTTTGCTGATGTTTTTG
TTTTTA-CTATACTGAGGAGAGACGAT
>Condylura_cristata
CCTCAGTAAAGTCCTTCATTCACCATATGTACTCAGTAAATGTT------------------------------------
--------------------------------------------------------------------------------
--------------------------------------------------------------------------------
--------------------------------------------------------------------------------
-----------------AAATGGCTCAAGTGGTGATA---ACTT------------------------------------
--------------------------------------------------------------------------------
--------------------------------------------------------------------------------
--------------------------------------------------------------------------------
--------------------------------------------------------------------------------
--------------------------------------------------------------------------------
--------------------------------------------------------------------------------
--------------------------------------------------------------------------------
--------------------------------------------------------------------------------
--------------------------------------------------------------------------------
--------------------------------------------------------------------------------
--------------------------------------------------------------------------------
--------------------------------------------------------------------------------
--------------------AATA--GTA---CTTTTATATGAACACATGTGT--------ATCTTTGCTGATATTTTTG
TTTTTA-CTATGCTGTGTGGAAAAGAT
>Uropsilus_gracilis
CCTCAGTAAAGTA---CATACACTGTATGTACTCAGTAAATATT------------------------------------
--------------------------------------------------------------------------------
--------------------------------------------------------------------------------
--------------------------------------------------------------------------------
-----------------AAGTGGCTCAAGTGATGATA---ACTT------------------------------------
--------------------------------------------------------------------------------
--------------------------------------------------------------------------------
--------------------------------------------------------------------------------
--------------------------------------------------------------------------------
--------------------------------------------------------------------------------
--------------------------------------------------------------------------------
--------------------------------------------------------------------------------
--------------------------------------------------------------------------------
--------------------------------------------------------------------------------
--------------------------------------------------------------------------------
--------------------------------------------------------------------------------
--------------------------------------------------------------------------------
--------------------AGTA--TCA---CTTTTATAGAATGACATGAAT--------GTCTTTGCTGATATTTTTA
TTTTTTACTATACTGTGTAGAGAAGAT
>Homo_sapiens
CATTAGTAAAGTCTTTTGCTCACCATAAATGCTCAATAAATTTTATTTTATTTTATTTTTATTATTTATATTATTTGTTT
TTATTTTATATTACTTTATTTATTTTTGGGTCTCACTCTGTCACCCAGGCTGGAGTGCCGTGGCATGATCATAGCTTATT
GCAGCCTCAAACTCCTGGCCTCAAGAGATCCTCCTGTTTCAGTCTGTCAAGTAGCCTGGTCTCCCTATATTGAGTAGGCT
GTTCTTGAACTCATGGGCTAGGCGATGCACCCACCTCTGCCTTCCAAAGTGCTGGGATTACAGGCATGAACCACCACACC
CAGCCTCAGTAAAATTAAAATGGCTGAAGTGTTGATG---ACTT------------------------------------
--------------------------------------------------------------------------------
--------------------------------------------------------------------------------
--------------------------------------------------------------------------------
--------------------------------------------------------------------------------
--------------------------------------------------------------------------------
--------------------------------------------------------------------------------
--------------------------------------------------------------------------------
--------------------------------------------------------------------------------
--------------------------------------------------------------------------------
--------------------------------------------------------------------------------
--------------------------------------------------------------------------------
--------------------------------------------------------------------------------
--------------------AATGTGTTAC--CTTTTCTAGGGCTATTTGTCTTTTTTTTTTTTTTTGCTGATATTTTTG
T-----------------GGAGAAAGT


Bat37_LINE

>L1MA9_3END
--------------------------------------------------------------------------------
----------------------------GTAACTATGTGAGGTGATGGATATGTTAATTAGCTTGATTGTGGTAATCATT
TCACAATGTATACGTATATCAAAACATCACGTTGTACACCTTAAATATATACAATTTTTATTTGTCAATTATACCTCAAT
AAAGCTGGAAAAA-------------------------------------------------------------------
------------
>Equus_caballus
TGGC----TGTTAGAATAC----AGTATGAAGCGGAGGGGGAAAACAA-----------------------GGTCAGGG-
--ATATTT---AAAGAGTTTTTTAT---------------GATGATGGATA--TTAACTAGACCGATTGTGGTGATCACT
TCACAATAGATACAAATATTCAATCATTATGTTGTACACCTGAAACTAAT-----CGTTACGTGCCAATTATATCTCAGA
AAAAAAAGAAATG---AAAAAAGTTTTT---TGT------AGAACATCAAGGACAAGGGGATGCACGGCTGCACTAGAAG
CTGAAGCATCTG
>Ceratotherium_simum
TTGC----TGTTAGTATAC----AGTATGAAGTGGAAGTGGAAAATGA----------------------GGGGCAGGGA
GGATATTT---AAAGAG-TTTTTAT---------------GGTGATAGATG--TTAACTAGACTGATTGTGGTGATCATT
TCACAATACATACAAATATTGAATCATTATGTTGTACACCTGAAGCTAATAA---TGTTACATGCCAATTATATCTC--A
AAAAAAAGAAAGA---AAAAACGTTTTT---TGT------AGAACTCCAAGGACGAGGTGATGCACGTCTGGACTAGGA-
---CGGCGTCTG
>Myotis_myotis
TGGC----TCTTAGTTTAC----AGTATGGTTTGGAAGGGGAAAATGA----------------------AGGGCAGAGA
GGATATTT---AGAGTG--TTTTAT---------------GGTGATGGATG--TTGATTAGACATACTGTGGTGATCATT
CTGCAATATACACAAATACCAAGTC---ACGTTATACACCTGAAACTAATGTAA-TGTTATAAGTCAATTACATCTC---
---AAAAAA-------GAAAAACTGTTT---TGC------AGAACTTCAGGGACAAGGCGATGCACAGCTGGACTAGGG-
---AGGTGTGAG
>Rousettus_aegyptiacus
TGGC----TGTTAGTACAC----AGTACGGACGAGAAGGGTAAACTGA----------------------GGCACAGGGA
GGCTATTT---AGAGTG--TTTTAT---------------GGTGATGGATGT-TTAAATAGACTTGTCATGGTGATCGCT
TCGAAATATACACAAATATCAAATCACTATGCTGCATACCCAAAGCTAA------TATAATACGTCGATTATATTTCA--
----------------AGAGAAGTTTTT---TGC------AGAACTTCTGGGACAAGGTGATGCACAGGTGGACCAGGA-
---TGGTGTGAC
>Canis_familiaris
TGGCCACATGCTA--ATAC----AGCAGGAACTCGAGTGGGAAATGCA-----------------------GGGGAGGGA
GGATATTT------------------------------------------------------------------------
--------------------------------------------------------------------------------
----------------AGAGAT----TT---TCC------AGACCAGCAAGGACAAAGTGATGCCCAGCTGGATTAGGA-
---TGCTGTCAC
>Felis_catus
TGGTCACATCTTA--ATAC----AGCATGCACTCGAGGGGGAAACGCA-----------------------GGGCGGGAA
GGATATTT------------------------------------------------------------------------
--------------------------------------------------------------------------------
----------------ACAGAG-GTTTT---TGC------AGAGCGTCAAGGACGAGGTGATGCCCAGCTGGATCAGGA-
---GGGCGTCAG
>Manis_pentadactyla
TGGC----TGTTGGTATAT----GGTATGAACTAGAATGGAAAAATGA----------------------GGGGCAGGGT
GGATATTT------------------------------------------------------------------------
--------------------------------------------------------------------------------
----------------AAAGAG-----------------------TTCAAGGACAAGGTGATGCACAGCTGCACTGGGA-
---TGGTGTCAG
>Sus_scrofa
TGGC----TGTCAGTATAT----AGTAAGACCCAGAAGAAGAAAGGAG-----------------------GGGCAGGGA
GGAGGTTC------------------------------------------------------------------------
--------------------------------------------------------------------------------
----------------AAAGAGTTTTTC---TGC------AGGACTTTCCTGG-------------AGCTGGACCCGGA-
---TAGGGTCAG
>Bos_taurus
TGGC----TGTTAGTATACCGTTAGTACAATGTAGATGAAGAAGTGAG-----------------------GGGTAGGAA
GTATATTT------------------------------------------------------------------------
--------------------------------------------------------------------------------
----------------AAAAAGTGTTTC---TGC------AGAACTTCAGGGTCAAAGTGATAGACAGCTGGACTAGGA-
---TGGTGTCAG
>Condylura_cristata
TGGC-------------AC----AGGAAGTCAGAGATGGGGAAACCAGTGCAGGTTTGGGCACCATCCTGCTGGAGGGGC
GGAGACTA------------------------------------------------------------------------
--------------------------------------------------------------------------------
----------------GATGAT-TTGTC---TAC------AAAG-----AGGAGAGAG--------AACTGGGCTAGGG-
---CAGTGTCGG
>Erinaceus_europaeus
TGGC----AGTTAGTATAC----AGGATGAACTAGAAGGTGAAAAAAA---------------------ATGGGCTGAGT
GGGTATTT------------------------------------------------------------------------
--------------------------------------------------------------------------------
----------------AAAGAGTTTTTT---TTCCCCCCCAGAAGTTCAAGGACAGCATGACATACAGTAGGACTGGGA-
---TGGCATCAA
>Homo_sapiens
AGGC----TGTTAGGATAC----ATTAGGAACTGGAAGGAGAAAGGAG-----------------------GGTTAGGCA
GGACATTT------------------------------------------------------------------------
--------------------------------------------------------------------------------
----------------CAAGAGTGTTTT---TGC------AGAATTTCAAGGACAGAGTGATGCACAGCTGGACCAGGA-
---TGGTGTCAA


Bat37_LTR

>ERV54-EC_LTR
-------------------------------------------------------------------TGTT-----AAAA
ACAAGACAACAGGCCCAAAATGGAGTCACTTATGCTAAGCCCCACGTCACCAA-ACCGAGACTTAACTTAATTACAGTTT
CGGCTCTCCCAGAAATGGAATCTTAAACCAGTCAATCAGGAATCACCTGATCAGCACTAGTTAGGTAATCTGCCTGATAG
ACC------------CCTGCCATCC----CCTAAAGGAAAGTAACCTTGCAATAACCAATCCACTTTTTTGCCTAGTATA
ACTTCCTTGTTCCTGCTCCCTTCTGCCTATAAAAGTCTTTCATTTTGTACAGCTCCTCGGAGCTCCTTTCTATCTGCTAG
ATTGGATGCTGCCCAATTCATGAATCATTGAATAAAGCCAATAAGATCTTTAAAATTTACTCAGTTGAATTTTGT-TTTT
T--AACA-------------------------------------------------------------------------
-----------
>Canis_familiaris
TATAGCTTTACAGATAGTTGTAGTACGATAAGCAGTGTTCAGTGTAATAATGGTGCG---GTGG---TGCT-----GAAA
ACAAAACAACAGGCCCAAATGGTAGTCCCTTGTGCTAAACCCCACGTCACCAA-GTCAAGACTTAACTTAATTACCGTGT
GGGCTTTCCCAGAAATGAAGCCATAGG-TGGTCAATCAGGAATCCCAAAATAAGCATCAGTTAGGTAACCTGCCTGACAG
ACG------------CTTACCATGC----CCTAAAGGAAAGTGGCCTGGTGTTAACCCGTCCCCGTGCGTGTCTAGGAAA
ACCCCCTTGTTCC-ATCCCCTTCTCCCTATAAAAGTCTTTCATT----------CCCCAGAGCTCCTTCCTATCAGCT-G
GTTGGAGGCCGCCTGATGCATGAATGTTTGAGTAAAGCCAATAGGATCTTCAAAATGTACTGGGTTGAATTTTGT-TGTT
---AACA---GGTG---TTT-GTTGG----------------------TTGTCTTTAT-CCCTCTAAGGAAGAGACATAC
TTTGTTCCACA
>Felis_catus
AATAGCTTTACAGAGAGTTGTAGAAAAGTAAGCAGTACTCAGA-------------A---GTAA---TGCT-----AAAA
A--------CAGGCCTAAATTGGAGTCAATTATGTTAAGCCCCATGTCGCCAA-ATCAAG---------ACTTACAGTTT
CAGCTCTTCCAGAAATGGAATTATAAGGCAGTTAATCAGGAATCGTGCAATAAGCATTACTTAGGTAATCTGCCTG----
ACC------------CCTGCCATGT----CCTAAAGG-AAGTAACCTTGCAATAACCAACCCATGTTTTGGGCTAGTGTA
ACTTTCTTGTTCC-AGGCCCTTCTGCCTATAAAAGTCTTTCATTTTGTGTAATCACTTGGAGCTCGTTTCTGTCTGCTGG
TGTGGATGCTGCCTGATGCATGAGTAATCGAAGAAAGCCAATATGATCCTCAAAATGTACTCAATTGA-TTTTGT-TTTT
T--AACA---GTTG---TTT-ATTTATTGTCTTA--------------TTGTCTTTAC-CCCTCTAAAGAAGAAATATAT
TTTATCTCACA
>Manis_javanica
TACAG------AGATTTTTGCAGGGCAATAAGCAGCATGCAG-GAGGGAAAGGTGTA---CTAG---TGTT-----AAAA
ACACAGCAACAGGCCCAAGATGGAGTCATTTATGCTAAG-CCCATGTCACCAA-ACAGAA-------TTAGTT------T
CAGCTGTCCCAGAAATGGAATCTTCAACTCATCAATCAGGAATTGCCTGATCAGCTCTGGTTAGATAACCTGCCTGATAA
ACCTCCATACCTCCACCCACCAGTC----CCTAAAGGAAAGTCACTTTGCAAGAGCCAACTTACTTC-TCGTTTAGTGAA
---TCCTTGCTCCTACTTCTTTCTGCCT-TAAATGTCTTTCATTGTGTACAGCTCCTCGGAGCGCCTTTCTGTCTGCTAG
ATTGGATGCCACCTGATTTATGAATCACTGGATAAAGCCAATAAGATCTTCAAAATTTACTCAGTTGAATTTTTCGTTTT
---AACT---ATTG---TTT-ATTTA----------------------TGGTCCTTAT-CCCTCTAAAGACAAAATATAA
TTTACTCCATA
>Sus_scrofa
AATAACATTACAGAGGGATGCAGTGCAATAAGCAGTACTCAGCAGAA-AAAGGTGTA---GTAG---TGTT-----AAAA
ATAATACAGCAGTCCCCAAGTGGAATCTTTTATGCTAAGCCTCCTACCACCAA-ACCAAG-----ATTCAATCACAGTAT
TGGCTCCCCCAGAAATGAATGCTTACACTAATTACTCAGGGGTTCTGTGATCTGTCCTAGGGAGGTAATGTACCTAACAG
ACT------------CCTGTCACCC----CCTAAAGGAAAGTAGGCTTGCAATAACTAACCCACTTT-TTGTCTAGAATA
ACTTCCCTGTC---ACTCCTTTCTGCCTGTAA--GTCTTTCACCTTGTAC----------AGCTCCTGTCTCTCTGCTAG
GTTGTATGCTGCCCAATTCATGGATCATTGATTAAAGCTAATAAGATCTTCAAAATTTACTCAGTTGAATTTTGT-TTTT
T--AATA---GAGG---TGG-TTTTTTC--------------------TTACCTTTATCCCCATTTACAAAGAAATGTAT
TTTATTTGATA
>Bos_taurus
AATAATTTTACAGAGAGATTCAGTCCAATAAGCAGTGCTCAGCAGGA-AAAGGGGTA---GCAG---TGTTAGAAAAAAA
ACAATACAATTGTTCCC-AATGAAGTCACTTATGCTAAGCTCCACATCACTAAGACTGAGATTTAACTTAATTATGGTTT
TGGTTCCCCCAGAAATGAAATCTTACATCAATCAATCAGGAATTTTATGATCAGCTCTAGAGAGGTCATTTGCCTGATAG
ACT------------CCTGCCACCT----TTTAAGAGAAAGTAACCTCACAATGACCAACCTACTTT-TTGCCTAGAATA
ACCTCCTTGATCTCATTCCT--------------GTCTTTCATTTTGTATAGCTCCTCAAATC----TTCTGTCTATTGG
GTTACATGCTGCCCTATTCATGTATCATGGGACAAAGC---TAAGATCATTAAAATTGACTCAATTGAATTTTGT-TTTT
A--AATA---TATT---TTT-G--------------------------TTGCCTTTAA-CTTGTTTAAGAAGAAATATAT
TTCACTTGATA
>Equus_caballus
AATAACTTTGCAGAGAGATCCAGCACAAT-AGCAGTACCCAGCAGAC-AAAGGGGTA---TTAC---TATT-----AAAA
ACAAGACAGCAGGCCCGCAGAGGAGTCGCTTATGCTAAGTGCCACATCACCAA-ACCAAG-----ATTTAGTTACACTGT
TGCCTCTCCCGGAAATGGAATGTTAAACCAGTCAATCAAGAATCCCCTGATCAGCGCTAATCAGGTCATCTGCCTGATAG
ACC------------CCTGCCAGCC----CCTAAAGGAAAGTAACCTTGCAATAACCAACACACTTTTTTGTCTAGAGTA
ACGTCCTTGTTCCCGCTACCTCCTGCCTATAAAAGTCTTTCATCTTGTACAGCCCCTCGGAGCTCTTTTCTATCTGCTAG
AGTGGATGCTGTCCGATTCATGAATCGTGGAATAAAGGCAATAAGATCTTCAAAATTTACTCAGTTGAATTTTGT-TTTT
TT-AACA---GTTT---ATTTA--------------------------TTGCCTTTAT-CCTGCTAAAGGGGAAATACAA
TTTATTGCATA
>Ceratotherium_simum
AATAACTTTACAGAGAGTTGCAGTACAATAAGCATCACTCAAGAGAA-AAAGATGTA---GTAC---CATT-----AAAA
ACAGGACAACAGGCCCAAAATGGAGTCGCATATGCTAAGCCCCACATCGCCAA-ACCGAG-----ATTTAATTAGAATGT
TGCCTCTCCCAGAAATGGAATCTTAAACCAGTCAATCAGAAATCACCTGATCAGCACTAGTTAGGTCATCCACCTGACGG
ACC------------CCTG-CATCC----CCTAAAGGAAAGT-ACCCTGCAATAACCAACCTGCTTTTTTGTCTAGTGTA
ACTTCCTTTTTCCTACTCCCTCCTGCCTATAAAAGCCTTTCATTTTGTACAGCTCCTCAGAGCTCTTTTCTATCTGCTAG
AGTGGATGCTGCCTGATTTATGAATTGTTGAAT-AAGCCAATAAGATCTTCAAAATTTACTCAGTTGAATTTTGT-TTTT
TT-AACA---GTTG---TTT-ATTTA----------------------TTGCCTTTAT-CTCGCTAAGGAAGAAATATGT
TTTATTCCATA
>Myotis_myotis
AATAACCTTAAAAAGATTTGCTATACAATAAGCAATACTCAACAGAA-AAGGGTATA---GTGG---TGTT-----AACA
ATAAGACACCAGACCCAAAATGGATTTGCTTATGCTAAGCCCCACATTACCAA-ACCAAGACCTAATTTAATTATGGTTT
TGGCTCTCCCAGAAATGGAATCTTAAACCAGTCCATCAGGAATCAGCTGATCAGCACTAGTTAGGTCCTCTACCTGACAG
ATT------------CCAGCCATCCCCTGCCTACAGGAAAGTGACCTTGCAATAAACAACCTGCTTTTTTGTCTAGTATA
AATTCCTTGTTCCCATTCGCTTCTGCATATAAAAGTCTTTCATTTT-TACTGCTCCTCAGAGCTCCTTTCTATCTATTAG
GTTGGATGTTGCCTGATTCATGAATCATTGAATAAAGCCTATAAGATCTTCAAAATTTACTCAGTTGAATTTTGT-TGCT
TTTAAAA---ATAA---GTGTCTTTA----------------------TTGTCCTTTT-CCCATGAAAAAATAAATATAT
TTTATTCTATA
>Rousettus_aegyptiacus
GGTAACTTTACAGATAATTGTAGTGTGATAAACAGTACTCAACAGAA-AAGGGTGTT---GTGG---TATT-----AAAA
ACAAGATAACAAGCCTCAAATAGAATCGCTTATGCGAAGTCCCACGTCATCAA-CCCAAG-----ACTAAATT-------
-------------AATGGAATCTTACACCAGTCAAACAGGAATCGCCTCATCAACAATGATTAGACAATCTGCC-GATAG
ACC------------CCTGCCATCC----CCTAAAAGAAAGTGACCTTGTAGTAACCACACTGCTTCTTTGTCTAGTATA
ACTTCCTTGTTCCCATTCCCTTCTGCCGATCAA-TTCTTTCGTTTGGTACAGCTCCTCACAGCTCCTTCTTATCTGCTCA
GCTGGAAGCTGCCTGACTCATGAATCATTGAATAAAGTCAATA-GATCTTCAAAATTTACTCAGCTGAATTTTGT-TTTT
T--AACA---GGCT---TTTTTTTTTTTTTTTTA--------------TTGCCTTTAT-CCTGCTAAAGAAGAAATATAT
TTTATTCCATA
>Condylura_cristata
AATCACCTTACACAGTTATTTAGTTCAATAAGCAGTACTCAGCAGAA-AAAGATACA-----------------------
--------------------------------------------------------------------------------
--------------------------------------------------------------------------------
--------------------------------------------------------------------------------
--------------------------------------------------------------------------------
--------------------------------------------------------------------------------
----------GTAG---TTT-ATTTATTGCCTTTTCTCCTAATAATATTTAATGTTAT-TCTGTTAAAGAAGAAATAGAT
TTTGTCCCGCA
>Uropsilus_gracilis
AATCACTTTACAGAGTTA--CAGTTCAATAAGCAGTACT-AGAAGAAAAAGAATACA-----------------------
--------------------------------------------------------------------------------
--------------------------------------------------------------------------------
--------------------------------------------------------------------------------
--------------------------------------------------------------------------------
--------------------------------------------------------------------------------
----------GTAT---TTT-ATTTATTCC---TTCTTCCAATAATATTTACTGTTAT-CCTGTTAAAGAAGAAATGGAT
TTTATTCCATA
>Homo_sapiens
AATGACTTCATGGATAGTTGCAGTACAATACATAGTACTCATCAGAA-ATGGGTGTG-----------------------
--------------------------------------------------------------------------------
--------------------------------------------------------------------------------
--------------------------------------------------------------------------------
--------------------------------------------------------------------------------
--------------------------------------------------------------------------------
----------GCCA---TTT-ACTTTTTAC--TTTCTTCTAATAATGTCAAATGCTAT-CTTGTCAAAGAAGAAATATAT
TTTATTCCATA


Bat40_LTR

>ERV54-EC_LTR
-----------------------------------------------------------------TGTTAAAAACAAGAC
AACAGGCCCAAAATGGAGTCACTTATGCT-AAGCCCCACGTCACCAAACCGAGACTTAACTTAATTACAGTTTCGGCTCT
CCCAGAAATGGAA---TCTTAAACCAGTCAATCAGGAATCACCTGATCAGCACTAGTTAGGTAATCTGCCTGATAGACCC
CTGCCATCCCCTAAAGGAAAG----TAACCTTGCAATAACCAATCC----ACTTTTTTGCCTAGTATAACTTCCTTGTTC
CTGCTCCCTTCTGCCTATAAAAGTCTTTCATTTTGTACAGCTCCTCGGAGCTCCTTTCTATCTGCTAGATTGGATGCTGC
CCAATTC--ATGAATCATTGAATAAAGCCAATAAGATCTTTAAAA-TTTACTCAGTTGAATTTTGTTTTTTAACA-----
-------------------------------------------------------------
>Canis_familiaris
TTGATAAAGA---TCAATAGTAAGGACATGGTATCCAACACTGT--AGCCATGT---G-CTC---TGCTGAAAACAAGAC
AAGAGGCCC--ACTGCAATC-CTTATATGAAAACCCCACGTCCCCGAAGCGAA-----ACTCATTTATGGTTTTGGCTCT
TACAGAAATGGAA---TCTTAGACCAGTCAATCATGAACTGCCTGAT-GGGACTAGTTAGGTAACCTGCCTGATAGGCCC
CTGCCATCCCCTAAAGGAAAGAAAGTAACTTCACAGTAACTCACCTG---ACTTTTTTCCCTGCTGTAACTTCTTTG---
--GTTCCCTTCTGCCTGTAAG----TCTCGTTTTGTACAACTCCTCGGAGCTTCTTTCTATCTGCTAGATTGGCTGCTGC
CTGATTCAAATCAATTTTTGCTCA-----AATAAA--CTTAGAAATTTTAATATGCCT--GTTTATTTCATAGCA---GT
TC---TTAGCACTTGAAATATTTACAGTCTAAATTGAGGTG-----TAAGTCTAAATACAC
>Ailuropoda_melanoleuca
TGGGTAAAGA---TCAATACTAAGGATATGCTGTCCAACACTGT--AGCCATGT---G-CTC---TGCTGAGAACAAGAC
AACAGGCCCAAATGGAAATCGCTTATATGAAAGACCCACGTCACCAAACCGAA-----ACTCAATTATGGTTTTGACTCT
TACAGAAATGGAA---TCTTACAGCAGTCATTCACG----GCCCGATCAGCACTAGTCT----ATCTGCCTGATAGACCC
CTGCCATCCCCTAAAGGAAAGAAAGTAACCTTGCAGGAAACAGCCTC---GTTTTTTTCCCTCCTGTAACTTCCT-----
-------------------------------------CAGTTGCT-GGAGCTTCT----ATCTGCTAGGTTGGCTGCTGC
CTGATTCAAATCACTTTGTACTCA-----AATAAA--CTTAAAAATCTGAATGTGCCTCAGTTTATCTCATAGCA---AT
TC---TTAGCACTTAAAATATTTACAGTCTAAGTTGAGATG-----TAAGTCCAAATACAC
>Manis_pentadactyla
TTTATAAAGGTCATCAATTCTAAGGCTGTGCTATCCAGTACTGT--AGCCATGT---G-CTC---TCTTAAAAGCAAGAC
AAAAGGCCTAAAATGGAGTTGCCTATTTG-AAGTGCCATGTCATCAAGCCAAGATTTAACTGAGCT-CAGTTTCGGCTCT
CCCAGAAATGGAC---TCGTACACCAGTCAGTCAGGAACCACCTGATCAACACTA---AGGGAATCTGCCCAATAGACCC
CTGCTATTCCCTAAAGGAAAGGAAATAACCTTGCAATAACCAGCCTG---A--TTTTTGCCTAGTATAACTTCCTTATTC
CCACTCCCTTTTGCTTATAAAAGTCTTTCCTTTTGTACAGCTCCTTGAAGTTTCT----ATCTGCTATATTGGATGTTAC
TTGATTCAAATCAATTT--------------TAAACTCTTAAAGTTTTAAGTATGCTTCAGTTTATCTTGTAACA---AT
TC---TTAGCATTTGAAATATGACCAGTCTAAATTGAGATAAGCTATAAGTCCAAATACAC
>Sus_scrofa
TTGATAA------TCAATTATAAGGATATG-TGTCCTAT-------AGCAGTAT---G-CTG---TGTTAAGAACAAGAC
AGCAGGCCCAAAATGGAGTCACTTATGCT-AAGCCCCACATTACCAAACCCAG-----ACAAACTTAAAGTTTTGACTTG
CCCAGAAGTGTAA---ACTTAAACCAATCAGTCAAGAATCACCACATCAGCACTAGTTCAATAATCTGCCTGACAGAGCC
TTTCCAGTTCCTAGAGGGAAG----TAACCTTGAAATAACCAAACTGTTTTTTTTTTTTTCTAGTATAACTTCCTTGTTT
CTGCTCCCTTCTGTCTTTAAAAGTCTTTAGTTTTGCATAACTTCTCTGAGGTCCT----TTGTGCTGTACTTGAAGCTGC
CTGATTCAAATTGTTTTTTGCTCA-----AATAAATTCTTAAAAAATTTAACATGTCTTAGTTTATCTTTTA------AT
TC---TTAGCACTTGGAATAGGA-----CTAAATTGAGATGTTT--TAAGTCTAAATACAC
>Tursiops_truncatus
TTGGTAAAGATCATAAATTCTGAGCATGTGCTATCCAATATGAT--AGCCATAT---G-CTC---TGTTAAAATTGAGAC
AACAGGCCCAAAATGGAGTCACTTATGCT-AAGCCCCATATAACCAAACCCAGACA--ACGTAATTACAATTTCAGCTTT
CCCAGAAATGGAA---TCTTAAACCAGTCAATCAGGAATAGCCTGATCAGCACTAATTAGGTAATCTGCCTCATAGACAC
CTGCCATCCCCTAAAGGAAAG----TAACCTTGCAATAACTGACCTG---CTTTTTTTTCCTAGTGTAGCTTCCCTATTT
TTGCTCCCTTCTGTCTATAAAAGTTTTTCATTTTGTATAGCTCCTCTGAGCTCCT----TTCTGCTGTACTAGCTGCTGC
CCAATTTGGATTGATTTTTGCTCA-----AATAAA--------ATTTTTAATATGCCTCAGTTTATCTTTTA------AT
TC---TTAGCATTTGAAACATGA-----CAAAATTGAGATGTATCATAAGTCCAAATACAC
>Equus_caballus
TTGGTAAATATCACCAATTCTAAAGATGTGCTGTCTAATACTGT--AGTCATGT---G-CTC---TGTTAAAAATAAGAT
GACAGGCCCCAAACGGAGCTGTTTATGTT-AAGCCCCACATCACCAAACCAAGACTTAACTTAATTACAGTTTCCACTCT
CCCAGAAATAGAA---TCTTAAACCAGTCAAGCAGGAATCACCTGATCAGCACTCGTTAGGTAATTTGTCTGATAGACTC
CTGCCATCCCTTAAAGGAAAG----TAACTGTGAAATAACCACCC-----GCTTTCTTGCTTAGCATAACTTCCTTGTTC
CTGCTCCCTTCTGCCTATAAAAGTTTCTCATTTTGTACAGCTCCTCAGAGCTCC-----ATCTGCTAGATCGGATGCTAC
CTGATTTGAATAGATTTTTGGTCA-----AATAAATTCTTAAAATATTTACTATGCCTCAGTTTACCTTTTAACA-----
-C---TTAGCACTTGAAATATGA-----CTAAATTGAGATGTGCTGTAAGTCCAAATACAC
>Ceratotherium_simum
TTGGTAAATATCATCAATTCTAAGGATGTGCTGTCCAATACTGT--AGCCATGT---G-CTC---CGTTAAAAATAAGAC
---AGGCCCAAATTGGAGCTGCTTATGCT-AAGCCCCACATCACCACACCAAG-----ACTTGGTTACAGTTTCCACTCT
CCCAGAAATAGAA---TCTTAAAC----CAATCAGGAATCACCTGATCAGCACTAGTTAGGTAATCTGCCTGATAGACTC
CTGCCATCCCCTAAAGGAAAG----TGACCTTGCAATAACCGCCC-----ATTTTTTTGCCTAGTAGAACTTCCTTGTTC
C-ACTCCCTTCTGCCTATAAAAGTCTTTCATTTTGTACAGCTCCTCAGAGCTCCTTTCTATCTGCTAGATTGGATGCTGC
CCAATTTGAATAGATTTTTGCTCG-----AATAAACTCTTAAAATATTTACTATGCCTCAGTTTATTTTTTAACA---GT
TC---TTAGCTCTTGAAATATGA-----CTAAATTGAGATGAGC--TAAGTCCAAATACAC
>Myotis_myotis
TTGATAAAGATCAT-ACCATTAAGGATATGCTGTCTAATACTGT--AGTTGTGT---G-CTT---TGTT-AAAAC-AGAC
AACAGACCCCAAAAGGAGTCACTTATACT-AAGTCCCACATTACCAGACTGAG---------AATTACAGTTTCTGTCCT
TCCAGAAATGGAA---TCTTATACCAGTCAACCGGGAATCAACTGATCAGCACTGGTTAAGTAGTCTGCCTGATAGACAC
CTGCTACCCCT--AAAGAAAG----TAACCTTACAATAACCAACCC----AATTTTTTGCCTAGTGTAACTTTTTTGATC
CCACGCTCTTCTGCCTATAAAAATCTTTCACTTTATACAGCTCCTCAGAGCTCCT----GTTGGCTAGATTGGATGTTGC
CTAATTCAAATTTGTTTTTGCTTA-----AATAAACTCTTAAAGTTTTTAATATGCCTCAG-TTATCTTGTAACA---GT
TC---TCAGCACTTGAAATATGGCCAGTCTAAATTGAGATGTGCTGTACATCCAAGTGCAC
>Rousettus_aegyptiacus
CTGATAAAGATCATCAATACCAAAGAAGTACTATCTAATACTGA--AGT-GTGT---G-CTC---TGTT-AAAACAAGAG
AACGGGCTTCAAATGGAGTCGCTTATGCT-AAACTTTACATCAGCAAACTGAG-----ACTTAGTTACAGTTTCTGTTCT
CCCAGCAATGGAATCTTCTTCCATCAGTCAATCAGGAATCAAATGATCAGCACTAGTTAAGTAATCCCCCTGATAGACCT
TTGCCTTCCCTCAAAGGAAAG----AAACTTTGCAATAACCAATCTG---A-TTTTTGGCCTAATATAACTTCCTTGTTC
CCACTATCTTCTGCCTATAAAAGTCTTTCACATTGTACAGCTCCTCAGGGGCCCT----ATCTACTAAACTGGATGCTGC
TTGATTCAAGTGGATTTCTGCTAG-----AATAAACTTTTAAAAGTTGTAATATGCCTCAATTTACCTTGTAATA---GT
TC---TTATCACTTTAAATATGACCAGTCTAAATTGAAATATGCTGTAAATCCAAATACAG
>Condylura_cristata
CTGATAAACATCATCATTTCTAATGATA-------CAAAACGGT--AGCCATAT---GGCTC------------------
--------------------------------------------------------------------------------
--------------------------------------------------------------------------------
--------------------------------------------------------------------------------
--------------------------------------------------------------------------------
--------------------------------------------------------------------------------
-----TTAGCACTTGAAATATGAGTG--CTAAATTGAGATGTTCTGAGTATCCAAAGGCAC
>Sorex_araneus
CTAATAAGAATAATCAGTTTTAAGGCTATGCTATCCCAAACTATGAAACTGCAG---G-ATT------------------
--------------------------------------------------------------------------------
--------------------------------------------------------------------------------
--------------------------------------------------------------------------------
--------------------------------------------------------------------------------
--------------------------------------------------------------------------------
------CAGCACTTGAAATAGGAATCCTCTAAATTGAGCTGTACCAGAAGTCTAAATGCAG
>Homo_sapiens
CTCATAAAGATTGTTTGTTCTAAGAGTGTGCCATTCAATACTGT--AGCCATGT---GCCTC------------------
--------------------------------------------------------------------------------
--------------------------------------------------------------------------------
--------------------------------------------------------------------------------
--------------------------------------------------------------------------------
--------------------------------------------------------------------------------
-----TTAGCACTTTACATATGA-----CTAAATTGAGATGGGCTGTAAATCCAAATACAC


Bat48_LINE

>L1MA9_3END
--------------------------------------------------------------------------------
--TTTTTCCAGCTTTATTGAGGTAT----AATTGACAAATAAAAATTGTATATATTTAAGGTGTACAACGTGATGTTTTG
ATATACGTATACATTGTGAAATGATTACCACAATCAAGCTAATTAACATATCCATCACCTCACATAGTTAC---CATTTT
TTTGTGTGTGGTGAGAACACTTAAGATCTACTCTCTTAGCAA---ATTTCAAGTATACAATACAGTATTATTAACTATAG
TCACCATGCTGTACATTAGATCTCCAGAACTTATTCATCCTGCATAACTGAAACTTTGTACCCTTTGACCAACATCTCCC
CATTTCCC------------------------------------------------------------------------
------------
>Equus_caballus
AGATGATATATTGCC-AAAGTTTTTAACTTTAGTTGCAACATTGTATGAT----T---ATAACATTC----TTTTT--T-
--------------TATTGAGATATTGAGAATTGACATAT-AACCTTATATTAGTTTCAGGGGTACTACGTAATAATTTG
ATATTTGTATACACTATGCAATGATCACCACAATAAGTCTAGTTACC--ATCTATCACTGTACATAGTTACAAAAGCTTT
TTTTCTTGTATTGAGACCTTTTAAGATTTACTCTCATAGCAC---CTTTCAAATATGCCATACAGTATTAATAACTATAG
TCATCATGCTGTACTTTACATCCTCATGACCTATTTATTTT--ATGACTGGGAGTTCGTACCTTTTGACCACCTTAACCC
-----------ATGACATTC--TTTTTT---ATGGAGGATGA-----------TTTTTGTAATTGAAATGGGTTTTATAT
GTAAAATCTAGA
>Ceratotherium_simum
AAATGGTATATTGCC-AAAGTTT-----TTTAGTTGCAACTTTGTATAAT----T---ATAACATTC----TTTTT--T-
-------------GAATTGAGATAT----AATTGACATAT-AACTTTATATTAGTTTCAGGTATACTGCATAATAATTTG
ATATTTGTATACGCTAGGAAGTGATCACCACAATAAGTCTAGTTACC--ATCTGTCACCATATGTAGTTACAAAAACTTT
TTTTCTTGTAATGAGACCTTTTAAGATTTACTCTCTTAGCAA---CTTTCAAATATGCCATACAGTATTATTAGCTGTAA
TCACCATGCGGTACATTACATCCTCATGACTTACTTATTTT--ATAACTGGGAGTTTATACCTTTTGACCCCCATGACCT
-----------ATAACATTC--TTTTTT---ATGGAGGATGA----------TGTTTTGTAATTGAAATGGGTTTTATTT
TAAAAATCTAGA
>Myotis_myotis
AGATGATATATTGCCAAAAGTTTTTAACTTTAATTGCAACCTTGTATGAT----T---CTAACATTCTTTAAGTTT--T-
----------GTTAAATTGAGGTAT----AATTGACAAGT-AACTTTATATTAGTTTCAGGCATACAACGTAATGATTCA
ATATTTGTATATACTACAAAATGATCACCACAGTAAGTCTAGTTAAC--ATCTGTCACCATACATAGTAACAAACATTTT
TTT-CTTACGAGGAGA--TTTTAACATTTACTCTCTTAGAAT---TTTTCAAATATGCTACATAGTGTTATTAACCATAG
TCA-----CTGTATATAATATCTTCATGACTTATTTACTTT--AAAACTTGGAGTTTGTATCTTTTGACTCCCTTCACCC
-----------ATAACATTCTTTTTTTT---ATGGAGGATGA--------TTTTTTTCATAATTGAAACA----TTATTT
TTAAAATCTAGA
>Rousettus_aegyptiacus
AAATGATACATTGCTGAAAGGTTTTAATTTTAGTTATAACATTGTATAAT----T---ATAACATT--------------
---------------------------------GACAAAT-AACTTTATGTTAGTTTAAGGTGTACAATATAATGATTTG
ATAATTGTATACACTATGAAATGCTCACCATAATAAGTCTAGTTACC--ATCTGTCACCATATGTAGTTACAAAAATTTT
TTTTCTCATGATGAGACCTTTTAAGATTTACTCTCTTAGCAACAGCTTGCAAATATGTCAAATGGTATTATTAACTATAG
TCACCACGCTGTACATTACATCCCCATGACTTATTTATTAT--ATAAGTAGAAGTTTGTGCCTTTTGACC-CCTTCACCC
-----------ATAATATT---TTTCTT---ATGACGGATGA--------TTTTTTTAGTAATTTAAGTGGGTTTTATTT
TTAAAATCTAGA
>Canis_familiaris
AAATGATACATTGCCAGAAGTTTTTAATTTTAGTTGCAACATTATATAGT----T---ACAACA-------TTTTT--A-
--------------------------------------------------------------------------------
--------------------------------------------------------------------------------
--------------------------------------------------------------------------------
--------------------------------------------------------------------------------
-------------------------------ATGGATGATGA-----------GTTTTATAATTGAAAGAGGTTTTACTA
TTAAAATCTAGA
>Felis_catus
AAATGATACATTGCCATAAACTTCTAATTTTCATTGCAACATTATATGAT----T---ATAACATTC----TTTCT--T-
--------------------------------------------------------------------------------
--------------------------------------------------------------------------------
--------------------------------------------------------------------------------
--------------------------------------------------------------------------------
-------------------------------ATGGAGGTTGA-----------ATTTTATAAGTGAATGGGGTTTTACTA
TTAAAATCTAGT
>Manis_javanica
AAATAATATTTTACTAAAAGTTGTTAATTTTAGTTGCAACATTGTATGAG----T---ATAACA-------TTCTTTAA-
--------------------------------------------------------------------------------
--------------------------------------------------------------------------------
--------------------------------------------------------------------------------
--------------------------------------------------------------------------------
-------------------------------ATGGAGGATGAT----------TTTTTGTAATTGAAATGGGTTTAATTT
TTTGAATCTAGA
>Sus_scrofa
AAATGATATACTGTC-AAGATTTTTAATTTTAATTGCAACATTGCAGGAT----T---GTAACATTCTT--TTTTA--T-
--------------------------------------------------------------------------------
--------------------------------------------------------------------------------
--------------------------------------------------------------------------------
--------------------------------------------------------------------------------
-------------------------------ATATAAGATGA---------TTATTTTGTAATTGAAATAGATTG---TT
TAAAATTATAGA
>Bos_taurus
AAGTGATATTTTGCC-AAAGTTTTTAATTTTAATTGCAACATTGCATGAT----T---ATAACATTCT---TTTTT--T-
--------------------------------------------------------------------------------
--------------------------------------------------------------------------------
--------------------------------------------------------------------------------
--------------------------------------------------------------------------------
-------------------------------ATGGAGGATGA---------TTTTTTTGT-ATTGAAATGGGTTTGATTT
TTAAATTATACA
>Condylura_cristata
AAATGACATATTACTGAGAGTTTTTAATATTAGTTGCAAAATTGTACTAT----T---ATAATT-------TTTTC--C-
--------------------------------------------------------------------------------
--------------------------------------------------------------------------------
--------------------------------------------------------------------------------
--------------------------------------------------------------------------------
-------------------------------ATGGAGGATGA---------GTTAAATGTTGTTAAAAGGGGTTTTATTT
TTAAAATCTAGA
>Erinaceus_europaeus
AAATGCTGTATTG--------------------TTGCAACATTGTATGAT----T---ACAACA--------TTTT--T-
--------------------------------------------------------------------------------
--------------------------------------------------------------------------------
--------------------------------------------------------------------------------
--------------------------------------------------------------------------------
-------------------------------ATGGAGGATTCTTTTTTTTTTTTTTTAATAATTGACA--------GTTT
TAAAAATCTAGA
>Homo_sapiens
AGATAATATATTGCC-AAAATTCTTGATTTTAGTTGCAACGTTATATGACTGTAT---GTAGCATCG----TTTGT--T-
--------------------------------------------------------------------------------
--------------------------------------------------------------------------------
--------------------------------------------------------------------------------
--------------------------------------------------------------------------------
-------------------------------ATGGAAGATGA----------TTTTATGTAATTGA-----GTTTTATTT
TTAAAATCTGGA


Bat52_LINE

>L1MA9_3END
-------------------------------------------------------------------------------T
TTTTCCAGCTTTATTGAGGTATAATTGACAAATAAAAATTGTATATATTTAAGGTGTACAACGTGATGTTTTGATATACG
TATACATTGTGAAATGATTACCACAATCAAGCTAATTAACATATCCATCACCTCACATAGTTAC----------------
--CATTTTTTTGTGTGTGGTGAGAACACTTAAGATCTACTCTCTTAGCAAATTTCAAGTATACAATACA-GTATTATTAA
CTATAGTCACCATGCTGTACATTAGATCTCCAGAACTTATTCATCCTGCATAACTGAAACTTTGTACCCTTTGACCAACA
TCTCCCCATTTCCCCCAC------CCCCCAGCCCCTGGCAACCACCATTCTACTCTCTGCTTCTATGAGTTTG-------
---------------ACTTTTTTAGATTCCACATATAAGTGAGATCATGCAGTATTTGTCTTTCTGTGCCTGGCTTATTT
CACTTAGCATAATGTCCTCCAGGTTCATCCATGTTGTCACAAATGGCAGGATTTCCT-TCTTTTTTAAGGCTGAATAATA
TTCCATT--------------GTGTATAT------------------------------------ATACCACATTTTCTT
TATCCATTCATCCGTCGATGGACACTTAGGTTGNTTCCATATCTTGGCTATTGTGAATAATGCTGCAATGAACATGGGAG
TGCAGATATCTCTTCGAGATACTGATTTCATTTCCTTTGGATATATACCCAGAAGTGGGATTGCTGGATCATATGGTAGT
TCTATTTTTAATTTTTTGAGGAACCTCCATACTGTTTTCCATAATGGCTGTACCAATT-TACATTCCCACCAACAGTGTA
CAAGGGTTCCCTTTTCTCCACATCCTCGCCAACACTTGTTATCTTCTGTCTTTTTGAT-AATAGCCATT-----------
--------------------------------------------------------------------------------
-------
>Equus_caballus
CATACCTACTGCTGGTCATTT-GCGTCTAT---CAACTTTCAAAGTATGT--CCCA---TCTCTTTATTTAGTTT-----
TTTTCCAGTTTTATTGAGGAATAATTGACATA-CAACACCGTATAAGTTTAACGTGGGCAGCATGATGGTTTGATTTA--
CATATGTGGTGAAATGATTGCCACAATAGGTTTAGTTAAC--ATCCATCATCTCATATAGATACAGTAAAAAGAAAAG-A
AAAAAAATTTTCCTTGTGATGAGAACTCTTAGGATCTACTCTCTTAACAATTTTCCTGTATATCATACAGGGAACGTTAG
CTACAGTCCTCATGTTGTACATTACATCCCTAGTACTTATTTATCTT--ATAACTGGTAGTTTGTACCTTGGGACCACCT
TC-CTTCAATT-CTCCTTACCTCACCCCCTGTCTCTGGTAACCACAATCCTGATCTCTTTTTCTATGAGTTTGGTGTTTT
TTTGTTTTGTTTA------TTTTAGATTCCACATATAAGTGAGATCATACAGTATTTGTCTTTCTCTGTCTGACTTATTT
CACTTAGCATAATGCCTTCAAGGTCCATCCATGTCGTCACAAGTGGTAGGATCTCCTAA-TTTTTTATAGCTAAATCATA
TTCCATT-TATATAC--------------------------------------------------TTACCACAACTGCTG
AATGCATTCATTCATTGACGTACGTGTAGCTTGTTGCCATGTCTTGGCTAGTGTAAACAATGCTGCTATGTGCATACGGG
TGCAGATA-------------------TTGTTTTCTTTGGACATATTTCCAGATGTGAAATTGCTGGATCATA-GGTATT
TCCTTTTTTAATTTTTTGAGGAAGCTCCATACTGTTTTCCAGAGTGGCTGCACCAATT-TACAGTCCCAATAACTGTGCA
CAAAGGTTCCCCGTTTTCCAGACCCACACCAGCATTTGTTATCTCTTGTCTTTTTGATCTA-----------TCACTCTA
TCTGAACA---AACTACACAGGTCTTAGCCACCA-------TCA-------TCTTT--TTCTTG---------GAGTAAC
AG-AAAT
>Ceratotherium_simum
CGTCCCTACTGCTTGTCTTTTTCAGTCTAT---CAATTTTCAAAGTAAAT--CCCA---TCTCTTTATTTAATTT-----
TTTTCCAGTTTTATTGAGAAATAGTTGACATA-CATCACTGTATAAGTTGACGGTGTATAGCATGATGGTTTGATTTA--
CATATATTGTGAAATGATTGCCACAATAGGTTTAGTTAAC--ATCTGTCACCTCATATAGATACAGTAAAAAGAAAAGAA
AAAAAAATTCTCCGTGTGATCAGAACTCTTAGGATCTACTCTCTTAACAGCTTTCCTGTACATCATACA-GCCATGTTAG
TTACAGCCATCATGTTGTACATTACATCCCTAGTACTTATTTGTCTT--ATAACTGATAGTTTGTACCTTGAGACCACCT
TA-TTTCAATTCCCCCTTCCCTCACCCCGAGCCTCTGGTAACCACAAATCTGATCTC-TTTTCTATGAGTTTGGTGTTTT
TTTATTTTGTTTT------TTTTAGATTCCACATATAAGTGAGATCATACAGTAATTTTCTTTCTTTTTCTGACTTATTT
CACTTAGCATAATGCCTTCAAGATCCATCCATGTTGTTGCAAATGGTAGGATTTCCCCA-TTTTTTATGGCTGAATAATA
TTCCATA-TATATAT----------------------------------------------ACACATACCACAAATTCTC
AATGCATTCATTCATCAATGTATATTTAGGTTGTTTCCATTTCCTGGCTAGTGTAAATAATGCTGCTATGAGCATGGAGG
TGCAGATATCTTTTCGAGTTAG-TGTTTTGTTTTCTCTGGATATATTCCCAGAAGTGAAATTTCTGGATCATATGGTAGT
TCTATTTTTAATTTTTTGAGGAACCTCCACACTGTTTTCCATAGTGGCTGCACCAATT-TACAATCCCACTAATAGTGCA
CAAAGTTTCCCTTTTCTCCACATCCACACCTGTATTTGTTATCTCTTGTCTTTTTGATCCA-----------TTGCTTTA
TCTAAACT---AAATACTCTAGTCCTAACCACTA-------TCA-------TCTTT--TTCTTG---------GACTGAC
AA-AACA
>Myotis_myotis
CATCCCTACTGCTGTTCATTTTAAATCCAC---CAACTTTTAAAGTATAT--TTCA---CCTATTT-CTCCCCCC-----
ACCCCCAGTTTTATTGTGAAATAATTGACATA-CATCAATGTATAAGTTTATGGTATACAACATGATGGTTTGATT----
----TATTGTGAAATGATTACCATAGTAATTTTAGTTAAT--ATCAGTCATCTCATGTAGATACAGTAAAAAGAAAAG--
--TGAATTTCTTCTTCTAATGGGAACTTTTAGGATCTACTCCCTTAACAAGTTTTCTGTATATTATTCA-GCAGTGTTAA
GTATAGTCGGCATGCGGTATGTTACATCCCTAGTATTTATTTATCTT--ATAACTGGAAGTTTGTAACTCCTAACCATTC
TC-CTCCAATTCCCTTTCCCTCTACCTCTTGCCTCTGGTAATCAAAAGTCTAATCTCTTTTTCTGTGCAATTGGTGGGGT
GTTTTTATGGTGTGTGTTTTTTGTGATTTCTCTTTTAGAT-------TACAGTATTTGTATTTCTCTGTCTGACTTATTT
TACTTAGTATAATGTCTTTAAGGTCCATC-ATGATGTTGTAAATGGCAGGATTTCCTCA-TATTCTGTGACTGAATAATA
CTTAATAGCATGTG------------------------------------------------CATATA-CACAACCTCTG
TATCTATTCATCCACGAATGAACACTTAGGTTGTTTTTACGTCTTGGGTATTACAAATAATGCTGTGATAAACATGGGGG
TTCAGATATCTTTTCAAGTTAGTGTTTTTGTTTCCTTTAAATATATTCCCAGAAATAGAATTGCTGGCTCACATATTAGT
TCTATTTTTAATTTTTTGAGTAACTTTCATACTATTTTCCCTAGTGGCTGCACCGGTT-TAAATTCCTACCAACAGTGCA
CAAGGGCTCCCTTTTCTCCACATCCTAGCCAGAATTTGCTAACTCTTGTC-TTTGGAGCCA-----------TCTTTCCG
TCTTAACT---GGATTCTCTAGTTCTAACTACCA-------TCA-------TCTTT--TTCTTT---------GACTGTC
AAAAACA
>Rousettus_aegyptiacus
CATCCCTACTGCTGCTCATTTTCAGTCCAT---CGACTTTCAAAGTGTAT--TCTA---TCTCCTCCCCTGCCCC---CA
CCACCCAGTATTGTTGTGGAATAATTGACATA-CATCATTGTATAAGTTGAAGGTATGCAGTATGATGATTTGATTTA--
TATGTATTATGAAATGATTACCACAATAGGTTTAGTTAAC--ATCCATCATCTCATATAGATACAATAAAAACAAAG--A
AAAAAATTTCTCCTTTTGATGAGA---CTTAGGATCTACTTCCTTAACAAGTTTCCTATATGTTATAGA-GTGATGTCAA
CCATAGTCATCCCAATGTACATCACGTCCCTAGTACTTATTCATAAC---------GAAGCTTGTACGTTGAGACCACCT
TC-CTCCAATCCCCCCTCCCTCCACCTCTCACCCCTGGTAACCACAAATCTGATCTCTTTTCCTGTGAGTTTGATGGGAT
GTTTCTTTGTCGT--------------------TTTAGGT-------TATAGTATTTATCTTTCTCTGTCTGATTTACTT
CACTTAGCATAATGCCTTCAAGGGCCATC---ATTGTTGTAAATGGCAGGATTTCCTCATTTTTTTATGGCTGAATAGTA
TTCTGTTGTGTGTATGTGTGCGTGTATATACACACACACACACACACACACACACACACACACACACACCACAACTCCTG
TATCCATTTA-----------GCACTTAGTTTGTTTTCATGTCTTGGCTTCTATAAATAA---TTTAATAAGTACAGAGG
TGGAGATATCTTTTCAAGTTAGTATTTTTGTTTCCTTTGAATAAATTTCCAGAAGTGGAATTTCTGTGTCATAAAGTAAT
TCTGTTTT---CTTTTTAATTAAGTT---TATTGGGTT-AACATTGGTTAATACAATTATATAATTTT------------
CAGGTGTACCTTNNNNNNNNNNNNNNNNNNNNNNNNNNNNNNNNNNNNNNNNNNNNNNNNN-----------NNNNNNNN
NNNNNNNN---NNNNNNNNNNNNNNNNNNNNNNN-------NNN-------NNNNNNNNNNNNN---------NNNNNNN
NNNNNNN
>Canis_familiaris
CATGCCTATGTGGAGTCATTT-CAATCCAT---TGACTTTCAAAGTACAC--CCCA------------------------
--------------------------------------------------------------------------------
--------------------------------------------------------------------------------
--------------------------------------------------------------------------------
--------------------------------------------------------------------------------
--------------------------------------------------------------------------------
--------------------------------------------------------------------------------
--------------------------------------------------------------------------------
--------------------------------------------------------------------------------
--------------------------------------------------------------------------------
--------------------------------------------------------------------------------
--------------------------------------------------------------------------------
------------------------------------------------------------------------TCTCTTTG
TCTTAGCT---GAATACCCTTCTCCTGATCACTA-------TCA-------TCTTTTATTCTTG---------GACCACC
AA-AAAT
>Ailuropoda_melanoleuca
CATCCCTACTGGTAGCCATTT-CAATCCAC---TGACTTTCAAAGTATAG--CCCA------------------------
--------------------------------------------------------------------------------
--------------------------------------------------------------------------------
--------------------------------------------------------------------------------
--------------------------------------------------------------------------------
--------------------------------------------------------------------------------
--------------------------------------------------------------------------------
--------------------------------------------------------------------------------
--------------------------------------------------------------------------------
--------------------------------------------------------------------------------
--------------------------------------------------------------------------------
--------------------------------------------------------------------------------
------------------------------------------------------------------------TCTCTTTA
TTTTAACT---AAATACCCTTCTCCTGACCACCA-------TCA-------TCTTT--TTTTTGCGGGGGGGTGGCTACC
AA-AAAT
>Manis_pentadactyla
TGTCCCTGCCCATGGCCATTTGGCATC------CGGCTTTCAAAGTGCCT--CCCA------------------------
--------------------------------------------------------------------------------
--------------------------------------------------------------------------------
--------------------------------------------------------------------------------
--------------------------------------------------------------------------------
--------------------------------------------------------------------------------
--------------------------------------------------------------------------------
--------------------------------------------------------------------------------
--------------------------------------------------------------------------------
--------------------------------------------------------------------------------
--------------------------------------------------------------------------------
--------------------------------------------------------------------------------
------------------------------------------------------------------------TCTCTTCG
TTGTCCCT---GGACACCCTGGCGCTAACCACCA-------TCA-------CCTTT--TTCTT----------GATCAAC
AA-AAAT
>Sus_scrofa
TGTCTCTAGCACTTGTCATTTTCAATCCAT----AACATTAAAAGTGCAT--CCCA------------------------
--------------------------------------------------------------------------------
--------------------------------------------------------------------------------
--------------------------------------------------------------------------------
--------------------------------------------------------------------------------
--------------------------------------------------------------------------------
--------------------------------------------------------------------------------
--------------------------------------------------------------------------------
--------------------------------------------------------------------------------
--------------------------------------------------------------------------------
--------------------------------------------------------------------------------
--------------------------------------------------------------------------------
------------------------------------------------------------------------TTTCTTTA
T-----CT---TAATACCCTAGTCCTGACCACCATCTGCCTTCAAATTTTCTCTTT--TTCTTA---------GACTATC
AA-AAAG
>Tursiops_truncatus
CGTCTGCACCACTGGTCCTTTTCAGTCCTT---CAACTTTCAAAGTATAT--CCCA------------------------
--------------------------------------------------------------------------------
--------------------------------------------------------------------------------
--------------------------------------------------------------------------------
--------------------------------------------------------------------------------
--------------------------------------------------------------------------------
--------------------------------------------------------------------------------
--------------------------------------------------------------------------------
--------------------------------------------------------------------------------
--------------------------------------------------------------------------------
--------------------------------------------------------------------------------
--------------------------------------------------------------------------------
------------------------------------------------------------------------TCTGTTTA
TCTTAACT---GAATACCCTAGTCCTAACCACCAACTCCTTTCACCTTAT-TTTCT--TTCTTG---------GACCACC
GA-ATCC
>Condylura_cristata
CAGCCCTGTTGCTGGACATTTTCTGTTTAT---CAACTTTCATTGGATGT--TCTA------------------------
--------------------------------------------------------------------------------
--------------------------------------------------------------------------------
--------------------------------------------------------------------------------
--------------------------------------------------------------------------------
--------------------------------------------------------------------------------
--------------------------------------------------------------------------------
--------------------------------------------------------------------------------
--------------------------------------------------------------------------------
--------------------------------------------------------------------------------
--------------------------------------------------------------------------------
--------------------------------------------------------------------------------
------------------------------------------------------------------------TCCCCTTT
TCTTAACT---GAACACCCTCATCCTAACACCCA-------CC--------TCTTT--TATTTACCCCT----GAGTGCC
AA-GAAA
>Sorex_araneus
CATGCAGACCACTGGCCATTTTCAACCCCTGCCTAAACTTCAAAGTATAAAGTCCA------------------------
--------------------------------------------------------------------------------
--------------------------------------------------------------------------------
--------------------------------------------------------------------------------
--------------------------------------------------------------------------------
--------------------------------------------------------------------------------
--------------------------------------------------------------------------------
--------------------------------------------------------------------------------
--------------------------------------------------------------------------------
--------------------------------------------------------------------------------
--------------------------------------------------------------------------------
--------------------------------------------------------------------------------
------------------------------------------------------------------------ACTCTTTA
TCTACACT---GAATATCCTCGTCCTTACCACCA-------TTA-------TCTTC---CCTACTA-------GATTGC-
---TAAT
>Homo_sapiens
CACCTCTACTGCTACTTATTTTGCATCCAT---CAACTTTCAAGCTATAT--CCTG------------------------
--------------------------------------------------------------------------------
--------------------------------------------------------------------------------
--------------------------------------------------------------------------------
--------------------------------------------------------------------------------
--------------------------------------------------------------------------------
--------------------------------------------------------------------------------
--------------------------------------------------------------------------------
--------------------------------------------------------------------------------
--------------------------------------------------------------------------------
--------------------------------------------------------------------------------
--------------------------------------------------------------------------------
------------------------------------------------------------------------TCTA----
TCTTAATG---GAATACTCTTGTCCTAACCACCA-------TCA-------TGTTT--TCCTTG---------GACTGCC
AA-AAAT


Bat53_LINE

>L1MA9_3END
--------------------------------------------------------------------------------
--------------------------------------------------------------------------------
--------------------------------------------------------------------------------
--------------------------------------------------------------------------------
--------------------------------------------------------------------------------
---TTTTT-----CCAGCTTT---ATTGAGGTATAATTGACAAATAAAAATTGTATATATTTAAGGTGTACAACGTGATG
TTTTGATATACGTATACATTGTGAAATGATTACCA------------------CAA-----TCAAGCTAATTAAC---AT
ATCCATCACCTCACATAGTTACCATTTTTTTGTGTGTGGTGAGAACACTTAAGATCTACTCTCTTAG--------CAAAT
TTCAAGTATACAA-TACAGTATTATTAACTATAGTCACCATGCTGTACATTAGATCTCCAGAACTT----ATTCATCCTG
CATAACTGAAACTTTGTACCCTTTGACCAACATCTCCCCATTT-----CCCCCACCCCCCAGCCCCTGGCAACCACCATT
CTACTCTCTGCTTCTATGAGTTTGAC-------------------TTTTTTAGATTCCACATATAAGTGAGATCATGCAG
TATTTGTCTTTCTGTGCCTGGCTTATTTCACTTAGCATAATGTCCTCCAGGTTCATCCATGTTGTCACAAATGGCAGG--
--ATTTCCTTCTTTTTTAAGGCTGAATAATATTCCATTGTGTATATA---------------------------------
-TACCACATTTTCTTTATCCATTCATCCGTCGATGGACACT------TAGGTTGNTTCCATATCTTGGCTATTGTGAATA
ATGCTGCAATGAACATGGGAGTGCAGATATCTCTTCGAGATACTGATTTCATTTCCTTTGGATATATACCCAGAAGTGGG
ATTGCTGGATCATATGGTAGTTCTATTTTTAATTTTTTGAGGAA--CCTCCATACTGTTTTCCATAATGGCTGTACCAAT
TTACATTCCCACCAACA---------------------------------------------------------------
--------
>Myotis_myotis
TTTCTG----------GCTCA-TTTAAAACATGTTCA-------------------------------------------
--------------------------------------------------------------------------------
--------------------------------------------------------------------------------
--------------------------------------------------------------------------------
------------------AAGGGTTGTTGTTTTTTTACATAT--TTAT---CTTCATTTTATTC----------------
-----TTTAAAAACTCTTTTT---ATTAAGATATGTTTGAGCTAT-AGCACTGGGTAAGTGTAAGGTGTGCAGCATGTTG
ATTTGGTACA--TTTGTGTGGCAGTCTGATCGCTA------------------TTG-----TCATGTTAGCTCAC----A
CTTCTCCGTGTCACAGAACTG----TTTCCTTTTTGTGGTGGGAATAATGCAGGTCTGGTCTCTCAG--------CAAGT
TT-ATGATTAAGA-CCTAGTCTTGTTGTCTAACATCATTAGACTGGGCACTAGATCTCCAGGACTT--ACTTATCTACTC
CTTTGTTACACGTGTGCACCC-TTAAAAACAATCTCTGCTATT---------CCTACTCCTGCCCCTGGGAACCACCATT
TTACTCTACGTCT--ACCCGCTTGAC-------------------TTTTTTAGATTCCACATATAAGCGATATCGTACAG
TATTTGTCTTT-TCTCTCTGAGTTATCTCACTTAGCGTAATGCCCTCAAAGTTCATCCATGTTGTTGCGAATGGCAGG--
--GTTTCCTTCTTTCTCGTGGGTAAATGATACTC----GTGTATAAA---------------------------------
-----ATGCCATCTTTCTCTGTTCACCTGCTGATGG-CACTTACTAGTAGGTTGTTTTCATGTCTTGGCTATTGTGAATG
AAGCTACAGTGAACATG-GAGTGCAGGTATCTCCCCCATATTCTGTTTTCATTTCCTTTGGGT-TATACCCAGAAACAGA
ATTGCTGGACCATATGGTAGTTCTATGTTTAATTATTTGAGGAA--TCTCCTCACTGTTTTCCATAGCGAGTGAACCACT
TGCCATTC------------CCTCATTTTAGTT---CTATAACATCTCTGTGGAATCAGTATTAGTAATGCAGATGATAA
CAGCTGAT
>Rousettus_aegyptiacus
CTCCTGTCAGACGTGGGTTCG-TTTAAAATATGCTCG-------------------------------------------
--------------------------------------------------------------------------------
--------------------------------------------------------------------------------
--------------------------------------------------------------------------------
-------------------AAGCTCTCG-------GGCGTCA--TTAT---CCTCACTTTACTT---CCCTCCCCCACCC
CCCCCCCCAAAAAAAAAATTT---ATCGAAATACACTTGACGTGT-AACACCGTGTACGTTTGCA------CGCGCGGGG
ATCCA--ACAGGTTTCTACTGCAGTACGATCGCCA------------------CCC-----CAGCAGCAGCTCCCGGGGG
GTCTACCACCTCCCATAATCATCTTCCCTTTTTTCATGGCGAGAATAATGAAGGTCCAGCC----AG--------TAAGT
TTGATGACGGCGG-TACGGTATCGTTGTCTGCAGTCACCGTGCTGTACGCTAGCTCTCCGGGACTTGAACTGACCTACTT
----GTTGCCAGTCGGAATCC-TTG---AATGTCTCTCCTATCCCCCGCCCCGCCACCCTGGCCGCTGGCAACCACCATT
TTACTCTCCATTTTCACCAGTTTGGC-----------------TTTTTTTCAGAGTCCTCGCAGAAGCACTATCGTAGGG
TGTTTGTCTCTTCCTGTCTG-TCCCCGTTGCTTAGCATAACGCCCTCTAA----ATCCGAAATGT----GATTGCACGAG
ATGTTCCCTTCCTCCTCCTGGCTGGATAACACGCACATCTGCATACGTC----------------------TGTATGCAC
ATTTCACACCTTCCTTATCCACTCACCTGCTGATGGGCACT------TAGATCGGTTCC-TACCTCGGCTGCTGTGAATG
GTGCGGCAGTGAGTATGGGGTTTCTGCTATCTCGTCAATATCCTGTTTTTATTCGCC-------TATACCCGGAGGTGGA
ACTGCTAGATCATATGTTAGTTCTACTTTTAACTTTTTTAAGAC--GCCCCATGCTGTCTTCCATTGAGGCCGAACCGCT
TCACATTC------------CCTCATTTGATTC---TTATACCATCTCCATGGAAGTGATTTTAGTAATGCGATCGACAA
TAGTCAAT
>Condylura_cristata
TTTCAGTACAGCCTAGCTTCC-TTTGAAAAATGTTCA-------------------------------------------
--------------------------------------------------------------------------------
--------------------------------------------------------------------------------
--------------------------------------------------------------------------------
-------------------AAGTTTTGT-------GAC-TTT--GAA-------CATCTTATTC----------------
-----ACTGAGGTACAATTTTTTCATTGAGCTCTAATTGCCCTGT-AACATTATGTAAGTTCAAAGTATACAAAGTGCCA
ATTTGATCCATTTTTATATTGAAACGTGATTGTCA------------------TTGTAGGATAGCATTAGCTAGC-----
-------------------------TGATTATTGTATGAT---AGTAAAGAAAATCTGGCCTCTTAGGATGTGCAGATGT
GCAAAGTTTATAA-ATCAGTGTTGTTGTCTGTGATACCCAGACTGTACATTAGCACTTCAGGACTT----GTGTTTACTG
----ATTACAAGTGTGTGTTC-TTA---AACATCTCCTTAATT-----CTCCCACACTCCAACCCCTGCTAACCATCATT
CTACTCCCTGCTTTAACAACTTTAGTT----------------TTTTTTTTAGATGTTACAGATAAGTGAGATCACACAG
AAGTTGTCTGT----ATCTGATTTACCTCACTTAGCACCATGTCCTCAAGGTCCATTCGTGTTGTTAATAATGGCATG--
--GCTTC--TCTTTTTCGGGGCTGAATAATATTCCACTGTGTGTACAACATGGTATTGTACATACTTATGGAACATCAAT
ATGC-GTCTCATCTTTACCCACTCACTCATTGACAAATATT------TAGGTTGTTTTCAGATCTAGGCTGTTTTGAATC
ATGTGACAACGGACTTGGGAGTGCCACTATATCTTCCATTTTCTA-TTTCATTTCTGTTGGGAAAACACCCAGAAGTGGG
ATGTTTGGGTCCAATGGTGGTTTTATGTTTAATTTTTTGAGGAAACTCTCTATGGTTTTTTCCATAGTGTCTTAACCAAT
TTATATTC------------CCTCA-TTTATTT---TTATAATATCCCTCTGGGATGGGTATTAGCAAAGTGGAGAACAA
---CCAAC
>Uropsilus_gracilis
TTTCTGTCCAGTCTAGGTTCC-TTTGAAACATGTTCA-------------------------------------------
--------------------------------------------------------------------------------
--------------------------------------------------------------------------------
--------------------------------------------------------------------------------
-------------------AAGTTCTTT-------GACATATATTTAT---CCTCATCTTATTC----------------
-----AATATAATTAATCTGTAACATT-ATGTATAATTAATCTGT-AACATTATGTAAGCTCAAAACTTATGACATGTCG
ATTCCATCCATGTATATATTGCAGTGGGATTGTTGACCGCCATGGGATTGTCCTTG-----TAGCACTAGCTAGC---AC
CTCCATTACAGCACTTGACACTCATTTCTTTTTTTATTATGGGAATAAAGAAGACTTAGCCTCTTAG--------CATGT
CTGGAGTATGTGATTACAACAGTGTAGTCTGTAATCCCCATGCCATGCATCAATACTTCAGGACCT----CTGTTTACTG
----ATTAAAAATGTGTACC--TTA---AACATCTCCTCAATC-----GCCCCACACCCCAACCCCTGGTAACCACCACT
CCACTCTCTGTTTTAAGAACTTTAGCTTTTTAACAACTTTAGCTTTTTTTTTTATTCCACATGGGAG----ATCACACAA
CCATTGTTTTT----GTCTGATTTATCTCACTGAGC------------------ACCCACATTGTTGATGATGGCAGG--
---ATTCCTTCTTTTTCATGGCTGAATAATATTCCGTGGTGTGTATACTATAGAACTAAACATACTATTGGAACATTCAG
GTATTATCACATCTTTATCAACTCATCCAGTGGCTGATGCT------TGGCTTGGCTTCAGATCTAGGCTATTTTGAAGA
AGGCTACCACAAACATGAGAGTACAGCTAGCTCTTCTATTTTCTAAT----TTTTGAGGGGCAACACACCCAAAAGTAGG
GCAGTTGGGTCAGCTGGTGGTCCTATTTTTAATTTTCTGAAG-------------TGTCTTCCA-AGTGTCTCAACCAAT
TTACATTC------------CCTCA-TTTACTT---TTATCATATTCCTGTGGGATGGGT-TTCGTAATGTGAATGATAA
CAGCTCAC
>Canis_familiaris
TCTCCATCAAACATAGGCTCA-TTTCAA-CACGTTT--------------------------------------------
--------------------------------------------------------------------------------
--------------------------------------------------------------------------------
--------------------------------------------------------------------------------
------------------GAAG-TCCTT-------GATGTAT--TTAT--------------------------------
--------------------------------------------------------------------------------
--------------------------------------------------------------------------------
--------------------------------------------------------------------------------
--------------------------------------------------------------------------------
--------------------------------------------------------------------------------
--------------------------------------------------------------------------------
--------------------------------------------------------------------------------
--------------------------------------------------------------------------------
--------------------------------------------------------------------------------
--------------------------------------------------------------------------------
--------------------------------------------------------------------------------
--------------------CCTCATCTTACTC---TTATAATATCCATACGGAATTGTTATTAGTCATGTGGATGGTAA
TAGCTAAT
>Felis_catus
TTTGCATCAGACATAGGCTCA-TTTCAA-CACGTTTT-------------------------------------------
--------------------------------------------------------------------------------
--------------------------------------------------------------------------------
--------------------------------------------------------------------------------
------------------AAAG-CCCTT-------GGTGTAT--TTAT--------------------------------
--------------------------------------------------------------------------------
--------------------------------------------------------------------------------
--------------------------------------------------------------------------------
--------------------------------------------------------------------------------
--------------------------------------------------------------------------------
--------------------------------------------------------------------------------
--------------------------------------------------------------------------------
--------------------------------------------------------------------------------
--------------------------------------------------------------------------------
--------------------------------------------------------------------------------
--------------------------------------------------------------------------------
--------------------CCTCATTTTAT-----TCATAATACCCCTAGGGAATTGTTCTGAGTCATGTAAATGCCAA
GAGCTAAT
>Phataginus_tricuspis
TTTCTGTTGGACATAGGCTCA-TTTAAAGCATGTTT--------------------------------------------
--------------------------------------------------------------------------------
--------------------------------------------------------------------------------
--------------------------------------------------------------------------------
------------------AAAGTTCCTT-------GGCATAT--TTAT--------------------------------
--------------------------------------------------------------------------------
--------------------------------------------------------------------------------
--------------------------------------------------------------------------------
--------------------------------------------------------------------------------
--------------------------------------------------------------------------------
--------------------------------------------------------------------------------
--------------------------------------------------------------------------------
--------------------------------------------------------------------------------
--------------------------------------------------------------------------------
--------------------------------------------------------------------------------
--------------------------------------------------------------------------------
--------------------CCTCATTTTATTC---TGATAATATCCCTCTGGGATCGGCATTAATAATGTGGATAATTA
TAACTAAT
>Sus_scrofa
TCTCTGTCAAACATAGGCTCA-TTTAAAGCATGTTTA-------------------------------------------
--------------------------------------------------------------------------------
--------------------------------------------------------------------------------
--------------------------------------------------------------------------------
-------------------AAATTCTTT-------GACATAT--TTAT--------------------------------
--------------------------------------------------------------------------------
--------------------------------------------------------------------------------
--------------------------------------------------------------------------------
--------------------------------------------------------------------------------
--------------------------------------------------------------------------------
--------------------------------------------------------------------------------
--------------------------------------------------------------------------------
--------------------------------------------------------------------------------
--------------------------------------------------------------------------------
--------------------------------------------------------------------------------
--------------------------------------------------------------------------------
--------------------CCTCATTTGATTC---TTATAATATCCCTGTGGGATTGGTATTAGGAATGTGGATGATAA
AAGCTAAT
>Bos_taurus
TTTCTGTCAAACATAGGCCCATTTTAAAACATGTTTA-------------------------------------------
--------------------------------------------------------------------------------
--------------------------------------------------------------------------------
--------------------------------------------------------------------------------
-------------------CAATTCTTT-------GGCATAT--TTAT--------------------------------
--------------------------------------------------------------------------------
--------------------------------------------------------------------------------
--------------------------------------------------------------------------------
--------------------------------------------------------------------------------
--------------------------------------------------------------------------------
--------------------------------------------------------------------------------
--------------------------------------------------------------------------------
--------------------------------------------------------------------------------
--------------------------------------------------------------------------------
--------------------------------------------------------------------------------
--------------------------------------------------------------------------------
--------------------CCTCATTTTATTC---TGATAATATCCCTGTGGAATTGGTATTAAGAATGCAGACGATAA
TGGCTAAT
>Equus_caballus
TTTCTGCGAGACGTAAGTTCA-TCTAAAACACATTCA-------------------------------------------
--------------------------------------------------------------------------------
--------------------------------------------------------------------------------
--------------------------------------------------------------------------------
-------------------AATTTCCTT-------GACATAT--GTAA--------------------------------
--------------------------------------------------------------------------------
--------------------------------------------------------------------------------
--------------------------------------------------------------------------------
--------------------------------------------------------------------------------
--------------------------------------------------------------------------------
--------------------------------------------------------------------------------
--------------------------------------------------------------------------------
--------------------------------------------------------------------------------
--------------------------------------------------------------------------------
--------------------------------------------------------------------------------
--------------------------------------------------------------------------------
--------------------CTTCATTTTATTT---TTATGATATCCCCATAGAATGAGTGTTAGTGATGTGGATGATAA
TAGCTCAT
>Ceratotherium_simum
TTTCTGTCAGATATAAGTTCG-TTTAAAACAAGTTCA-------------------------------------------
--------------------------------------------------------------------------------
--------------------------------------------------------------------------------
--------------------------------------------------------------------------------
-------------------AAGTTCCTT-------GACATAT--GCAT--------------------------------
--------------------------------------------------------------------------------
--------------------------------------------------------------------------------
--------------------------------------------------------------------------------
--------------------------------------------------------------------------------
--------------------------------------------------------------------------------
--------------------------------------------------------------------------------
--------------------------------------------------------------------------------
--------------------------------------------------------------------------------
--------------------------------------------------------------------------------
--------------------------------------------------------------------------------
--------------------------------------------------------------------------------
--------------------CCTCAATTTATTC---TTATGATATCCCCATGGAATGGGTATTAGTGAAGTGGATGATAA
TAGCTAAT
>Homo_sapiens
TCTTTGTCAGGCATAGGTTCA-TTTAAAACATGTTCAGCCGGGCGCGGTGGCTTATGCCTGTAATCCCAGCACTTTGGGA
GGCCGAGGCGGGCAGATCACAAGGTCAATAGATCGAGACCATCCTGGCTAACATGGTGAAACCCCACCTCTACTAAAAAT
ACAAAAAATTAGCCAGGTGCGGTGGTGGGCGCCTGTAGTCCCAGCTACTCGGGAGGCTGAGGCAGGAGAATGGCGTGAAC
CTGGGAGGCGGAGCTTGCAGTGAGCTGAGATCCACCCCACTGCACTTCAGCCTGGGTGAGAGTGCGAGACTCCATCTCAA
AAAAAAAAAAAATATTCCAAAGTTTGTT-------GACATAT--TCAT--------------------------------
--------------------------------------------------------------------------------
--------------------------------------------------------------------------------
--------------------------------------------------------------------------------
--------------------------------------------------------------------------------
--------------------------------------------------------------------------------
--------------------------------------------------------------------------------
--------------------------------------------------------------------------------
--------------------------------------------------------------------------------
--------------------------------------------------------------------------------
--------------------------------------------------------------------------------
--------------------------------------------------------------------------------
--------------------CCTTATTTTATTC---TTAT---ATTTCTATGGAGTTGGTATTAGTCATGTGGATAAGAA
TAGCTAAT


Bat54_LINE

>L1MA9_3END
------------------------------------------------------------------------------TT
AATATCCAAAATATATAAGGAACTCAAACAACTCAATAGCAAAAAAACAAAT------------AACCCGATTAAAAAAT
GGGCAAAGGACC-TGAATAGACATTTCTCA----AAAGAAGACATACAAATGGCCAACAGGTATATGAAAAGATGCTCAA
CATCA-CTAATCATCAGGGAAATGCAAATCAAAACCACAATGAGATATCACCTCACACCTGTTAGAATGGCTATTATCAA
AAAGACAGAAGATAACAAGTGTTGGCGAGGATGTGGAGAAAAGGGAACCCTTGTACACTGTTGGTGGGAATGTAAA-TTG
GTACAGCCATTATGGAAAACAGTATGGAGGTTCCTCAAAAAATTAAAAATAGAACTACCATATGATCCAG-CAATCCCAC
TTCTGGGTATATATCCAAAGGAAATGAAATCAGTATCTCGAAGAGATATCTGCACTCCCATGTTCATTGCAGCATTATTC
ACAATAGCCAAGATATGGAANCAACCTAAGTGTCCATCGACGGATGAATGGA-----TAAAGA------------AAATG
TG-GTATATATACACAATGGAATATTATTCAGCC-TTAAAAAAGAAGGAAATCCTGCCATTTGTGACAACATGGATGAAC
CTGGAGGACATTATGCTAAGTGAAATAAGCCAGGCACAGAAAGACAAATACTGCATGATCTCACTTATATGTGGAATCT-
-------------------------------AAAAAAGTCAAACTCATAGAAGCAGAGAGTAGAATGGTGGTTGCCAGGG
GC-------TGGGGGGTGGGGGAAATGGGGAGATGTTGGTCAAAGGGTACAAAGTTTCAGTTATGCAGGATGAATAAG--
-----------------TTCTGGAGATCTAATG-------TACAGCATGG---TGACTATAGTTAATAATAC--TGTATT
GTATACTTGAAATTTGCTAAGAGAGTAGATCTTAAGTGTTCTCACCACACACAAAA----AAATGGTAACTATGTGAGGT
GATGGATATGTTAATTAGCTTGATTGTGGTAATCATTTCACAATGTATACGTATATCAAAACATCACGTTGTACACCTTA
AATATATACAATTTTTATTTGTCAATTATA--------------------------------------------------
--------------------------------------------------------------------------------
--------------------------------------------------------------------------------
--------------------------------------------------------------------------------
----------------------------------------CCTCAATAAAGCTGGAAAAA--------------------
--------------------------------------------------------------------------------
----------
>Canis_familiaris
CATTTATATACAATGCACAAGGCATACAAAAATCAATCATTAAT----TAA-----TTCATGC---AAAAGAGTC---TT
AGTATACTTAATATATAAAGAACCCATATTACTAATTAGCAAAAAATCAAAC------------AATCTGATTTAAAAAT
GGGCAGAAGGTCTTCAATAGATATTTTTTTTA--AAAGAAAACATTCACATGACCAACAGGTACCTGAGAAGATGTTCAA
CATCA-CTCATCATCAGGGAAATGCAAATCAAAAGGTCAATGAGGTATCACCTCATGCCTATTAGAATGGCCAAAATCAA
CAACACAAGAAACTACAGGTGAGGTTCAGGATATTGAGAAATGGGAACTCTTCTGTGC--ATGGTGGGAATATAAA-TTG
CTACAGTCACTATACAAAATAGGATGGAAG-TCCTCAAAACACTACAAGTAAGACCAC---ATGATACAC-TATTTCAAC
TTCTGGGTACTTATTTGAAGAAAATGAAAA-ACTAACTCTAAAACAGATATGCGCCTACATGTTCATTACAGTATTATTT
ACAATAGCCAAGATGTGGAAACAACCTAAATGTCCACCGACAAAAGAATGAA-----TATGCA------------ATAGA
CACACAGACACACGCA---AAATATTATTCTCCCATAAAAAAAGAATGAAATCTTGCCATTT---ACAATGTGTATGAGC
CTTGAAGGCACTATGTTAAATA---------AGCCAGAAAAAGGCAAACAGCATATGATCTCACTTATATGTGGGATCT-
--------------------------AAAAAACAAAAACTAAACTCATAGATACACAGGATAGACTAGTCTTTGCCAGAG
GC------------GAGGAGTAGGGTGGGTAAAGG-AAGTCAAAAGATACAAACTTCCAGTTAT--AGAGTAAGTAAG--
-----------------TCATAAGGATACAGTA-------GACAGTATTG---CAACCATACTTAATAATATTGTGTATC
ACACATTTGACAGTTGCTAAGA--GTAAACCTTAAAAGTTCTCATTATACATAAAAT-TAATTCTGTAATTTTGTA--GT
GATGG--TTGTTAACTAGACTTATTGTGGTGATCACTTCACAGTATGTATAAATTTGGAATCATTATGTTGTATGCCTGA
AACTAGCATGATGTTG-TATGTCAATTATA--------------------------------------------------
--------------------------------------------------------------------------------
--------------------------------------------------------------------------------
--------------------------------------------------------------------------------
----------------------------------------CCTCAATTA--------------ACAA---------AAT-
AAAATAAAAAATACTTAT---TT----TAG------ATTTACC-CTTCTCAGTTAAT----------CACTATTCAATTT
GGGGTTACTC
>Felis_catus
TCTTCATATACAAAACACAAGGCACACAAAAATCAATCATTAATCCAATAA-----TTCATCC---AAAAGATAC---TT
AGTA----AAATATATAAAAAACTCATACCACTTAATAGTCAAAT-----------------------------------
---TAGGTGACC-TGAGTAGATATTTTTTT----AAAGAAGACATTCATATGGCCAACAGGTACATGAAAATGTGTTCAA
TATCA-CTAATCCTCAGGGAAATGCAAATCAAAATGACAATGAGGTATCACCCCCTGCATGTTAGAATAGCTAGTATCAA
AAGGGCAAGAGACAACAAATGCTGGTGAGGATGTTGAGAACAG-GAATTCTTATGCAC--ATGGTGGGAATGTAAA-TTG
GAGCAGTCATTATGGAAAACAGTATGGAAG-TCCTCAAAAAATTGCAAATAGGACAAC---ATGATCCAC-CAATTCTAC
TTCTAGGTATTTATTTGAAGAAAATGAAAAAACTAACTCCAAAAGACATATGCACCTCCATGTTCATTATAGCATTATTT
ACAATAGCTAAGACATGGATACCACCTGAGTGTCCATCAACAAATAAATGAATATGTTATACACACACACACACAACACA
CACACACACACACACACAAGAATATTATTCACCTAT-AAGAAATAATGAAATCTTGCCATTTGCAACAACATGGATGAAT
CTTGAGGGAATTATGTTAAATGACATAAGTCAACCAGAAAAAGACAAATACCATATGATCTTATTTATATGTGGGATCTA
AAACCAAAGCAAAACAAACAACAACAACAAAAAAAAAACCGAACTC--AGATACAGAAAACAGATTGGTTGTTACTAGAA
GCTGGGAATGGTTGTCGGGGTGAAA-----GAAGA-GAGTCAAAGGGTATAAACTTCCAGTTAT--AAAGTGAATAAG--
-----------------TCATGGGGATATAATA-------TACAGCATGG---CAACTATACTTAGTAATAC--TGTATC
ACACATTTGAAAATTGCTGAGA--GTAAATCTTAAAAGTTCTCTTCATACACAAAATGTAATTATACAATTTTGTATGGT
GATGG--TAGTTACCTAGGCTCACTGTGGTAATCATTTCACAACATTTATAAGTATGAAATCATTATATTGTACACCTGA
AACTAATATAACGTTG-TATGTCAAATATA--------------------------------------------------
--------------------------------------------------------------------------------
--------------------------------------------------------------------------------
--------------------------------------------------------------------------------
----------------------------------------CCTCAATAA--------------AACA---------GAC-
AAAAG---------TTAC---TT----TAG------ATTTACC-CTGTTCAATGAATGACTTCAT--CACAATTTAGTTC
TAGGTTACTC
>Manis_javanica
TTTTC--ACATAAAACACAAGGCATAT-AAAATCCATCATTCA-------------TTCATTT---AAAAGCTAC---TT
ATTT-----AAAATGTAA-GCACTCATGCCATTCAATAGCAAAATAAACA--------------AATATGATTAAACAAT
GA-CAGAAGATC-TGAATAGACATTTTTCT----AAAGAAAATATACAGATGTCCAACAGACACATGAA---------AA
TGTCACCTAATCATCAGGGAACTATAAGTCAAAACCTCAATGAGATATCTCCTCAGAGCTGTCAGGAGGGCTAATATAAA
AAAGAGAAGAG---ACAAATGCT--TGAGGATGTGGAAAACAGAGAACCC-TGTGCACTGTTGGTGGGAATGTAAA-TTG
GTGCAGCCTCTGTGCAAAGCAGTATGGAGGTTCTTCAAAATACTAAAAATGGAACTACCATATGATCTAGTCAATTCTAT
TTCTGGATATTTATTCAAAGAAAGCAAAAATATCAGCTTGAAAAGATACATGCACTCCCACATTCAATGCAGTGCTGTTT
ATGATAACCAAGATATGGGAA-AACCTAAGTGTCCATCAACAGATGAACAGG-----TAAAGC------------AAAT-
----TACACTCACACAC-----TATGATTCAACC-TTAAGAAAGAATGAAACCCTGCTATTTGCAACAATGTGGATGGAC
CTTGAGGGCATTATGCTAAGTAAAATA----AGATAGAGAAAGACAAATACCTTATAAGCTCACTTACATGCAGAACCT-
------------------------TAAAAAAGAAACAAACAGGCTCTTAGAT--AGAGAACATATTCGTGGTTACCAGGG
GCAGGGGGTTGCAGGGTGGGTGAAATGGATGAACA-TAGTCAATAGGTTCAAACTTCCAGTTAT--AATATAAATAAG--
-----------------TCATGGGAATGTAACATACATCATATAGTATGTTATAGTCTATAGTTAATAC-----TGTACT
GCATATTT-AAAGTTGCTAAAAGAGTAAGTTTTAAAAGTTCTCATCACAAAGAAAA-----TTCTGTAACTATGTATGGT
AATGG--ATGTTAATTAAACATATTAAGCTGATCATTTCATCATAC-TGCACATATTGAATTGT--TATTGTACACCTGA
AACTAATATAATGTTG-TATGTCAATTATA--------------------------------------------------
--------------------------------------------------------------------------------
--------------------------------------------------------------------------------
--------------------------------------------------------------------------------
----------------------------------------CCTCAATTG--------------AAAAAAAGGAAAAGACA
AAAACACAAGTTACTTAT---TT----TAG------ATTTACT-CTGTTCAATAAATGAG-TTATT-CACTAATTAGGTC
TGGGATATTC
>Myotis_myotis
TCTCCATATAAAAAGCATAAGGTATGT-AAAATAATTTATTAATGAATTAA-----TTAGTTC---AAAAGATAC---AT
ATCA-----AAAATATAAAGAAGTCTTACCACTCAATAGCAAAAATATCAAAATATTTAATCCAAATATTGTTTAAAAAT
GGGCAAAGAATC-TCAGTAGACATTTTTTTTTCCAAAAAAGACATTAAGATGGCCAACAAGTACGTGAAAAGATTCTCAA
AATCA-CTCATCATCA--GAAATGCAAACCAAAACCACAATAAGGTACTACCTCACACCTGTTAGAATGGCTATGATTAA
-AAGACAAGAAATAATAAATTATAGCAAGGATGTGGAGAAAAGGGAACCTTTGTGCACTGTTGGTGGGATTGTAAATTTA
GTGCAGCCACTATGGAAAACAG-------GTTCTTCAAAAAATTAAAAATATAACTACCATGTGATTCAG-CAATTCCAC
TTTTTGAAATGTAACCAAAGGAAACAAAGCCACTAACTAAAAATGATATATGCACCTTCATGTTATTTGCAGCATTATTT
ACAGTAGGCAAGCTATGGAAACAACCTAAGTGTCCATTGATGGATGAATGGA-----TACACACACACACACAC-ACACA
CACACACACACACACACTGGAATAATATTAGGTTATTAAAA---AATGAACTCTTGACATTTAAGAC-ACATTAGTGGAA
GACAAAAGCATTGTG-TAAGTGAAATAAGTCAGACAGAGAAAGACAAATACTGTAAGACCTCATTTATATGTGGGATCTA
AATAAAACAA------------AACAAACAAACAAAAAACAAGCTCAGAGATACA-AAAAGAGATTGGTCGCTGTAAGAG
GT--GATGGTGGGGAATGGGTGAAATGGGCGAAGG-AATTCAACAGGTATAAACTTCTATTTAT--AAGATAAATAGAAG
AAATTTATAAGATAAACTTCTATTTATAAGATAAATATATTATAGCAGAGCAACAACTACAGTTAATAATAC--TGTATT
GCATATTTGAAAGTTGGTAAGAGAGTAAATATTAAAAATTCTCATCAGAAGAAAAA--AAAATCTATAATTATGTAATGT
GACAG--ATGTTAACCAGACTTATGGGGATGATCATTTTGCAAAATATAAAAATACTGAATCAT---GTTGTGCACCTGA
AACTAATATAATTTTATTATGTCAACTAGAGGCCTGGTGCACGACATTCGTGTACTTGGGGGCGGGGGTGTCCCTCAGCC
CGGCCTGCGCCCTTTCGCAGTCGGGGAGCCCTTGGGGGAGTGGGCCTGCGGGGAGTGGGCCTAAGCCTCAGTCGGACATC
CTTAGCTCTGCCATGGAGGCAGGCCACTGTGCTCGCCAGCCATCAGCCTGGCTTTTGCCTGAGCAGTGCTCCCGCTGTGG
GAGCACACTGACCACCTGTGTGTTGAGCATCTGCCCCCTGGTAGTCAGTGGTGTCATAGTGACTGGTCATTTTGCTGTTC
CATTAACTTGCATATTACCCTTTTATTATATAGGATTACACCTCAGTAA--------------AAAA---------GA--
---------------TAC---TT----TAG------ATTTACC-CTGTTCAATAAATGAG-TTATT-CATTGTTAAGATC
TGGGCTACTC
>Rousettus_aegyptiacus
TCTCCATGTACAAAGCATAAGGCATAA-AAATTCAATCATTGAT----TAA-----TTAGTTC---AAAAGATGC---CT
ATCA----AAATATATGTAAAAGTCATACCACTCAGCAAAAAAAAAAAAA--------------AAAATGATTAAAAAAT
GGGCAGAGGATT-TCAATAGACATTTTTTC----AAAGAAGACATTAAGATGGCCGA---GTACATGAAAAGATGTTCAA
CATCA-CTAATCATCA-GGAAATGCCAAT--------CAATAAGAGATCATATCACACTTGTTAGAACGGCTATTATCAA
AAAGACAAGAGATAACAAATGCTGGCAAACACGTGGAGAAAGGAAAACTCTTGCACA---TTGTTGGAAATGTAAA-TTG
GTGCAGGCACTACAGAAAACAGTATGAAGATTCTTCAAAATATTAAAATTGGAACTACCATATAATCCAG-CAATTCCGC
TTCTGGGTATTTAGCCAAAGGAAG-AAAAATACTACTGAGAAATGATGCATGCATCCCCATGTTCATTGCAGCATTATTT
ATAATAGGTAAGCTATGGAAACAACCTA--TGTCCATCAACAGATGAATGGA-----TAAAGA------------AAATG
TA-GTATATACGCACACAGGAATATTATTCAGCCATTTAAAA--ACTGAAATGTTGGCATTTGTGACAACATGGATGAAC
CCTGAGGACATTATGCTAAGTGAAATA----CAACAAACAAAGACAAATACTCCATGATCTCACTTACATGTGTAATCTA
CAATAAAATAAAAACAA-----AACAAACAAATAAACAA-AAGCTCATAGATACAGAGAAGAGATTGGTGATTGCCAGAG
GTGAGAAG----GAGATGAGTGAAATGGGTGAAAG-AATTCAA-AGGTACAAACCTTCAGTTAT--AAAATAAATTAA--
-----------------GTTTGATGGTATAACG-------CACAGCATGG---CAACTATAGCTAATAATAT--TGTGTT
GAATATTTGAAAGTTGCTAAGAAGGTAAATCTTAAAAATTCTCATCACAAGAAAAA----TTTCTGTAACTTTGTATGGT
GAC----ATGTTTACTAGACTTATTG---TGATCATTTTGCAATATATTCAAATATTTAAT-----TGTTATACACCTGA
AATTAATATAATTGTG-TATGTCAATAATA--------------------------------------------------
--------------------------------------------------------------------------------
--------------------------------------------------------------------------------
--------------------------------------------------------------------------------
----------------------------------------CGCCAATAA--------------AAAA---------GA--
---------------TAC---TT-------------ATTTACT-CTGTTTAATATATAANNNNNNNNNNNNNNNNNNNNN
NNNNNNNNNN
>Sus_scrofa
TGTTTACATACTAAGTACAAAGCATAC-AAAATCATTCATTCATCT--TCA-----TTCATTC---AAAAGACAC-----
--------------------------------------------------------------------------------
--------------------------------------------------------------------------------
--------------------------------------------------------------------------------
--------------------------------------------------------------------------------
--------------------------------------------------------------------------------
--------------------------------------------------------------------------------
--------------------------------------------------------------------------------
--------------------------------------------------------------------------------
--------------------------------------------------------------------------------
--------------------------------------------------------------------------------
--------------------------------------------------------------------------------
--------------------------------------------------------------------------------
--------------------------------------------------------------------------------
--------------------------------------------------------------------------------
--------------------------------------------------------------------------------
--------------------------------------------------------------------------------
--------------------------------------------------------------------------------
--------------------------------------------------------------------------------
--------------------------------------------------------------------------------
---------------------TTGTTTTAG------ATTTATC-CTGTTCAATAAATG---TTATT-CACTATTTAGATT
AAGCCTACTC
>Bos_taurus
TCTTTGTATACAAAGTACAAAGTATGC-AAACTCAATTGTTACTAC--TAAATCCATTCACTC---AAAATATAC-----
--------------------------------------------------------------------------------
--------------------------------------------------------------------------------
--------------------------------------------------------------------------------
--------------------------------------------------------------------------------
--------------------------------------------------------------------------------
--------------------------------------------------------------------------------
--------------------------------------------------------------------------------
--------------------------------------------------------------------------------
--------------------------------------------------------------------------------
--------------------------------------------------------------------------------
--------------------------------------------------------------------------------
--------------------------------------------------------------------------------
--------------------------------------------------------------------------------
--------------------------------------------------------------------------------
--------------------------------------------------------------------------------
--------------------------------------------------------------------------------
--------------------------------------------------------------------------------
--------------------------------------------------------------------------------
--------------------------------------------------------------------------------
---------------------TTGTTTTATCGGTACACTAATC-CTGTTCAATAACTATG-TTATTCCACCATTTAGGTT
GAGGCTACTC
>Equus_caballus
TCTTCACACATAAAGCACAAGGCACAC-AAAATCGATCAATTAT----CCA-----TTCACTC---AAAAGATAC-----
--------------------------------------------------------------------------------
--------------------------------------------------------------------------------
--------------------------------------------------------------------------------
--------------------------------------------------------------------------------
--------------------------------------------------------------------------------
--------------------------------------------------------------------------------
--------------------------------------------------------------------------------
--------------------------------------------------------------------------------
--------------------------------------------------------------------------------
--------------------------------------------------------------------------------
--------------------------------------------------------------------------------
--------------------------------------------------------------------------------
--------------------------------------------------------------------------------
--------------------------------------------------------------------------------
--------------------------------------------------------------------------------
--------------------------------------------------------------------------------
--------------------------------------------------------------------------------
--------------------------------------------------------------------------------
--------------------------------------------------------------------------------
---------------------TTATTTTAA------ATTTACC-CTGCTCAATAAATGAG-TTATT-CATTATTTAGGTC
TAGGCTACTC
>Ceratotherium_simum
TCTTCACATACAAAGCACAAGGCATGC-AACATCAATCATTCAT----TCA-----TTTATTC---AAAAGATAC-----
--------------------------------------------------------------------------------
--------------------------------------------------------------------------------
--------------------------------------------------------------------------------
--------------------------------------------------------------------------------
--------------------------------------------------------------------------------
--------------------------------------------------------------------------------
--------------------------------------------------------------------------------
--------------------------------------------------------------------------------
--------------------------------------------------------------------------------
--------------------------------------------------------------------------------
--------------------------------------------------------------------------------
--------------------------------------------------------------------------------
--------------------------------------------------------------------------------
--------------------------------------------------------------------------------
--------------------------------------------------------------------------------
--------------------------------------------------------------------------------
--------------------------------------------------------------------------------
--------------------------------------------------------------------------------
--------------------------------------------------------------------------------
---------------------T-ATTTTAG------ATTTACCTCTATTCAGTAAATGAG-TTATT-CACTATTTAGGTC
TAGGCTACTC
>Condylura_cristata
TGTTTACACACAAAGTGCAAAGCATGC-AAGATCAAGCAGTAAT----TGATA---ATTTTTC---AAAGTTTGC-----
--------------------------------------------------------------------------------
--------------------------------------------------------------------------------
--------------------------------------------------------------------------------
--------------------------------------------------------------------------------
--------------------------------------------------------------------------------
--------------------------------------------------------------------------------
--------------------------------------------------------------------------------
--------------------------------------------------------------------------------
--------------------------------------------------------------------------------
--------------------------------------------------------------------------------
--------------------------------------------------------------------------------
--------------------------------------------------------------------------------
--------------------------------------------------------------------------------
--------------------------------------------------------------------------------
--------------------------------------------------------------------------------
--------------------------------------------------------------------------------
--------------------------------------------------------------------------------
--------------------------------------------------------------------------------
--------------------------------------------------------------------------------
---------------------TTATTTTAG------ATTACCC-CTGTCTGACAAA--AATTTATT-CATTATTTAAGTC
TAAGCTGCCT
>Erinaceus_europaeus
TTTTAATATATAAAACACAAGACACAT-AAAATCAAT-GTTGA-------------CTAATTC---AAAGATTAT-----
--------------------------------------------------------------------------------
--------------------------------------------------------------------------------
--------------------------------------------------------------------------------
--------------------------------------------------------------------------------
--------------------------------------------------------------------------------
--------------------------------------------------------------------------------
--------------------------------------------------------------------------------
--------------------------------------------------------------------------------
--------------------------------------------------------------------------------
--------------------------------------------------------------------------------
--------------------------------------------------------------------------------
--------------------------------------------------------------------------------
--------------------------------------------------------------------------------
--------------------------------------------------------------------------------
--------------------------------------------------------------------------------
--------------------------------------------------------------------------------
--------------------------------------------------------------------------------
--------------------------------------------------------------------------------
--------------------------------------------------------------------------------
---------------------TTAATTTAG------CTCTACC-CTATTTAAGAAATGAG-TTATA-TTCAATTTAGGTC
CAGGATATTC
>Homo_sapiens
CTTTCATATACAAAGCACAAGGCTGAA------CAACTATTAA-------------TTAATTC---AAAAGATAC-----
--------------------------------------------------------------------------------
--------------------------------------------------------------------------------
--------------------------------------------------------------------------------
--------------------------------------------------------------------------------
--------------------------------------------------------------------------------
--------------------------------------------------------------------------------
--------------------------------------------------------------------------------
--------------------------------------------------------------------------------
--------------------------------------------------------------------------------
--------------------------------------------------------------------------------
--------------------------------------------------------------------------------
--------------------------------------------------------------------------------
--------------------------------------------------------------------------------
--------------------------------------------------------------------------------
--------------------------------------------------------------------------------
--------------------------------------------------------------------------------
--------------------------------------------------------------------------------
--------------------------------------------------------------------------------
--------------------------------------------------------------------------------
---------------------TTATTTTAG------ATTCTTC-CAGTTTAATAAATGAA-TTATC-CACTTTTTAGGTC
TAGGGTATTC


Bat72_LINE

>L1MA9_3END
--------------------------------------------------------------------------------
--------------------------------------------------------------------------------
--------------------------------------------------------------------------------
--------------------------------------------------------------------------------
--------------------------------------------------------------------------------
--------------------------------------------------------------------------------
---------TTTTTCCAGCTTTATTGAGGTATAATTGACAAATAAAAATTGTATATATTTAAGGTGTACAACGTGATGTT
TTG-------------ATATACGTATACATTGTGAAATGATTACCACAATCAAGCTAATTAACATATCCATCACCTCACA
TAGTTACCAT---------------------------------TTTTTTGTGTGTGGTGAGAACACTTAAGATCTACTCT
CTTAGCAAATTTCAAGTATACAATACAGTATTATTAACTATAGTCACCATGCTGTACATTAGATCTCCAGAACTTATTCA
TCCTGCATAACTGAAACTTTGTACCCTTTGACCAACATCTCCCCATTTCCCCCACCCCCCA------GCCCCTGGCAACC
ACCATTCTACTCTCTGCTTCTATGAGTTTGACTTTTTTAGATTC------------------------------------
-------------------------------------------------
>Equus_caballus
AATCAAAAGACTCTAAGATATT----------------------------------------------------------
--------------------------------------------------------------------------------
--------------------------------------------------------------------------------
--------------------------------------------------------------------------------
--------------------------------------------------------------------------------
----------------------------------GTG-GA-T-TTTTCCAA-TTACCAAAT-------AGAAGTG---TA
TTTCCC-------CCCAGCTTTATTGAAAAATAATTGCTATGC-ATCCCTGTATAAGTTTAAGGTGTACAGGATGATGGT
TTG---------------GTTTACATATAGTGTGAAATGATTACCACAATAGGTTCAGCTAAC--ATTCATCATCACGTA
TAGATACAATAAAAAGCAAAGAAAAAAGGGA------AAAAAATTTTCTCCTTGTGATGATAACCCTTAGGATTTACTCT
CGTGGCAACTTTCCTGTACATTGTACAGCAGGGTTAGCCACAGTCATCATGGTAAACGTTACATCCCTAGCACTTATTTA
TCTC--ATAACCGGAAGTTTGTCTCTTCTGACCACCTTC-CTCCAATTCCCCCTCCCTGCACCTTCCGCCTCTGGTAATC
ACAAGCCTGATTTCTTTTTCTGAGTTTGTTTTCGTT-----------TTTGT------TTT---AAA--------GAGGG
CAAATATT---ACAGAAT-TCTCTTGGGAAGAAAATATGTTCTCCTTCA
>Ceratotherium_simum
AATCAAAAGACTCTAAGATATT----------------------------------------------------------
--------------------------------------------------------------------------------
--------------------------------------------------------------------------------
--------------------------------------------------------------------------------
--------------------------------------------------------------------------------
----------------------------------GTG-GA-T-TTTTCCAA-TTACCAAAT-------AGAAGTG---TA
TTTTTC-------CCCAGTTTCATCGAAAAATAATTGCTGTGC-ATCACTGTATAAGTTTAAGGTGTACAGCATGATAGT
TTG---------------ACTTATGTACATTTTGAAATGATTACCACAATAGCTTCAGCTAAC--ATCCATTATCGAGTG
TAGATACAATAAAAAGAAAAGAAAAAAGGA-------AAAAAAAATTCTCCTTGTGATGACAGCTCCTAGGATTTAGTTT
CTTAGCAACTGTCTTGTATATTGTATGGCACTGGTAGCCACAGTCATCACGTTGTACGTTACGACTCTCGTACTTATTTA
TCTT--ATAACTGAAAGTTTGTATCTTCTGACCACCTTC-CTCCAATTCCCCCTCCCCCTCTCCTACACCTCTGGTAATC
CCAAGTCTAATTTCTTTTTATGAG-----------G-----------TTTTT------TTT---TAA--------GAGGA
AAAATATT---ATAGGAT-TCTGTTAGGAAGAAAATATGTTCTCCTTCA
>Myotis_myotis
CATCAAAAGATTCTAAGGTATT----------------------------------------------------------
--------------------------------------------------------------------------------
--------------------------------------------------------------------------------
--------------------------------------------------------------------------------
--------------------------------------------------------------------------------
----------------------------------GTG-GA-TTTTTTTCAATTTATCAAAT-------AGAAGTG---TA
TATTTT--------TCAGTTTTATTGACA-ATAATCGGCATAC-ATCACTGTATATATTTAAGGTGTACAACATGATTGT
TCA---------------AATCACATATATGGTGAAATGATTACCACAACATGTTCAGCTAAC--ATCCATCTTCTCACA
CAGATACAATAGAAGAA--------------------TAAAAAACTTCTCCTTGTGATGAAAATGCTTAGGATTTACTCT
CTTAACCACTTTCCTATATATCACACTTCAGTGTTACCTATA---ATCATGTTGTACGTTATATCCCCTGTGCTTATTTA
TCTT--ATAACTGGAATTTTGTACCTTTTGACCATCTTC-CTCTATTCCCCTTTCCCCCCACCCTTTGTC----------
-----TATAATTTCTTTTTCTATG------ATTTTT-----------TTTCT------CCT---GAA--------GAAGA
CAGATT-----ATAGGAT-TCTCTTTGGAAGAAAATATGCTCTCTTTTA
>Rousettus_aegyptiacus
CGTCAAAAGACTCTAAAATATT----------------------------------------------------------
--------------------------------------------------------------------------------
--------------------------------------------------------------------------------
--------------------------------------------------------------------------------
--------------------------------------------------------------------------------
----------------------------------ATG-GA-T-TTTTCCAATTTATCAAAT-------AGAAGTG---TA
TTTCTG--------AGAGTTTTATGAAAAAATAATTGACATAC-ATCATTGTATAAGTTTAAGGCACACAACATGATAGT
TTATGTTTGTACATGATGAATTATAAATCTTGTGAAATGATTACCACAATAGGTTCAGTTAAC--ATCTATCTTCTCATA
TAAATACAATAAAAAGAAAAGAAGAAAAGAAAAACTGAAAAGAAATTCTCCTTCTGATGATAACTCTTAGGATTTACTCT
TTTAGCAATTTTCCCATACATCAAAC-AAATTGTTAGCCATAGTCATCACGTTGTACGTTATATTTCTAGTACTTATTTA
TTTT--GTAACTGGAAGTTTGTACCTTTGGATCATCTTC-CTCTACTTCCCCCTCTTCTCACCCTCTGCCTCTGCTAACC
GCAAGTCTGACCTCTTTTTCTATGANNNNNNNNNNN-----------NNNNN------NNN---NNN--------NNNNN
NNNNNN-----NNNNNNN-NNNNNNNNNNNNNNNNNNNNNNNNNNNNNN
>Canis_familiaris
AATC-AAAGACTCTAAGATATT----------------------------------------------------------
--------------------------------------------------------------------------------
--------------------------------------------------------------------------------
--------------------------------------------------------------------------------
--------------------------------------------------------------------------------
----------------------------------GTACTTTTTTTTTTCAATTTGCCAAAC-------AGAAGCA-----
--------------------------------------------------------------------------------
--------------------------------------------------------------------------------
--------------------------------------------------------------------------------
--------------------------------------------------------------------------------
--------------------------------------------------------------------------------
-----------------------------------------------TTTTT------TTT---AAA----------GGG
CAAATACT---ATAGGAT-TTTCTTTAGAAGGAAATATGTTCTCCTTCA
>Felis_catus
AATC-GAAGACTCTGAGATATT----------------------------------------------------------
--------------------------------------------------------------------------------
--------------------------------------------------------------------------------
--------------------------------------------------------------------------------
--------------------------------------------------------------------------------
----------------------------------GTG-TA-T-TTTTCCAGTTTACCAAAC-------AGAAGTA-----
--------------------------------------------------------------------------------
--------------------------------------------------------------------------------
--------------------------------------------------------------------------------
--------------------------------------------------------------------------------
--------------------------------------------------------------------------------
-----------------------------------------------CATTT-----TTTT---AAA--------AAGGG
CAAATATT---ATCAGATGTTTCTTTT--GAAAAATACGTTCTCCTTCA
>Manis_javanica
AACC-ACAGACTCTAAGGTATT----------------------------------------------------------
--------------------------------------------------------------------------------
--------------------------------------------------------------------------------
--------------------------------------------------------------------------------
--------------------------------------------------------------------------------
----------------------------------GTG-GA-T-TTTTCCAATTTACCAAAT-------AAAAGTG-----
--------------------------------------------------------------------------------
--------------------------------------------------------------------------------
--------------------------------------------------------------------------------
--------------------------------------------------------------------------------
--------------------------------------------------------------------------------
-----------------------------------------------TACCT-----TTTT---AAA-------AGAGGA
CAAAC------ATAGGAT-TCACTTTGGAAGAGGATATGTTCTCCTTCA
>Sus_scrofa
AATCAAAAGATTGCAAATCATT----------------------------------------------------------
--------------------------------------------------------------------------------
--------------------------------------------------------------------------------
--------------------------------------------------------------------------------
--------------------------------------------------------------------------------
----------------------------------GTG-CA-T-TTCCCCAATTTACCAAAT-------TGAGGAA-----
--------------------------------------------------------------------------------
--------------------------------------------------------------------------------
--------------------------------------------------------------------------------
--------------------------------------------------------------------------------
--------------------------------------------------------------------------------
-----------------------------------------------TATTT-------TT---AAA-----AAAGAGGA
TAAGTAGT---ATAAGAT-TCTCTCTGGAAGAATGTATGTTCTCCTGCA
>Tursiops_truncatus
AATTAAAAGACTGTAAGATACT----------------------------------------------------------
--------------------------------------------------------------------------------
--------------------------------------------------------------------------------
--------------------------------------------------------------------------------
--------------------------------------------------------------------------------
----------------------------------TTG-CA-T-TTTTCCAAGTTACCA-AT-------TGAAATG-----
--------------------------------------------------------------------------------
--------------------------------------------------------------------------------
--------------------------------------------------------------------------------
--------------------------------------------------------------------------------
--------------------------------------------------------------------------------
-----------------------------------------------TATTT------TTT---AAA-----AAAGAGGA
TAAATAGT---ATAAAAT-TCTCTTTAGAAGAAAACACGTTCTCCTTCA
>Condylura_cristata
AATCCAAAGATTCT--GATATT----------------------------------------------------------
--------------------------------------------------------------------------------
--------------------------------------------------------------------------------
--------------------------------------------------------------------------------
--------------------------------------------------------------------------------
----------------------------------GTG-GA---TTTCCCAATTTA----AT----------AGAA-----
--------------------------------------------------------------------------------
--------------------------------------------------------------------------------
--------------------------------------------------------------------------------
--------------------------------------------------------------------------------
--------------------------------------------------------------------------------
-----------------------------------------------TACTT---TTTATT---AAA-------CAAGAA
CAGATATT---ACAGAAT-TTTCTTTAGGAGAAAGTGTGTT-----TCA
>Solenodon_paradoxus
AATAAAAATACTCT--AAGAAG----------------------------------------------------------
--------------------------------------------------------------------------------
--------------------------------------------------------------------------------
--------------------------------------------------------------------------------
--------------------------------------------------------------------------------
----------------------------------CTG-TAGTGTTTTCCAGTTAACCA-----------GAAGTG-----
--------------------------------------------------------------------------------
--------------------------------------------------------------------------------
--------------------------------------------------------------------------------
--------------------------------------------------------------------------------
--------------------------------------------------------------------------------
-----------------------------------------------TATTT--TCCTTTT---GAA--------GAGGA
CAAGTATT---ACAGAAT-ACACTGTGAGAAAATATAT--TCTCCTTCA
>Homo_sapiens
AACCAAAAGACTCTAAGATAATTATTTTATTTTATTAGGGTATAATTGACAAAAAATTTGTACATATTTAGTTTCATAAT
ATGATGTTTTGATATGTGTACACATTGTGAAATGCTTAAATGAAGCTAATTAACATGCATCACCTCTCATACTTATTTTT
TGTTGTGAGAACATTTAAGATCTCTCTCAGCAATTTTCAAGTATATAATACATGATTATTAACTATAGTCACCATATTGT
ACAATAGATCTCTTGAACTTATTTCTCCTGTCTAACTGAAATTTTTATCCTTTGATCGAAGCTTGTCTTTCCCCCACTTC
CTCCTCCCTCAGCCCTTGGTAACTACCATTCTACTCTCTGCATCTATAAGTTTGACTTTTTTAGATTTTAGGTATATGTG
AGATCGTGAAATACTTTAAAGACTCTAAGACAGTGTA-GA-T-TATTCTAATTTACCATATATATATGGTAAATA-----
--------------------------------------------------------------------------------
--------------------------------------------------------------------------------
--------------------------------------------------------------------------------
--------------------------------------------------------------------------------
--------------------------------------------------------------------------------
-----------------------------------------------TATATATATATTTT---ACAATCAGGATAAGAG
TAAGTTTTTTCACAATGT-ACTCTTTGGGAGAAAATATGTTCTCTTTCA


Bat78_LINE

>L1MA9_3END
--------------------------------------------------------------------------------
--------------------------------------------------------------------------------
--------------------------------------------------------------------------------
--------------------------------------------------------------------------------
--------------------------------------------------------------------------------
--------------------------------------------------------------------------------
--------------------------------------------------------------------------------
-------AAAAAATGGTAACTATGTGAGGTGATGGATATGTTAATTAGCTTGATTGTGGTAATCATTTCACAATGTATAC
GTA----------------------------TATCAAAACATCACGTTGTACACCTTAAATATATACAATTTTTATTTGT
CAATTATACCTCAATAAAGCTGGAAAAA----------------------------------------------------
--------------------------------
>Canis_familiaris
TCTAAGTGCAGTGGAGAACCCTTAATGAG---------------------------------------------------
--------------------------------------------------------------------------------
--------------------------------------------------------------------------------
----------------------------------TTGTAAGCAG------------------------------------
--------------------------------------------------------------------------------
--------------------------------------------------------------------------------
--------------------------------------GAGAATGG--------TCTTATGTGC-TGTTTT---AAGGAT
TATA--------------ACTATGCAAGGTGATGG--ATGTTAACTGAACATACTTTGCTAATCATTTCACAATATATAC
AC-----------------------------CACCACGTCAGTATGTTGTGCACCTAGAACAAACACAA-CACTACATGT
CAAGCATAGCTCAACATAC--AGA-------AAACAACCCG---TCCAAGGCTGGAGTGGGAAGAGAAATGAAAACGGGG
GG-CGGAGGCAGGACCAGCTGGGGAGCGGGGC
>Felis_catus
TCCAAGTGCAGTGGAGAACCACTAACGGG-----TTTTTTTTTTTTAATTTTTTTTTTTTAACGTTTATTTATTTTTGGA
CAGAGAGAGACAGAGCATGAACGGGGGAGGGGCAGAGAGAGAGGGAGACACAGAATCGGAAACAGGCTCCAGGCTCCGAG
CCATCAGCCCAGAGCCCGACGCGGGGCTCGAACTCACGGACCGCGAGATCGTGACCTGGCTGAAGTCGGACGCCCAACCG
ACTGCGCCACCCAGGCGCCCCAACCACTAACGGGTTTTAAGCAG------------------------------------
--------------------------------------------------------------------------------
--------------------------------------------------------------------------------
--------------------------------------GAGAATGGTGCGG---TCTTATTTGC-TGTTTT---AAAGAT
TATA--------------ACTATGCCAGGTGATGG--ATGTTAACTAAACATATTTTGC---TCATCTCACAATATGTAT
GCAT--------------------------CTATCTCATCAGTACGTTGTGTACCTGGAACGGATACTG------TATGT
CAATTACAGCTCGACG-----AGA-------AAACAATCCA---CCTGAGGCCAGAGTGGGAAGAGAGATG---------
---------TAA-------TGCAGCAGGGGGC
>Manis_javanica
TCTAAGAGCAATGGAGA---------------------------------------------------------------
--------------------------------------------------------------------------------
--------------------------------------------------------------------------------
--------------------------------------------------------------------------------
--------------------------------------------------------------------------------
--------------------------------------------------------------------------------
-----------------------------------------------GTGG---TCTTATTTGC-TGTTTA---AAAGAT
TGTA--------------ACTATGTGTGGTGAAGG--ATGTTAACTAAACTTATTCTACT--------------------
--------------------------------------------------------------------------------
-------------------------------------TCCA---TCTGAGGCCGGAGTAGGAGGGCTGA----GTTGGGA
AG-CTGCTGAAA-------TGAGGCAAGGGAT
>Myotis_myotis
TCTAAGTGCAAGGGAGAGCCATGAACAAG---------------------------------------------------
--------------------------------------------------------------------------------
--------------------------------------------------------------------------------
----------------------------------TTTTAAGCAG------------------------------------
--------------------------------------------------------------------------------
--------------------------------------------------------------------------------
--------------------------------------ATGAATGGTGTGG---ACTTATTTCG-TGTTTA---AAAGAT
TGTA--------------ACTCTGTGTGGCGATGG--ATG-AAACTAAGCTTATTCTGCTAATCATTTTGCCATCTATAC
ATAT---------------------------TAGCAAATCATTATGTTGGGCACCTAAAACTAATATAA-TGC--CATGT
CAGTTATAGCTCAACAAAG--AAAA------CAAAGTTCCA---TTTGAGGCCAGAGTGGGAGGAGAGATG-AGTTGGGG
AG-CTGCTGAAATGAGAAGTGAGGTAGGGGCT
>Rousettus_aegyptiacus
TCTAAGTACAGTGGAGAACTAATAATGGG---------------------------------------------------
--------------------------------------------------------------------------------
--------------------------------------------------------------------------------
----------------------------------TTTTAAGCAG------------------------------------
--------------------------------------------------------------------------------
--------------------------------------------------------------------------------
--------------------------------------GAAAATGGTGTGG---TCTCATTTGC-TGTTTA---AAAGAT
TGTA--------------AGTATATGTGGTGAGGG--ATGTTAACTAAACTTATT---CTAATCATTTTGCCATATATAT
ATATATATATATATATATATATATATATATATGCCAAATCATTATGTTATGCATTGAAAATGAATACAA-TGCTACATGT
CAATTATAACTCAATAAAG--AAAAA-----ACAAACACTG---TCTGAGGCCAGAGTGGGAAGAGAGATG-AGTTAGGG
GG-TTGCCAAAA-------TGAGGTAGGGGCA
>Sus_scrofa
--------------------------------------------------------------------------------
--------------------------------------------------------------------------------
--------------------------------------------------------------------------------
------------------------------------TTTGGCAC------------------------------------
--------------------------------------------------------------------------------
--------------------------------------------------------------------------------
--------------------------------------CAGGGCGGCAGGG---ACCTAGCTGCTTGTGTG---AAAG-C
TGCA----------------------------------------------------------------------------
--------------------------------------------------------------------------------
--------------------------------------------TCTGAGGC---AGAGGGAGGAGAGG-----------
---CTTCAGGAA-------CGAGGAAGGGTAC
>Tursiops_truncatus
--------------------------------------------------------------------------------
--------------------------------------------------------------------------------
--------------------------------------------------------------------------------
----------------------------------TGTCAAGCAC------------------------------------
--------------------------------------------------------------------------------
--------------------------------------------------------------------------------
--------------------------------------AGTGATGGCAGG----TCTGATCTGCTTGTGTG---AAAG-C
TCCA----------------------------------------------------------------------------
--------------------------------------------------------------------------------
--------------------------------------------TCCGAGGCC------GCGAGGGAGGCG---TCTGGA
GG-CTGCGGGAA-------CGAGGAGGGGGCC
>Equus_caballus
TCTAAGTGCGGTGGAGAACCA-TAAGGGG---------------------------------------------------
--------------------------------------------------------------------------------
--------------------------------------------------------------------------------
----------------------------------TTTTAAGTGG------------------------------------
--------------------------------------------------------------------------------
--------------------------------------------------------------------------------
--------------------------------------GAGAATGGCATGC---TCTTATCTG-TTGTTTA---AAAG-C
TCCG----------------------------------------------------------------------------
--------------------------------------------------------------------------------
--------------------------------------------TCTGAGGCCAGAGTGGGAGGGGAGGGG-AGCTGGGA
GC-CTGCTGAAA-------TGAGATAGGGGCT
>Ceratotherium_simum
TCCAAGTGCAACGGAGAACCA-TAAAGAG---------------------------------------------------
--------------------------------------------------------------------------------
--------------------------------------------------------------------------------
----------------------------------TTTTAAGCAA------------------------------------
--------------------------------------------------------------------------------
--------------------------------------------------------------------------------
--------------------------------------GAGAATGGCATGGTCTTCTTATTTG-TTGTTTA---AAAG-C
TCCG----------------------------------------------------------------------------
--------------------------------------------------------------------------------
--------------------------------------------TCTGAGGCCAGCGTGGGAGGGGAGATG-AGTTGGGA
GC-CTGCTGAAA-------TGAGGTGGGG-CT
>Condylura_cristata
CCTAAGTTCAGTGGAGAGCCATTAATGAG---------------------------------------------------
--------------------------------------------------------------------------------
--------------------------------------------------------------------------------
----------------------------------TTTTAAGCAG------------------------------------
--------------------------------------------------------------------------------
--------------------------------------------------------------------------------
--------------------------------------GAGAATGATAAAA---TCTTACTTGCTTGTTTA---AA-G-C
TCCA----------------------------------------------------------------------------
--------------------------------------------------------------------------------
--------------------------------------------TCTGATGCCAGGGT--GAAGGGAGGGGCAATTGGGA
GG-CAGCTGAAA-------AGAGGAAGGGACT
>Erinaceus_europaeus
TGTAAATACAATCGAGGACTAATCAGGAA---------------------------------------------------
--------------------------------------------------------------------------------
--------------------------------------------------------------------------------
---------------------------------------AGTGACATTGGCTTTTAAAAATGTCCTCTATTAATTAATTA
ATTAGTATATTGAACAAAGACAGAAATTGAGAGGGAAGTAAGAAATAAAAGAGGGAGAAAGAGAGACACATACAGGCCTG
CTTCCCTGCTTCTGAAGCCTCCTTCTCCCTGCAGGTAAAATGAGGACTGGAGACTTGAATCTGGGCCCTTGCACATGGGG
ACATGTTTGCTCAGTTGGGTGTACCAGCTTCAGATCCTGAGAATGACAAGG---TCTTATTTTCTTGTGTA---AAAC-C
TC-A----------------------------------------------------------------------------
--------------------------------------------------------------------------------
--------------------------------------------TCTGAGATGAAACCAGAAAGAGAAGTG--AGTGGGA
AG-CTGCTAACA-------TGAGGAGGGGACT
>Homo_sapiens
TCTAAGTAGAGTGGAGAACCATTAAGAGA---------------------------------------------------
--------------------------------------------------------------------------------
--------------------------------------------------------------------------------
----------------------------------CTTTAAGTAG------------------------------------
--------------------------------------------------------------------------------
--------------------------------------------------------------------------------
--------------------------------------GAGAATAGAATGG---CCTAATTTGCTTGTTTG---AAAG-A
TCCA----------------------------------------------------------------------------
--------------------------------------------------------------------------------
--------------------------------------------TCTGA-GCCTGAGTAGCAGGAGGGAGCCGCCTAAGG
GGTCTGCAGAAG-------TG-GGTTGGAGCT


Bat84_LINE

>L1MA9_3END
--------------------------------------------------------------------------------
---------TCAAAGGGTACA---------------AAGTTTCAGTTATGCAGGATGAATAAGTTCTGGAGATCTAATGT
--ACAGCATGGTGACTATAGTTAATAATACTGTATTGTATACTTGAAATTT-----------------------------
-----------GCTAAGAGAGTAGA-------------------------------------------------------
--------------------------------------------------------------------------------
--------------------------------------------------------------------------TCTTAA
GTGTTCTCACCACACACA-AAAAAATGGTAACTATGTGAGGTGATGGATATGTTAATTAGCTTGATTGTGGTAATCATTT
CACAATGTATACGTATATCAAAACATCACGTTGTACACCTTAAATATATACAATTTTTATTTGTCAATTATACCTCAATA
AAGCTGGAAAAA--------------------------------------------------------------------
-----------------------
>Myotis_myotis
AGACTTAA-A----TGATAATAAACATA-TTTTTATAATGCTGGAAAGTTGTCAA-AATGTTTATT---AACAAAATCAT
CCAAGG-----------TACA---------------ATCTTCAAGTCAT--A----TGATAAGTCTTGGGGATATAATAC
--ACAGCATGGTAACTGCAGTTAATAATATTGTATTGTATAC-TGAAATTT-----------------------------
-----------TCTAAGATAGTTGA-------------------------------------------------------
--------------------------------------------------------------------------------
--------------------------------------------------------------------------TCTTAA
AATTTCTCATCACAAGGAGGAAAATTTGTGACTATGTATGGTGATGG--ATGTTAACTAGACTAATTATGGTAATCATAC
CCTAATGTGAACAAATATCAAATCATTATGCTGTATACCCAAAACTAATGTCATGT---TATGTCAGTTATATCTCAATT
TTTTAAAA-------------AAAATAATCATCC-------AATG--------------ACTCTCCTTTGACAACAAAG-
--AACTTGAATCTCAGCAAATTG
>Rousettus_aegyptiacus
AACCATTG-AT-GCTAATAGTAAACACATTTTTTAGAATGCTGGGAAGTTTACAA-AATGTTTATT---GACAAAATTAT
CTAAGG-----------TACA---------------ATCTTCTAGTTAT--AAAAGGAATAAGTCATGGGGATATAATAT
AAAAAGCATGGTGACTGTAAGTAATAATACTGTATAT------TGAAATTT-----------------------------
-----------GCTAAGA--GCAAG-------------------------------------------------------
--------------------------------------------------------------------------------
--------------------------------------------------------------------------GCCTTA
AATTTCTTATCATAAGAA--AAAAATCATGACTATGT--GGTAATGG--ATGTTACTTAGACTTATC-TGAGGATAATTT
CTCAATATATACAAATATCAAGTCATTGTGTTGTACACCTGAAACCAATGTTATAT-------GTCGTTATACCTCAATT
TAAAAAATTA-----------AAAATAATCATCT-------GATG---CAAGAAGTATGACTCCCCTTTGATTGCAAAG-
--AACTTGAGTCTCAGCTAATTG
>Condylura_cristata
AACACATG-GT-GGTAAAAATAAACA---TGTGTACAAGGCTGGGAATTTCACCA-AATGGTTTTT---GAAAGAATTAT
CTAATT-----------TACAGTTTGATGTTAAGCAAACTTCCAGTTGC--AAAATCATTAAGTC---GGCATGTCATAT
--GCAACAAAATGCCTGCCTGCAAAAATACAGCACAGTGTATGTGAATTTTTAAAGATTAATTTATTTATGCTTACAGAA
CTGGGGTACAGGCCAGAGGTGCAGGGGCGGTGAGAGAATTCACCAGAGTCAGAGTGGGGAGCAAAACAGGCCGACTGACG
AAGTACACTGCTGAGGGGAGCAGCAGGCAGGTCAGGAGAGGTCTGCCGCACCATGTGGGTCACCTCAGGGCGGGAATCGA
ACTCATGCTGAAGTGACTTTAGCTTCTTAGTGCTGCGTTTACCCGATGTGGCATCAGGGAGGGCCCTGAGTCCCTCTTTA
ATATTTCCATCGTAAGAA---AAAAATGTAAGTATGCATGTTGAG----CTGTTAACTAAATTTATAGCGATGATCATTG
CACAATATATGCAAATGTAGAATCA--GTGTTTTACACCTGCAACTAATACAATAT-TATGTGAGAAGCGTATCTCAATT
AAAAAATAATAAAAACAA---AAAAGAATGATTT-------GATG---CAAGAAGTATGA-----CTTTGAGA--AAAG-
--AAC-TAAATCTCAGAAAATTG
>Sorex_araneus
AGCCATTG-GT-GATAATAATAAAAAATATTTGTAGGAAGCTGTGAATTTTACAA-AATATTTAGT---AAAATAATCAC
CAAA----------------------------------CTTCCATTTAT--AAAATAAGTAAGTTG-GGAGAGATAAT--
------TATAGT------------TAACACAGCAATGT-----TGAAATTT-----------------------------
-----------GCCAAGACTGTAGA-------------------------------------------------------
--------------------------------------------------------------------------------
--------------------------------------------------------------------------TGTTGA
G--TTCTCATTGTGAGGA--AAATTCTGTAACTATTTATGGTTATGG--ATATTCACTAGAGTTATA-TAATAATTATTT
CACA-----TACAAATGTGAAATCATTGTATTTCACACCTGAAACCAATATAATGTTCAATTGTCCATATTATCTCAATT
AAAATAATTAAAAC-------AAAAAAATCATTT-------GATG---CATGAAGTGTGA-CACCATTTGA----AAAG-
--AATTTAAATCTGAGAAAAATG
>Canis_familiaris
CACCTTGA-CT------------ACACA-TTT-TGAAATGCTGGGCAGCTCACAA-AATGTTTCTT--------------
--------------------------------------------------------------------------------
--------------------------------------------------------------------------------
--------------------------------------------------------------------------------
--------------------------------------------------------------------------------
--------------------------------------------------------------------------------
--------------------------------------------------------------------------------
--------------------------------------------------------------------------------
---------------------AAAAGAATCATCT-------GATG---CAAGAAGTATGATCCCTCTTTGATAACAAAG-
--AAC-TGAGTCTCAGAAAATTG
>Felis_catus
AGCCTTCA-CT------------ACACA-TTTGTGAAGTGCTGGGCAGCTCCCCAAAATATCTATT--------------
--------------------------------------------------------------------------------
--------------------------------------------------------------------------------
--------------------------------------------------------------------------------
--------------------------------------------------------------------------------
--------------------------------------------------------------------------------
--------------------------------------------------------------------------------
--------------------------------------------------------------------------------
---------------------ACAAGAATCATCT-------AATG---CAAGAAGTGTGACCCCTCTTTGCTAACAAAAA
T-AAC-TGAGTTTCAGAAAATTG
>Manis_pentadactyla
AGCTTTTT--T------------ACACA-TTTGTAGAATGCCAGGCAGTTCACAA-AATGTTTATT--------------
--------------------------------------------------------------------------------
--------------------------------------------------------------------------------
--------------------------------------------------------------------------------
--------------------------------------------------------------------------------
--------------------------------------------------------------------------------
--------------------------------------------------------------------------------
--------------------------------------------------------------------------------
---------------------CAAAGAATCAGCCGATGCAAGATG---CAAGAAGTACAACTCCCCTTTAATAGCAAAG-
--AAC-CAAATCTCAGAAAATTG
>Sus_scrofa
AGCCTTTGAGT------------ACACA-TTTGTAGACTGCTGGGAAGTTCACAG-AATGTCTATT--------------
--------------------------------------------------------------------------------
--------------------------------------------------------------------------------
--------------------------------------------------------------------------------
--------------------------------------------------------------------------------
--------------------------------------------------------------------------------
--------------------------------------------------------------------------------
--------------------------------------------------------------------------------
---------------------AAGAGAATCATCT-------GACA---CAAAAAGTATGACTCCCTTTTGATACCAAAAA
TAAACTTGAGTCTCAGAAAATTG
>Bos_taurus
AGCCTT---GT------------ACACA-TTTGTAGAATGCTGGGCAGTTTACAA-AATATTTATT--------------
--------------------------------------------------------------------------------
--------------------------------------------------------------------------------
--------------------------------------------------------------------------------
--------------------------------------------------------------------------------
--------------------------------------------------------------------------------
--------------------------------------------------------------------------------
--------------------------------------------------------------------------------
---------------------AAAGGAGTCATCT-------GATC---CAAAAAGTGTGACTCCCCTTGGGTAACAAAAA
--ACCTTGAGTTTCAGAAAACTG
>Equus_caballus
GGCATTTGACT------------ATGCA-TTTGTAGAATGCTGGGTAGTTCACAA-AATTTTTATT--------------
--------------------------------------------------------------------------------
--------------------------------------------------------------------------------
--------------------------------------------------------------------------------
--------------------------------------------------------------------------------
--------------------------------------------------------------------------------
--------------------------------------------------------------------------------
--------------------------------------------------------------------------------
---------------------GGAAAAATCATCT-------GATG---CAAGAAGTATGACACCTCTTTGACAAGAAAG-
--AAT-TGAGTCTGAGAAAATTG
>Ceratotherium_simum
AGCTTTGC-CT------------ACACA-TTCGTACAATGCTTGGCAGTTCACAA-AATATTTATT--------------
--------------------------------------------------------------------------------
--------------------------------------------------------------------------------
--------------------------------------------------------------------------------
--------------------------------------------------------------------------------
--------------------------------------------------------------------------------
--------------------------------------------------------------------------------
--------------------------------------------------------------------------------
---------------------GAAAGAATCATCT-------GATG---CAAGAAGTATGAGTCCCCTTTGAAAACAAAG-
--AAC--AAGTCTTAGAAAATTG
>Homo_sapiens
AGCCCTTAACGATATTTAAAAAAACACA-TTTGGAGAATGCTGGAAACTAAACAA-AATGTTTACT--------------
--------------------------------------------------------------------------------
--------------------------------------------------------------------------------
--------------------------------------------------------------------------------
--------------------------------------------------------------------------------
--------------------------------------------------------------------------------
--------------------------------------------------------------------------------
--------------------------------------------------------------------------------
---------------------AAAGGAATCATCT-------GAGG---CAAGGAGCATGATTTGTCTTTGA----AAAT-
--AACTTGAGTCTCAGAAAACTG


Bat85_LINE

>L1MA9_3END
--------------------------------------------------------------------------------
------------TTTTTCCAGCT----------------TTATTGAGGTATAATTGACAAATAAAAATTGTATATATTTA
AGGTGTACAACGTGATGTTTTGATATA-----------------------------------------------------
--------------------------------------------------------------------------------
------------------------------------------------------CGTATACATTGT--------------
-------GAAATGATTACCACAATCA-AGCTAATTAACATATCCATCACCTCACATAG----------------------
-----------------------------------------------------------------------
>Equus_caballus
GTGGGTAAGCG-----AGGCTTAATCCCATTGGAGATTC--TGAGAAATGGTGTAGA---CTATGCCTCTTTTTTGTGT-
--CTGTAGACTTTTCTTTT--------------------TAATTGACATATAACTGACATAT-AAAATTATGTTAGTTTT
AGAGGTACAACATAGTGATTCGATATT-----------------------------------------------------
--------------------------------------------------------------------------------
------------------------------------------------------TGTGTATACTGT--------------
-------GAAATGATCACCACAATAA-GTCTAGTTAACA--TCCATCAC------TAG---ACTATGCTTCA-----TTT
TTTT---------ACCC-AAGAATAAAAG--AGAGGAATATTTATCTAATATCTCCCATCTCCTAAGTGGT
>Ceratotherium_simum
GTGGGTAAGTA-----AGGCTCAATCCCATCGGTGACTCTTTGAGAAATGA-GTAGA---CTATGCCTCTTTTTTGTGT-
--CTGTAGATGTTTCTTTT--------------------CAATTGAGATATAACTGACATAT-AACATTATATTAGTTTT
AGATGTACAACATAGTGATTTGATATT-----------------------------------------------------
--------------------------------------------------------------------------------
------------------------------------------------------TGTGTGTACTGT--------------
-------GAAATGATCACCACAATTATGTCTAGTTAACA--TCCATCTC------TGG---ACTATGCCTCA-----TTT
TTTT---------ACCC-AAGAATAAAAG--AGAAGAATATTTATCTAATATCTCCTGTCTCCTAAGTGGT
>Myotis_myotis
ATGAGTAAGTA-----AGGCTCAATTCTGTTGGGGACTCTTTGAGAAATGGTGTAGA---CTATGCCTCA--TTTATTT-
------------TTCTTTTCTTATGGTGGACTTTTTAAAATATTGAGGTATAATTGACATAT-ACCATTATATTAGTTTC
AGCTGTACAGCGTAATTATTTGATATA-----------------------------------------------------
--------------------------------------------------------------------------------
------------------------------------------------------TGTATATATTGT--------------
-------GAAATGATCACCACAATAA-GTCTAGCTAAACT-TCCATCAC------TGG---ACTATGCCTCA---TTTTT
TTTT---------ACCCAAAAAATAAAAG--AGAGGAATATTTA---------------------AATGGT
>Rhinolophus_ferrumequinum
GTGGGTAAGTA-----AGGCTCAATCCTGTCAGGG-CTCTTTGAGGAATGGTGTAGA---CTATGACTCT----TCTTT-
------------TTTGTTT--------------------AACTTGAGATATAATTGACATTT------TATATTAGTTTC
AGGTGTATACCATAATGATTTGATATACAGAGGGTGCCAAAAAGATGTCTACACATTTTAAGAAAGGAAAAAACTCTATT
AAAATTCTAATTATATATACCGATAACAAAAGATGATGCATACAAGACACATTTGATTTCTGCCGTTACAAGAGATGCTC
AAAGTGATTACCATCAGCATAATTTGAAAACAGGTTTTTTCCTTTCTTAAAATGTGTATACATTTTTTTCGGCACCTTCT
GTATATCAAAATGATCACCACAATAA-GTCTAGGTAAAA--TCCATCAG------TGG---ACTATGCCTCATTTTTTTT
TTTT---------ATCC-CAAAATAAAAG--ATAGGACTATTTATCTGATGGCTCCCATCCCCTATCTGGT
>Uropsilus_gracilis
GTGGGTAAATA-----AGGTTCATTCTCTTTAGGAACTCTTTGAAGAATGGCATAGT---ATATGCCTCA--TTTTTGT-
------------TTATTTTGGCATGAACACTTT------TAATTGAGATATAATTGACATAT-AACAATACAT-------
--------GACACAATGATTCCATGTG-----------------------------------------------------
--------------------------------------------------------------------------------
------------------------------------------------------GGTACA-AATGC--------------
-------AAAATAATCATTACTGTGA-GTCTAGTAAGCA--TTCTTTGC------TGA---ACTATGC---------TTT
TTTT---AAAAAAACT--ATAAAT--AAG--ACAGGAATATTTTTATACTGATTCCTGCTCCCTAAGTGGT
>Solenodon_paradoxus
GTGGCTGAGTCTCGTTGGGCTCCACCCTACTAGGGAATCCTTGAGGAATGGTATAGA---CTATGTCTTA--TTTTGGG-
------------------GGGAATGGACTTTTTA-----AAATTGAGATATAATTAACATAG-AACATTCTATTA-TTTC
ATACATACAATGTAATGATTTGGCATT-----------------------------------------------------
--------------------------------------------------------------------------------
------------------------------------------------------TGTATGTATTGC--------------
-------AAAACGATGACCATAATTC-ATCTAGGTTGCA--TTCATTGC------TGG---ATTTTTCT-----------
-------------ACTC-AAGAATAAAAG--AGAGAAATATTAATCTAGTGTCTCCCATCCACTAAGTGGT
>Canis_familiaris
GTG--TGAGTA-----AAGCTAAGTCTTACTGGGGATTCATTGAGGAATGATATAGA---ACATAACTCA--TTTGTTA-
--------------------------------------------------------------------------------
--------------------------------------------------------------------------------
--------------------------------------------------------------------------------
--------------------------------------------------------------------------------
--------------------------------------------------------------------------------
-------------ACCC-AAGAATTAAAA--AGAGCAATATTTATCTGATGGATCCCTTCCCTTAAGTGGT
>Felis_catus
GTG----AGTA-----AGCCTCAGTCCCACCAAGAACTCATTGAGGAATGGTGTAGA---ATATAA-TTA----TGTTT-
--------------------------------------------------------------------------------
--------------------------------------------------------------------------------
--------------------------------------------------------------------------------
--------------------------------------------------------------------------------
--------------------------------------------------------------------------------
-------------ACCC-AAGAATAAAAG--ACAGCAATATTTATCTAATAGGTCCCATCCCTTAAGTGGT
>Manis_pentadactyla
GTAGGTAAGTG-----AGACTCATTCCTACTGGGGACTC--TGAGGAATGATTTAGA---CTATGCCTCA--TTTGTTT-
--------------------------------------------------------------------------------
--------------------------------------------------------------------------------
--------------------------------------------------------------------------------
--------------------------------------------------------------------------------
--------------------------------------------------------------------------------
-------------AGCA-AAGAATAAAAG--AGAGGAATATTTATCTGATGGCTCCTGTCCCCTAAGTGGT
>Sus_scrofa
ATGGGCAAGTA-----AGGTTCCGTCCCACTGGGGACTC--TGAGGAATGGTGTAGA---CTCTGCCTCA--TTTTTTT-
--------------------------------------------------------------------------------
--------------------------------------------------------------------------------
--------------------------------------------------------------------------------
--------------------------------------------------------------------------------
--------------------------------------------------------------------------------
-------------ACCC-AAGAAGAAAAGAGAGAGCAATATTTATCTAATGGCTCCCATCCCTTCAGAGGT
>Tursiops_truncatus
GTA-----ACC-----AGCTGTAATCCCATGGGGGATTC--TGAGGAATGGTCTAGA---CTATGCCTTA-TTTTTTTT-
--------------------------------------------------------------------------------
--------------------------------------------------------------------------------
--------------------------------------------------------------------------------
--------------------------------------------------------------------------------
--------------------------------------------------------------------------------
-------------ACCC-AAGAATAAAAGAAAAAGGAATATTTATCTAATGACTCCCATCCCTTTAGAAGT
>Homo_sapiens
GTGGGTAAGTA-----AACCTCAGTGCCACTAGGGATTGTCTGAGAAAAGGTATCAA---TTACACCTCA--TTTTTTA-
--------------------------------------------------------------------------------
--------------------------------------------------------------------------------
--------------------------------------------------------------------------------
--------------------------------------------------------------------------------
--------------------------------------------------------------------------------
-------------ACCC-AAGAATAGAAG--AAAGGAGCATGTATATAATGCTTCCCATCCC----GTAGT


Bat99_LINE

>L1MA9_3END
--------------------------------------------------------------------------------
---GCCTTAAAAAAGAAGGAAATCCTGCCATTTGTGAC-AACATGGATGAACCTGGAGGACATTATGCTAAGTGAAATAA
GCCAGGCACAGAAAGACAAATACTGCATGATCTCACTTATATGTGGAATCT-------------------------AAAA
AAGTCAAACTCATAGAAGCAGAGAGTAG-AATGGTGGTTGCCAGGGGCTGGGGG--------------------------
----------GTGGGGGAAATGGGGAGATGTTGGTCAAAGGGTACAAAGTTTCAGTTATGCAGGATGAATAAGTTCTGGA
GATCTAATGTACAGCATGGTGACTATAGTTAATAATACTGTATTGTATACTTGAAATTTGCTAAGAGAGTAGATCTTAAG
TGTTCTCACCACACACAAAAAAATGGTAACTATGTGAGGTGATGGATATGTTAATTAGCTTGATTGTGGTAATCATTTCA
CAATGTATACGTATATCAAAACATCACGTTGTACACCTTAAATATATACAATTTTTATTTGTCAATTATACCT-CAA---
TAAAGCTGGAAAAA------------------------------------------------------------------
---------------------------
>Sus_scrofa
TTAACTCAGACATTTTCTATTTTTTGAGAA-AGCTTGG---CTAGAGATGATC---AAAA---GTCTAGGAAAAAAGGGA
---------------------ACCCTATCATTTGC----AACATTAACGGACCTTAAGGGCATTATGCTAAGTGAGGTAA
GTCAAAGAAAAA-------GTACCATATGTTCTCACTTATATG-ACAATTTAAAG-CAAAACAAAAACCAAAGAACAAAA
TAAGCCAACTCATATATACAGAGAACAGAATTGGTGGTTGCCAGAGGTAGGGGG--------------------------
------------------------TGGGGGTGGGTCAAAAGGTACAAACTTCCAGTTAGGAA------ATAAGTCCTTGG
GATGTAA-GTATAGCATGGTGACTAAAGTTAAAAATACTGTATTGTATATGGGAAAGTTGCTAAGAGAGTATATCTTCAA
AGTTCTTATTACAAGAAGAAAAAGTGTAACTATGTAAGGTGATGG--ATGTTAACTACACTTATTGTGGTGAGCATTTCA
CAATACACATAAACATCAAATCATTATGTTGTACACCTGAAACTAATAGAATGT-TATATGTCAATTTTATCT-CAA---
TAAAT------------AAGGTG----------------AT---GGTTCTA-----GCTCTTGACCTTTTTG----TATC
AAGTGTTAGAAAACAGGCATAGTCAAT
>Tursiops_truncatus
TAGACTCAAACATTTTCTATCTTTTGAGACTAGTTTGG---TTGGAGATGATC---AAAA---GGCTATGAAAAAAGAAG
-------------------AAGTCCTACCATTTGCAAC-AATATGAATGGACCTTAAGGGCATTATGCTGAATGAAGTAA
GTCAGACAAGAAA----AAGTACCATATGTTCTCACTTTTATGTGCAATCTAAAAGGAAAACAGAAACAACA----AAAC
TAACCAAAGTCATATATACAGAGAACAG-ATTGGTGGTTGCCAGGGG--GAGGG--------------------------
----------GTGGGTGAAATAGGTGGAGG-GGGTCAAAAGGTACAAACTTCCAGTTATGAA--ATACATAAGTCTTGGG
GATGT-ATGTATGGCATGGTGACTATAGTT-AATATACTATATTGTATATGTG-AAGTTGCTGAAAGAGTAGATCTTAAA
AGTTCTCATCACAAGAA-AAAAATCGTAACTATGTAAGGTGACGG--ATGTAAACTAGACTTTCTGTGGTGATCATTTCA
CAATACACACAAATATCGAATCATTATGTTGTACACCTGAAAC--ATATAATGT-TATATGTCAATTATTTATGCAG---
TAAA-------------AAAAGACAATGG---ACGTAGAAA---TGTTCTA-----CCTCTTGATCTTTAAG----TATC
AATTGTTAGAAAACAGTCATAGTCAAC
>Myotis_myotis
TTGACTTAAACATTTTCTATTTTTTGAGACTAGCTTGG---CTAGAAATTATC---AACA---GGCAATGGAAAAAGAAG
------------------GAAGTCCTGCCATTTGTGAC-AACATAGATGAACCTTGAGGGCATTATGTTAAGTGAACTAA
GTTAGATAGAGAAAGACGAATGCTGTATGATCT----TATATGTGGAATCTAACA-CAAAACAAAAC---------AAAA
GAACTAACTTCATAGATACAGAGAACAT-ACTGGTGGTTGTTAGAGGTAGGGTGTGTGTGTGTGTTGTGTGCTGTGTGTG
TTTGCTGTGTGTGTGAGAAATGGGTGAAGG-GGGTCAAAAGGTACAAACTTCCAATTATAAA--ATAAATAAGTTCTGGA
GATGTAATGTACAGCATGGTGGTTACAGTT---AATATTTTATTGTATGTTTGCAAATTGCTAAGAGAG---ATCTTAAA
AGTTGTCATCACATGAA-AAAAATTGTAAATTTGT--GGTGATAG--ATGTTAACTAGACTTATTGTGGTGATCATTTTA
CAATATACA--ACTATCAAATCATTATGTTGCACTTCTGAAATTAAT---------ATATGTTCATTGTATTT-GAA---
TAAAA------------AGAAAACAATGG---AAATAGAAA---CTTTCTA-----TCACTTTACCTTTATG----TATA
ACATGTTGGAAAATAAATATGGTCAAT
>Rousettus_aegyptiacus
TTGACTCAAATATTTTCTATTTTTTGAGACTAGCTTGG---CTAGAAATGATC---AAAA---GGCAATGAAAAAAGAAG
------------------AAAGTCGTGCCATTTGTGAC-AACATGGATGGGCCTTGAGGGCATTATGCTAAGTGAAATAA
GTTAGGTAGAAAAAGACAAAAACTGTATGATCTCACTTATATGTGGAATCTATAACAAAAACAAAAACGGA-----AAAA
CAACCCAACTCATAGATACAGAAAACAG-GTTGAGGGTTGCTAGAGGAAGGGTAT-------------------TAGGGG
TAGGGCATGTGTGTGGCAAAGTGGTTGAAAATGGTCAAAAGGTGCAAACTTCCAGTGATAAA--ATAAATAAGTTATAGG
GATGTAATCTACAGCATGGTGTCTATAGTTATTAATACCATATTGTACATTTGAAATTTGCTAAGAGAGTCAATCTTAAA
AGTTGTCATTACATAAAGAAAATTTATATCTATGCATGGTGATGA--ATGTTAACTTGACTTATTGTG-TGATCATTTTG
CAATATATACAAATATTGAATCATTGTGTTGTACTCCTGAAACTAATGT--------TATGTCGATTCTATCT-CAG---
TAAAA------------AGAAGGCAATGT---AAATAGAAA---CTTTCTA-----CCTCTTTACCTTTATA----TATA
ACGTGTTAGAAAACAAATGTAGTCAGT
>Condylura_cristata
ATGACTCAAATATTTT-TGTTTTGTAAGACAAACAAGGTGACTAAGAATGATG---AGAGAGA-GAGAGAGAGAGAGAAG
------------------GAAATACTGTCATTTGAGGCAAAAAGGAATGGAACTTGAGGGTACCATGCTAAGTGAAAT-A
GTAATTCAAAAA-------------CATGATTTCAGATA-----------------------------------------
-----------------ACAGAGAATAG---------------------AAGGA--------------------------
-------------GAAGAAATGGGTGAGAG-GGATCAAAATGTACAAAATTCCAGTTACATA---TAAATTAGCGTTGGG
GATGTGATACACAACATGGTGACTCTAGTCTCAAATAC-----TGTATATTTGAAAGTTGCTAAGGAATAAAATCTTAAC
TATTCTTTCTAT--------------------TGT---GTGTTGG--ATGGTAG-----CTTATTATAATTATCATTTCA
CAATATATATTTTTATTAAGTCA-TATGTTGTACACATAAAATTAATATAATGTATATATACCCATTATATCA-CAAAAC
TAAAGA-----------AAAGGGTAATGGAAAAGGTAGAAA---TGCTCTA-----GCTCTTCACCTTTATG----GATA
AAGTGTTAGAAAATAG--GCAATCAAT
>Uropsilus_gracilis
GTGACTCAAAC-----CTGATTTGTATGACTAGGTGA----CCAGGAATGATT---AAAAAAATGCAATGAAAAAAGAAG
------------------GGAAATTTGTCATTTGAGAC-AAAATGAATGGA--TTTGAGGTAGTATGCTAAGTGAAATAA
GTCAGATATAGAAAGACAACTACTACATGATTTCACTTATATGTAATATCTGACA---ATACAAAAATCAAA----AATG
------AACTCACAGATA-ACAGAACAG---------------------AAGGA--------------------------
----------ATATACAAACT-------------TCAAAACCCACAAACTTCCAGTTAGAAA---TAAATATGCCTTGGG
GATATGATGCACAACATGGAGACTGTATTTTAAAATA-----TTGTGTATC--AAATTAACTAAGAAAGAAAATCTTTAA
TGTTCATGTTATGTTT----------------------GTGATGG--ATGCTAA-----CTTATTGTGATGATCATTTGA
TAATACTTACCTTTATCAAGTC--TATATTGTATAGCCAAAACTAGTAATA-----ATGTATTCATTATATCT-TAATAC
TAGA-------------AAAAGATCATGCAA---GTAGAAA---TTTTCTA-----CCTCGTCACCTTTAAG----GATA
GAGTGTTAGAAAATAA--GCAATCAAT
>Canis_familiaris
TCAACTCAAACATTTTCTATTTTT-GAGACTAGTTGGG---CTAAAGATGGTC---A-AA---GGCAATGCAAGTGGAAA
--------------------------------------------------------------------------------
--------------------------------------------------------------------------------
--------------------------------------------------------------------------------
--------------------------------------------------------------------------------
--------------------------------------------------------------------------------
--------------------------------------------------------------------------------
--------------------------------------------------------------------------------
--------------------------------------------TGTGGTAGAATGTTTCGTAATCTTTCTG----TATA
AAGTGTTAGAAAA------TAGTCAAT
>Felis_catus
TTGACTCAAACATTTTCTATTTTT--AGATTGGTTGGG---CTAACGATGACC---AAAA---GGCAATGGAAGTAGAAA
--------------------------------------------------------------------------------
--------------------------------------------------------------------------------
--------------------------------------------------------------------------------
--------------------------------------------------------------------------------
--------------------------------------------------------------------------------
--------------------------------------------------------------------------------
--------------------------------------------------------------------------------
--------------------------------------------TATTCTA-----CCTCTTTATCTTTGTG----TATA
AAGTG-------AGAGGCATGGTGCAT
>Manis_pentadactyla
TTGACTCAAACATTTTCTATTTTTCGACATTAGTTGGG---CTAGAGATAATC---AGAA---GACAGTGGAAGTAGAAA
--------------------------------------------------------------------------------
--------------------------------------------------------------------------------
--------------------------------------------------------------------------------
--------------------------------------------------------------------------------
--------------------------------------------------------------------------------
--------------------------------------------------------------------------------
--------------------------------------------------------------------------------
--------------------------------------------TATTCAGT----TTTTTTTACTTTTATGTATATATA
AAGTATTAGAAGATAGGCACAGTTAGT
>Equus_caballus
TCAACTCAAATATTTTCTATTTCTTGAGCCTAGCTGGG---CTAGACTTGATC---ATAA---GGCAATGGACGTAAAAA
--------------------------------------------------------------------------------
--------------------------------------------------------------------------------
--------------------------------------------------------------------------------
--------------------------------------------------------------------------------
--------------------------------------------------------------------------------
--------------------------------------------------------------------------------
--------------------------------------------------------------------------------
--------------------------------------------CTTTCCA-----TCTCTTTAACTTTATG----GATA
AAGTGTTAAAAAATAGGTATAATCAAC
>Ceratotherium_simum
TCGACTGAAACATTTTTTATTTTTTGAGACTAGGTGGG---CTAGACATGATC---ATAA---GGCAACAAAAGTAACAC
--------------------------------------------------------------------------------
--------------------------------------------------------------------------------
--------------------------------------------------------------------------------
--------------------------------------------------------------------------------
--------------------------------------------------------------------------------
--------------------------------------------------------------------------------
--------------------------------------------------------------------------------
--------------------------------------------CTTTCTA-----CCTCTTTACCTTTATG----GATG
AAGTGTTAGGAAATAGGCATAGTCAAT
>Homo_sapiens
TTGACTTAAATATTTTCTATTTTTTGGAACTTGCCGGG---CTAGAGATGATC---AAAT---GGCAATGGAAGTAGAAG
--------------------------------------------------------------------------------
--------------------------------------------------------------------------------
--------------------------------------------------------------------------------
--------------------------------------------------------------------------------
--------------------------------------------------------------------------------
--------------------------------------------------------------------------------
--------------------------------------------------------------------------------
--------------------------------------------CTTTCTA-----CCTCTTTATCTTTATG----GGTA
GAGTGTTAGAAAATGGGTGTAGTCAAT


Bat102_LINE

>L1MA9_3END
--------------------------------------------------------------------------------
------------ACACAAAAAAATGGTAACTATGTG-AGGTGATGGATATGTTAATTAGCTTGATTGTGGTAATCATTTC
---ACAATGTATACGTATATCAAAACATCACGTTGTACACC-TTAAATATATACAATTTTTATTTGTCAATTATACCTCA
ATAAAGCTGGAAAAA-----------------------------------------------------------------
----------------------------------
>Canis_familiaris
GTCCGGTTCATCTCTGCCTCAGTGGCAGCATTAAATTCAGCACCTAGTCATGGCCCAGAACTCATCTGG---ATAAACAA
CGAA--TGA---------TTTAAT--TATCTCTATG-AGGTGGTGG--GTGTCAATTACACTTATCGTGGTCATCATTTC
---ACAA--TATACAGAAGTCAGACCTTTACGCCATATCCT-TGGAACTCATACAG-TGA--TGTGCTGATTATATCCCA
GTAAAAGCGGGGAAACAAAACCCCCAAAACAAAATAT----AACAAAAAG------GA---ATGAACACAAGTGGGGTA-
--AAGACTAGCTCTTCTTCAGCGCTTGGCTCCCA
>Felis_catus
GTCCAGTTCG-----------------------------GCACCTAGTAACGACCCAGAACTCATGTGG---ATAAACAA
CGAG--TGA---------CTTCAT-GTATCTATATG-AGATGACAG--ATGTCAACTAAACTTACTGTAGTGATCATTTC
---ACAA--TATACCCAAGTCAGACCTTTATGCTGGATGCT-TGAAACTCATACAG-TGAGGTATGTCAATTATAGCTCA
ATAAAACTGGGAAAAC---ACCCCCAAAACAAAACAC----AATAAAAAT-GAA-TTA---ATGAGCACAAGTAGGGTG-
--AAGACTAGCTCTTCTTTAGCTCTTGGCTCCCA
>Manis_javanica
GTCTGATTTATCTCCGCCTCTGCTGCAGTGTTAAATTCAGCACCTAGTAATCACCCAGAAAGCATTTGG---ATAAACAG
TGAA--TGA---------TTTATT-GTATCTGTATGAAAATGATGG--ATGGTAACTAAATTTATCATGGCAATCATTTC
---ACAA--TATGTGTAAGTCTAGCCCTTATGCTGGTTTTTAAAAAACTCATACAG-GAATGCATGTCAACTATATCTCA
ATAAAACTAGGAAAAGAAACCCCCAAAAAACGAAAAG----AAAAAAACACAGATTGA---AGGGACACAAGTGGGATG-
--AAGAGCAGCCCTTCTTTAGCTCTTGGCTCTCG
>Sus_scrofa
GTCCAGTTTCTCTTTGCCACAGCTGCTGCATTAAATTCAGCACTTAGTAATCACCCAGAAGACATCTGG---ATAAATAA
AAAAAGTGA---------ATTGTT-GTATCTATATG-AGATGATGG--------------------GTGGTAACCATTTC
AATACAA-ATATATGCAAGTCATACCTTT-------ACACT-TGAAACTCCTGCAG-GGAGGCATGTCAGTTTTATCTTG
TTAAAACTAGAATACAAAACAAACACCAACACCCCTCC---CCCAACAAT-GAA-TGA---ATGCACAC-AGTGG-AT--
--AAGACCAGCTGTCCTTTAGCTCCTGGCTCCAG
>Bos_taurus
GTCCGGTTCATCTTTGCCTCTGCTGCAGTATTGAATCCAGCCCCTAGTAATTGC------------TGG---ATAAACAA
TGAA--TGA---------TTTATT-GTATCTATAGG-AGATGATGA--GTGTTAACTAAAC------------TCATTTC
---ACAA----TATTTTTGTCAAACCTTTATGCTGGACTCT-TGAAACTTACACAG-TGAGATACGTCGATTACATCTCA
ATTTAACTGGAAAA---------CAAAGATAAAGCCCC---TCAAAGGAT-GGA-TGC---ATGAACACAAGTGGGATA-
--A--ACTAGCTCTTCTTTGGTTCTCGGCTCCCA
>Myotis_myotis
GTCCCATTCACCTTTGCCTCCGCGGCAGCAT--------------------CACCACGCAAACATTTGG---GCAAACAA
TAAA--TGA---------CTTACT-GTTTCTCTGTG-AGATAATGA--ATAGTCACTGAACTTGTGGTGGTGATCCTTTC
---ACAG--TATATGTAAGTCAAAGCTTTATGCTGGACACT-TGAAACTCAAACAG-TTATGAATGTCAATTATACCTTA
ATAAAACTGGAAAAAA---CTCCCCCAAACAG---------AAACAGAAC-AGC-T-A---ATGAAGAT-AGTGGGAGA-
--AAGATGAACTCTTCCTTCACTCTCAGCTCCCA
>Rousettus_aegyptiacus
GTCTGATTCTTCTTTGCCTCAGTGGCAGCATTAGATTCAGCACATAGTAGTCACCTAGAAAACATCTGG---AT--ACAC
TGGA--TGG---------TTTACT-GTATCTGTATA-AGATGATGG--GTATTAACTAAACTTATGGTGGTAATCACTTC
---ACAA--TGCACGTAAGTCGAATCTTTATGCTATATACT-TAAAACTCATACGA-TGATGTATGTCAGTTGCATTTTG
ATAAAACTGGGAAAA----ATCCCTAACCCCAAA-------CCCAAAAAC-AAA-ACT---ATGAACACAAGTGGGATA-
--AAGACCGGCTCTTCTTCAGCTCTTGGGTCCCA
>Equus_caballus
GTCTGATTCATCTTTACCTCAGCTGCAGCATTG-----------TGGTAATCACCCAGAAAACATCTGG-----------
--------------------------------------------------------------------------------
--------------------------------------------------------------------------------
-----------------------------------------ATAAACAAT-GAA-TGA---GGGAACAC-AGTCAGATA-
--AAGACCAGCTCTTCTTCAGCTCTTGGCTCCCC
>Ceratotherium_simum
GTCTGATTCATCTTTGCCTCAGCTGCAGCATTGAATTCAGCACCTAGTAATCACCCAGAAAACATCTGG-----------
--------------------------------------------------------------------------------
--------------------------------------------------------------------------------
-----------------------------------------ATAAATAAT-GAA-TGA---GTGAACAC-AGTGGGATA-
--AAGACCAGCTCCTCTTCAGCTCTTGGCTCCCC
>Condylura_cristata
GTTCATTGCATCTTTGCCTCAGCTGTGGCATTAAATCC-GCACTTTGTAACCACCCAGAAAGCCTGTGG-----------
--------------------------------------------------------------------------------
--------------------------------------------------------------------------------
-----------------------------------------ATAAACAAT-GGG-TGA---GTG-ACCT-GGTAGGACA-
--GAAACTAACTCTTC---AGCTCCTGGCTGCAG
>Uropsilus_gracilis
GTTCGATGCATCTTTACCTCAGCTGCAACATTAAATCCTACACCTAGTAGTCACCCA-AAAGCCTCTGG-----------
--------------------------------------------------------------------------------
--------------------------------------------------------------------------------
-----------------------------------------ATAAACAGT-GAA-TGA---ATG-----ACATGGGATA-
--CACACTAGCTCTTCCTCACCTCTTGGCTCCAG
>Homo_sapiens
GTTCAATTTATCTTTGCCTCAGCTGCAGCACTA-ATTCAGTAC----TAAGCGTCCAGAGAATGTTTGG-----------
--------------------------------------------------------------------------------
--------------------------------------------------------------------------------
-----------------------------------------ATAAACAAT-TAG-CGA---A-GAACTCAACCAAGATAA
AGAAGAATAGTTCTTCTT-AGCTATTGGCTCCAG


Bat109_LINE

>L1MA9_3END
--------------------------------------------------------------------------------
-TTTTTCCAGCTTTATTGAGGTATAAT------TGACAAATAAAAATTGTATATATTTAAGGTGTACAACGTGATGTTTT
GATATACGTATACATTGTGAAATGATTACCACAATCAAGCTAATTAACATATCCATCACCTCAC----------------
-----------------------------------------------------------------------------
>Sus_scrofa
AAAGAATTGGAAAGTATAGAT--TGTCTCACCA-TCTCC----TATATACTTAATACTT----TTTACTGATTTATTT--
----------------AGAG--ACAGT------TGACA----GACATTATATTAGTTTCAGGTGTATAATATAATGATTA
AGTATTTGTATATATTGTAAAATGATC---ACAATAAGACTAGTTAACAT--CCAGA----------ATTAC--TTATTT
ATTT---AATA-AAGATTTT----TATAGCTC-TGGTTTGTGCCAGGCACTGTTCT---ACCTTTACAAATACAAAC
>Bos_taurus
AAAGAACTAGAAAGCATGGATCATGTATCACCA-TCTGT----TATACACTTAACATGTA---TCAAT----TTATTT--
----------------AGAGGTAACATATGATATGATAT---GATATGATATTAGTTTCAGGTATACAACATAATGATTT
GATGTTTGTGTATTTTGCAAAATGATCACCACAATAAGTCTAGTTAACAT---CA---------------ACAATTACTT
ATTT---AACA-AAGACTTT----TACATCCCCT-----GTGCCAGGCTCTATTCT---ACCTTTACAAATAAGAAC
>Equus_caballus
AAAGAACTAGAAAGCATAGATCATGTATCATAT-TCTATT--ATATATACTTAATACTTA---TTTATTCATTTATAT--
----------------CAAGGTATAAT------TGACATAT-AACGTGATTTTAGTTTCAGGTATACAACATAATAATTG
GATATTTGCATATATGGCAAAAAGATCACCACAATAAGTCTAATTAACAT--CCAGA-----------TTACC-TTATTT
ATTT---AGCA-GAGACTTT----CATAGCC-TTGGTATGTACTGGGCACTGTTCC---GCCTATACAATTATGAAG
>Ceratotherium_simum
AAAGAACGAGAAAGCATAGATCATGTATCACCA-TCTAAT--ATATATACATAATATTTA---TTTATCCATTTATAT--
----------------TGAGGTATAAT------TGACATAT-AACATGATATTAGTTTCAGGTGTTCAACATAATAATTG
GATATTTGTATAGATTGCAAAATTATCACCACAATAAGTCTAATTAACAA--CCAGA----------TTCAC--TTATTT
ATTT---AACA-AAGACTTT----CATAGCCCTTGGTATGTACCAGGCACTGTTCC---ACCCTTACAAATATGAAC
>Myotis_myotis
AAAGAACTAGAAAGCATTAATCATGTATCATCTATTTAT----TATATACTTAATATTTA---TTTATTTACTTATTT--
----------------AGGAGTATAAT------TGACATAT-AACATTATATTAGTTTCAGATGTACAACCTAGTGATTC
AAAACTTGTACATACCGAGAAATGATCACCACAATAAGTCTAGTTAACAT---TGTA----------TTTAC--TTATTT
ATTT---AACA-AAGACATT----TATAGCTCGTGTTATGTGCCAGACACAGTTTTAAGAATTTTACATATATGAAC
>Rousettus_aegyptiacus
AAAGAATTAGAAAGAGTGGATCATGTATCACCA-CCTATGTAGTATATATTTAATATTTA---TTTAT----TTATTT--
----------------AGAAGTATAAT------TGACATAT-AACATTATATTAGTTTCAGGTGTACAACATAGTGATTC
AGTATTGGTATATATTGTGATATGATCACCACGATGAATCTAGTTGGCAT---CAAA----------TTTAC--TTAGTT
ACTT---AACAAACCACATT----TATAGCT-TTGTTATCCACCAGGTA-----CTAAAAACTTTACAAACATGAAC
>Canis_familiaris
AAAGTACTAGAAAGCATAGGACACGGATCACA--TCTAT----TATATATTTAATATTTA---CTTATTTATTTA-AC--
--------------------------------------------------------------------------------
--------------------------------------------------------------------------------
-------GATA-AGGATCCTACGATAGGGTCCAAGGATATAGCCAGGCACTGTTCTAAGAACTTTACAAATATGAAC
>Felis_catus
AAAGTACCAGAACGCATAGATCATGCATCGCTC-TCTCT----TATATACTTAATATTTC---TTTACTTATTTATTT--
--------------------------------------------------------------------------------
--------------------------------------------------------------------------------
-------AACA-AAGACTTT----TATAGCCCTTAGTGTGTGCCAGGCACTGTTCTAAGAACTTTATAAATATGAAC
>Manis_pentadactyla
AAAGACCTACAAAGGACAGATCATGTATTACAA-TCTAT----AATGTATTTACTACTGA---TTTATTTATTTATTT--
--------------------------------------------------------------------------------
--------------------------------------------------------------------------------
-------AACA-AAGACTTT----TATAGCCCTTGCTACGTGCCAGGCAGAGTTCTAAGAATTTTCCAAATACGAAC
>Condylura_cristata
AAAGAACTAGAAAGTATAGATTATGTATCACCG-TAGAC----TATATACTTACTG--TA---TTTATTTATTTACTT--
--------------------------------------------------------------------------------
--------------------------------------------------------------------------------
-------CACA-AAGAAATG----TATATCCCTT-----------GGTACTATTCTAAGAACTTTATAAATATGAGC
>Solenodon_paradoxus
AAAGAATTAGAAAATATTGATCATGTACTACCA-TCTAT----TATACACTTAAAGTTTA---TTGACATATTTACTT--
--------------------------------------------------------------------------------
--------------------------------------------------------------------------------
-------AACC-AAGACTTT------GAGTCATTCACATGTACCAGGCACTGTTCTAAGAACTTTACAAATAAGAAC
>Cavia_porcellus
GAAGAATGAGAAAGCAT-----ATATATTACTA-TCTGT----TATATACTTACAATCTA---TTCA--------CTT--
--------------------------------------------------------------------------------
--------------------------------------------------------------------------------
-------AACA-AA-ACTATA---CACAGTCCAAGTTGTATGCCAGGCACTGTCCTAAGAGTTTTATGAATAAAAAT


Bat113_LINE

>L1MA9_3END
---------------------------------------------------------------------------GTGAT
GGATATGTTAATTAGCTTGATTGTGGTAA---TCATTTCACA--ATGTATACGTATATCA--------------------
----AAACATCACGTTGTACACCTTAAATATATACAATTTTTATTTGTCAATTATACCTCAATAAAGCTGGAAAAA----
--------------------------------------------------------------------------------
-------------------------------------------------
>Canis_familiaris
TAAGGAG-TTGCTCAAACTGGAAGACAGAGTTGGAAAAAAGAACAAAAGAGC---AAGAGAAGTGAGCGCGG--------
-----GGCCTACTG---------TGGTGA---ACGTCT-GCA------------ATAGTG--------------------
----AATCATTACATTGTACCCCTGAAACTGGCGTGATGT---CATGTCAACTATACTTGAAGAAGAAAAAA-------A
GGAAGAGGAGGAGGAAGGGGGGGGGGAAGGAG---AAGAAGAGTTAGTG-CGG---TGCCGAATGGGGCAGGGCTC-GCA
CTCACTGTCAGGCATTTGGAATC-CTCCGG-CAGGAAGGGTGACGTCAA
>Felis_catus
TAAGAAACTT-------TGAGAATACAGAGTTGGAATAAAGAACAACAGAGT---AAGAAGAGCTAGCATGG--------
-----GATTTATTG---------TGGTGA---ACATTTTATAAGATATACACAAAGGCTG--------------------
----AATCATTACATTGTACACCTGAAACTGGTGTAATGT---TATATCAGCTACGCCTGAAGAAGGCAGAGCTCTGACT
GGAGGGGGAGGAGGAGGAGGAGAGAAAG-------AGGATGANNNNNNNNNNN---NNNNNNNNNNNNNNNNNNNNNNNN
NNNNNNNNNNNNNNNNNNNNNNNNNNNNNNNNNNNNNNNNNNNNNNNNN
>Phataginus_tricuspis
TGAGAAGTTTACCCAAACTGGGATAATGAGTTGGAATAAAG----AAAGAAT---AAGATAAGTTAGCATGA--------
-----GATTTATTA---------TGGTGATATACATTT-GTA------------TAAATGTTTGTATAATATATATAAAC
ATCAAATCATTACATTGTACACCTAAAACTAATATAATGT---TATGTCACTTACACCTCAATTAAAAAAAC-------C
T---------------------------------------CAGTTATTG-TGG---TGCCAGACAGGGCAAGGCCCTGCA
TGCAGTGCCAGGGGTTTGGAATTGATCCTG-TAGGCATGGGGGAGTCAA
>Sus_scrofa
TAAGAGGTTTACTCAAACCAAAACAAAGAGTTGGAATAAAG----ACTGAAT---AACAAGAGCTACCATGG--------
-----GATTTATAG---------AGGTGA---TCATTTTGCA--ATATATACAAATAGCA--------------------
----AATCGTTAAGTTGTACACCTGAAACTAAGATAA------TATATCAATTATACCTCAATAAAAAGGAA------AA
GGAGAAAAAAAAAAAAAA-----------------AGGCAGAGTTAG-G-TGG---TGCCAAAAAGGGCAGGGCCCTGTG
TTCAGGGCCAGGGGTTTGGAAGT-ATCCAA-------TGGTGTAGGCCA
>Bos_taurus
TGAACAGTTTCCTCAGACTGGGACAAAGAGGTGGAATAAAGGAAGACAGATT---AAGAAGAGTTATCGTGG--------
-----GATTTATTTGTTTGTTGTTGGTGA---TCATTTTGCA--ATGTATACAAATACCA--------------------
----AATCATTAAGTTGTACACCTGAATCTAAGGTAATGT---TGTATCAATTATACCTCAATTAAAACACACACACACA
CACACACACACACACACACA---------------CACACAAAGCAATG-CGG---TGTCAAACAGGGCAGGACCCTGCA
TTCAAGGTTAGGGATTTGAAACACATCTAG-GAGGGACAGTGCGGTTGA
>Myotis_myotis
TGGGAATTTTACTCAAACTGAGTCAAAGAGTTGGAATAAAG----AAAAAAT---AAGA---GTCAGTGTAA--------
-----TACTTCTTA---------TGGTGA---TCATTTTGCA--ATATATACAGATACCG--------------------
----AATCCTTACATTGTACACCTGAAACTAATATAATGT---TGTGTTAATTACACCTCAATTAAAAAAA---------
-----------------------------------AAAAAAGGTTAGTG-TGC---TGCCAAATGGGGCAGGGACCTGTA
TTAGGTGTCAGGGGTTTGGAATTAACCCA--TAAGGATAGTGAAGTCAA
>Rousettus_aegyptiacus
TGAAAAGTTTACTCAAACTGGATCAAGAACTTGGAATTAAG----AAGGGAT---AAGAAGTGCCAGTGTGG--------
-----GACTTCTT------------GTGA---TCATTTTGCA--GTATATACAAATATTG--------------------
----AAACATTATACTGTATACCTGAAACTAAAA-----------TGTCTATTACACCTCAATTAAAAAAAAAA------
-----------------------------------AAAAAGAATTATTATCAT---GGTCAAATGTGGCAGGGCCCAGCA
TTCGGTGCCAGGGATTTGGAATTTATCCCATTAAGTATGGTAAAATCAG
>Equus_caballus
TGAGAAGTTTACTCAAACTAGAACAAAGAGTTGGAATAAAGAAAGATAGAAT----------------------------
--------------------------------------------------------------------------------
--------------------------------------------------------------------------------
-----------------------------------AAGAAGAGTTAGCC-CAG---TGCCAAACTGGGGGGCACCCTGCA
TGCAGTGTCAGGGGTCTGGAATTTATCTCA-CAGGAATAGAGAAGTCAA
>Ceratotherium_simum
TGAGAAGTTTACCCAAACTAGAACAAAGAGTTGCAATAAAG----ATAGAAT----------------------------
--------------------------------------------------------------------------------
--------------------------------------------------------------------------------
-----------------------------------AAGAAGAGTTAGCA-TGG---TGCCAAATGGGGTAGGGCCCTGCA
TTCAGTGTCAGGGGTTTGGAATTTATCCCA-CAGGAGTAGCAAAGTCAA
>Condylura_cristata
TGAGACGTTTATGCAAGCTGGGTCA-AGAGTTAAAATGAAGACAGATAAAAT----------------------------
--------------------------------------------------------------------------------
--------------------------------------------------------------------------------
-----------------------------------AAGAAGACTCAGTA-CAG---GACCAGTTG---------------
-------------------------------TAGAAATAGCGAAGTGAC
>Erinaceus_europaeus
TGAGACAGGTACTCAAACTAGGACCAAAATCGGGAATGTGGAAC---GGTAA----------------------------
--------------------------------------------------------------------------------
--------------------------------------------------------------------------------
-----------------------------------AAGAAGAGTCAGTG-TGG---TGGGG-------------------
--CAGGGCCAGAGCTTTGGGATTTCTCCTT--AGCAATAGTCAAGCCAA
>Homo_sapiens
TGTGAAGTTTACTCGAACTGGGACAAAGAGTTGGAATGAAGAA----AGAAT----------------------------
--------------------------------------------------------------------------------
--------------------------------------------------------------------------------
-----------------------------------AAGAGGAGTTAGTG-CAG---TGCCAAATGGTGCTGGGCCCTGCA
TTCAATATCAGGGGTTTGGAATTTATACTG-AAGGAATAGGGAAGTCAA


Bat117_LINE

>L1MA9_3END
--------------------------------------------------------------------------------
--------------------------------------------------------------------------------
--------------------------------------------------------------------------------
--------------------------------------------------------------------------------
-------------------------------------------------TTTTTCCAGCTTTATTGAGGTATAATTGACA
AATAAAAATTGTATAT---------------------------------------ATTTAAGGTGTACAACGTGATGTTT
TGATATACGTATACATTGTGAAATGATTACCACAATCAAGCTAATTAACATATCCATCACCTCACATAGTTACCATTTTT
TTGTGTGTGGT---------------------------------------------------------------------
-------------
>Canis_familiaris
NNNNNNNNNNNNNNNNNNNNNNNNNNNNNNNNNNNNNNNNNNNNNNNNNNNNNNNNNNN----NNNNNNNNNNNNNNNNN
NNNNN----------------------NNN--------------------------------------------------
--------------------------------------------------------------------------------
--------------------------------------------------------------------------------
----------------------------TTATTTTTAAATGTTTTT----------------ATTGAGATGTAATTGGCA
AATAATATGTCA-------------------------------------------GTTTCAG--GTACAGCATG---ATT
CAATAAATGTATATATTGTGAAATGATCA---CAATAAGTCTAGATAAC--ATCCATCACCACACAAAGTTACAA-----
--------------TT---CTTTTAATTTTT---AAAATTTGTGCAGAATGATA---TAATAGCAATCTTCC---CACCC
---TGGAAAGATA
>Felis_catus
TCTGTGATAAA-TACTTCCGCGGTCTC-TTGGTTGAGATGTTCCTCAATGCATTACTTT----TTCTCCTTAAAGTGTTT
AAAAT----------------------TTT---AAACAATTTTGGGGCGCCAGGGAGCCTCAGTCTAAGGTTCAGCATCT
GACTCTTGATTTCGGCTCAGGTCACGATCTCACGGTTTGTGGGTTCGAGCCCCACACTGGGTTCTGTGCTGACAGGGCAG
AGGCTGCTTGGGATTCTGTCTCCCTCTCTCTCTCCCCATTACAAAAGTAAATAAATCAATACATTCTAAAGTAAATAAAT
AAATAAATATATAATTTTTAAATGGCTTAAAAACTTAAAACTTTTT----------------GTCGAGACATAATTGACA
TATAATATTATATTA----------------------------------------GTTTCAGGTGTACAGCATG---ATT
CAATAAATATATATATTGTGAAATGATCACTGCAATGGGTCTAGGTAAC--ATCTATTACCACAGACAGTTATAAC----
--------------TTTTTTTTTTTACTTTT---TAAATTTGTGCAGAATGATA---CGATAGCAATCCTCCTGGCCCCC
---CAGAACAAAA
>Manis_pentadactyla
NNNNNNNNNNNNNNNNNNNNNNNNNNNNNTGGTTGAAAGGTGCC---------------------CTCCTT---------
---------------------------TAT--------------------------------------------------
--------------------------------------------------------------------------------
--------------------------------------------------------------------------------
---------------------------GAAAAAAATTTTTTTTTTC----------------ATTGAGATATAATTGATG
--TAATATTATATTA----------------------------------------GTTTCAGGAATACAGCATAATGATT
TAATGCAAGTATACATTGTAAAGTGATCACCACAATAAATCTAGTTAAC--ATTCATCACCACGCATAGTGACAGT----
--------------TT--TTTTTTAATTTTT---GAAATTTGTGCAGAATGATA---CAATTGCTATCTTCCT-GCCCCC
---CGGAATGAAA
>Equus_caballus
TCTGTGATAAA-CACTTTGGCACACAT----ATTGGGATGTGCCTCACTATTGTTTT------TCCCCCTTAAAGTGTTC
CCTCC----------------------TTT--------------------------------------------------
--------------------------------------------------------------------------------
--------------------------------------------------------------------------------
---------------------------------AAAAAAAAAAATT----------------ATTGAGATATAACTGACA
TATGAAATCATATTA----------------------------------------GTTTCAAGTGTACAGCATA---ATT
TGACATCTGTCTATGTTGCAAAATGATCACCACAATAAGTCTAGTTAAC--ATCCATCACCACAC--GGTTACAAA----
--------------TT--TTTCTTA--TGTT---AAAATTTGTGCAGAATGATA---TAATAGCCATCTTCCT-GTTTCT
---TGGAATGAAA
>Ceratotherium_simum
TCTGCGATAAA-CCCTTGGGCAGTCTCTTTGGTTGGGATGTG-TTCACTACTTTTTTTT----TTTCCCTTAAAGTGTTC
CTT------------------------TTT--------------------------------------------------
--------------------------------------------------------------------------------
--------------------------------------------------------------------------------
--------------------------------AAAAAGAAATTTTT----------------ATCGAGATATAACTGACA
TATAACATTATATTGTTATATGTCATTATATTGTTTCATTGTACAGCATTATATTGTTTCAAGTGTACGGCACAAGGATT
TGATATATGTATATAGTGTGAAATGACCACCACAAT--GTCTAGTTAAC--ATCCATCACCACAC--AGTTACAAA----
--------------TT---TTTTTTATTTTT---AAAATTTGTGCAGAGTGATA---TAATAGCCATCTTCCT-GCCCCT
---TGGAATGAAA
>Myotis_myotis
NNNNNNNNNNNNNNNNNNNNNNNNNNNNNTGGTTGCGATGTGCCTCACTGCTTCTC-------TTTTCCTTTAAGTTACC
CTCC-----------------------TCT--------------------------------------------------
--------------------------------------------------------------------------------
--------------------------------------------------------------------------------
-------------------------------AAAAATTAAAAATTT----------------ATTGAAATATAACTGACA
--TAATGTAATCTTA----------------------------------------GTTTCAGGTGTACAGCATG------
------ATGTATATAAGATGAAATGATCACCACACAGAGTACAAATTAT--TT---------------------------
--------------TT--TATTTTTATTTTA---AAAATTTGTGCAGAATGAAG---TAACAGCTATCTTCCT-GCACCC
---TGGAATGAAA
>Rousettus_aegyptiacus
TCTATGATAAG-TACTTTGGCAGCCTCTTTGGTTGGGATGTGCTTCACTACATTTTTTTCCCCCTCCCCTTAAATTCTTC
CTTAC----------------------TTT--------------------------------------------------
--------------------------------------------------------------------------------
--------------------------------------------------------------------------------
-------------------------AAATTATTTTTTAAAAATTTT----------------ATTGAGCTATAATTAACA
CAT---ATTATATTA----------------------------------------GTGTCAT-TATACAATACAATGATT
TATTA--TGTATATATTGTGAAATAACCA---CAATATGTCTAGTTAAC--ATCCATCACCACAC--AGCTACAAA----
--------------TT------ACTATTTTT---TA--TTTGTAGAGAATGATA---TAATAGCCATCTCCCT-GCAACC
---TAAAATGAAA
>Sus_scrofa
TCCATGATAAA-CACTTTGGCAGTCTC--TGGTTG-GATGTAACTCATTACTTTTT-------TTTACCTTAAAGTGTTT
CCCAC-----------------------TT--------------------------------------------------
--------------------------------------------------------------------------------
--------------------------------------------------------------------------------
-----------------------------TTTTGTTTTCAATTTTT----------------------------------
--------------------------------------------------------------------------------
--------------------------------------------------------------------------------
----------------------------------AAAATTTGTGTAGAATGATATACTAATGGCCATTTTCCA-ATTCCC
----AGAATGAAA
>Tursiops_truncatus
TCTATGATAAAGCATTTTGGTAGTCTCTTAGGTTGCGAT-TGACTCATTACTTTAT-------TTTACCTTAAAGTGATC
GCTCC----------------------TTT--------------------------------------------------
--------------------------------------------------------------------------------
--------------------------------------------------------------------------------
-----------------------------TT-TGTTTTCAATTTTT----------------------------------
--------------------------------------------------------------------------------
--------------------------------------------------------------------------------
----------------------------------AAAATTTGGCAAGAATGATATACTAATAACCATCTTCCA-GCACCC
----AGAGTGAAA
>Condylura_cristata
TCTATGACTGACAACT--GGCAATATCTTCAGAGGGGATAGGTTTCATTACTATTT-------TCCCCCTTAAAGTTGCT
T--------------------------GCT--------------------------------------------------
--------------------------------------------------------------------------------
--------------------------------------------------------------------------------
-----------------------------TC--TTTTTTAATGTTT----------------------------------
--------------------------------------------------------------------------------
--------------------------------------------------------------------------------
----------------------------------AAAATGTGTGCTGAATGATA---TAATTATCATCAGCTTGTCTCAT
---TTTAATGAAG
>Sorex_araneus
TCCTTGTCAACCTTTT-----AGTGTCTTTAGTCAAGATGTACATCACTCCTT----------CCCCCCTTACTCTGTTC
CCTCCCCTTCAAAATTAATTAATTAATTAA--------------------------------------------------
--------------------------------------------------------------------------------
--------------------------------------------------------------------------------
-----------------------------TTAATTAATTAAATTTA----------------------------------
--------------------------------------------------------------------------------
--------------------------------------------------------------------------------
----------------------------------ATGCTTCTGGCAGAATACTT---TTATAATCATATCCCTGTCCCTT
GAATAAAATAACA
>Homo_sapiens
TTTCTGATGAA-------------CACCTTGGTTGAGATGCGCCTCATTACTTTTA-------TTTCCCTGAAAGTATTC
CTTA-----------------------CCT--------------------------------------------------
--------------------------------------------------------------------------------
--------------------------------------------------------------------------------
-----------------------------TT--TTTGTTAACTTTT----------------------------------
--------------------------------------------------------------------------------
--------------------------------------------------------------------------------
----------------------------------AAAATTTGTGGTAAATGATA---GAATAGTCATTGTTCT-GTCTCC
---CAGAATGAAA


Bat120_LINE

>L1MA9_3END
--------------------------------------------------------------------------------
---------------TTTTTCCAGCTTTATT--------------------GAGGTATAATTGACAAATAAAAATTGTAT
ATATTTAAGGTGTACAACGTGATGTTTTGATATACGTATACATTGTGAAATGATTACCACAATCAAGCTAATTAACATAT
CCATCACC-----------TCACATAGTTAC-----CATTTTTTTGTGTGTGGTGAGAACACTTAAGATCTACTCTCTTA
GCAAATTTCAAGTATA--CAATACAG---TATTATTAACTATAGTCACCATGCTGTACATTAGATCT-------------
------------------------------------------------------------------
>Canis_familiaris
TGGTCCCCTCGAGAACCTTCCT------------------------CTTCA-GAGAAT-GTTTTAGTTACACTTCCA---
GGAACAACTGTA-----------TTATTACT-----------------------ATGTAATTGGCATAG-AACATAACAT
TAGTTTCAGGTATACAACATAATGATTTGATATTTGTATATATTGCAAGAGGATTGCCACAATAAGTCTAGTTA--ATAT
CCATTACCA----------ATACATAGTTACAAAAAAATTCTTTTTCTTGTGATGAGAAGTTCTAAGATCTATTCTCTTA
GCGACTTTCAAATGTA--CCATACAGTGTTATTACTAACTCTAGTCACCATGCTGTACA-----------TGAACAGCTA
TT---GAT-TTACCATTTAA--TTTCTTAGGATCCAGTT-GGACTTTACCTT-------TTTTAAG
>Felis_catus
AGGTGCCCTCATGAACCCTCCC------------------------CATCA-GGGGAT-GTTTTAGTTCCACTTCCC---
ACAACAACTGTT-----------TTTTTGTTTTTTTTTGTTTTTTTAAGTTGAGGTGCAGTTGACATAC----ATTACAT
CAGTTTCAGGTGTACAACATAATGATTTTATATTTATACATATTGCAGGATTATGGCCACTATAAGTCTAGTTA--ATAT
CTATTACCATACATAGTTCATACATAGTTAC--AAAAATTTTTTTTCTTGTGTTGAGGAGGTCTAAGATCTATTCTCTTA
GGAACTTTCAGATATAACAAATACAG---TGTTACGAACTCTAGTCACCATGCTGTACA-----------GGA--AACTA
TT---GAT-TTTCCATTTAG--TTCCTTAGGCT-CAATT-GGATTTCACCATT------TTTAAAG
>Manis_pentadactyla
TAGTCACTTCCAAAGCCCTCCA------------------------CCTCA-GGGAAT-GTTTCTGTTGCACTTGAC---
TGAGCA-TTGTT-----------TTTGTATT--------------------GAGGTACACTTTACATAC-AACATTAC--
-----------GTACAACATAATGATTTGGTATTTGTATGTATTGCAAAATGATCACCACAATAAGTCTAGTTA--ACAC
ACATCACC-----------ATACACAGTTACCCCAAAA--TATTTTCATGTGATGGAGACTTTGAAGACCTATTCTCGTA
GCGACTTTCAAATATA--CAATATAG---TCTTATTAACTGTCATCACCATGCTGTACA-----------TAAACAACTC
TT---GAC-TTTCCATTTAA--TGTCTTTGGCTCCAATT-AGATTTCATATTTG-----TTTTTAA
>Equus_caballus
TGGTCCCCTCCAGAGTCCTCCT------------------------CATCA-GAGGAT-GTTTTGGTTATACTTCGT---
TGAACAACTACT---TTATTTTTTTTTTACT--------------------GAGATATAATTGACATAC-AACATTACAT
TAGTTTCAGGTGTATAACATAATGATTTGATATTT-TATATATTGCAAAATGATCACCACAAGAAGTCTAGTTA--ACAT
CGGTCACC-----------ATACATAGTTAC---AAAAATTTTTTTCTTGTTATGAGAACTTTTAAGATCTGTTCTTTTA
GAAACTTTCAAATATG--CAATACAG---TATTATTAGCTATGGTCACTATACCGTACA-----------TGAACAACTA
TT---GAT-TTTCCATTTAA--TTTCTTTGGCTCCAATT-GAATTTTACATTTG-----TTTTTAG
>Tapirus_indicus
TGGTCCCCTCAAGAGCCCTCCT------------------------CATCA-GAAGAT-GGTTTGGTTGTACTTCAC---
TGAACAACTATT---------TTTTTTTACT--------------------GAAGTATAATTGACATAC-AACATTACAT
TAATTTCAGGTGTA---CATAATGATTCAAGATTTGTATATATCACAAAATGATTACCACAAAAAGTCTAGTTA--ACAT
CTGTCACC-----------ATATATAGTTAC-AAAAACTTTTTTTTCTTGTTAAGAGAACTTTTAAGATCTATTCTTTTA
GCAACTTTCAAATATG--CAATACAG---TATTATTAACTATAGTCACCATGCTGTACA-----------TGAACTACTA
TT---GAT-TTTCCGTTTAA--TTTCTTTGGCTCCAATT-GGATTTCACATTTG-----TTTTTAG
>Myotis_myotis
TGTC-----------CCATCCT------------------------CATCAGGGGGGT-GTTTTGGTTACACTTCAT---
TGAACAACTATA-----------TTTTTATT--------------------GAGGTATAACTGACATAC-AACCTTACAT
TCGTTTCAAGTGTACAGCATCATGATTCAATATCTGTATACATTGCAAAATGATCACTTCAATAAGTGTAGTTA--GTAT
GCATTACC-----------ATACATAGTTAC--AGAACATTTTTTTCTTATTTGGAGAACTTTTAGGATCTATTCTCTTA
GCAACTTTTAAATATG--CATTACAG---TATTATTCACTCCCATCACCATGCTGTACA-----------TGAGCAACTA
TT---GAT-TGCCCATTGAA--TTTCTTCGGCCCCAACT-GGATTTCACATTTG-----TGTTTAT
>Rousettus_aegyptiacus
TGGTCCCTTCAAGAGCCCTCTT------------------------CATCG-GGGGAT-GTAT-GGTCACACTTAAT---
TGAACAACTGCT-------------TTTATT--------------------GACATATAATTGGCATAC-AGTATTACAT
TAGCTTCAGGTGTATGACATAACGATTCAATATTTGTATATATTACAATGCGATCACCACAGTAAGTCTAGGTA--ATAT
CCATCACC-----------GTACA--------------ATTTTTTTCTTATTTTCAGAACTTTTAAGATCTATTCTCTTG
GTAACTTCTACATATG--CAGTACGG---TAATACTGA-----GCCACCATGCCGAACA-----------CCAATAACTG
TC---CAT-TTTTCATTGGC--TTTCTTTGGCTCCAGTT-GGATTTCACATTTG-----TTTTTAG
>Sus_scrofa
TGGTTCCCTCCAGAATCCTTTT------------------------CATCA-AGGCCT-GTTTTGGTGACATTCTAT---
TGAACAACTGTT--------------------------------------------------------------------
--------------------------------------------------------------------------------
--------------------------------------------------------------------------------
--------------------------------------------------------------------------------
-----GAA-TTTCCATTTAA--TTTCCTTGGCTCCAGTT-GGATTTCACATTTG-----TCTCTAG
>Tursiops_truncatus
AGGTCCCCTCCAGAGTCCTGCT------------------------CATCA-AGGCCT-GTTTGGGTGACACCTTAT---
TGAGCAACTCTT--------------------------------------------------------------------
--------------------------------------------------------------------------------
--------------------------------------------------------------------------------
--------------------------------------------------------------------------------
-----GG--TTTCCATTTAA--TTTCCTTGTCTCCGTCT-GGATTTCACGTTTG-----TCTTTAG
>Condylura_cristata
TGGACCCCTTAAGAGCCCTCCT------------------------TATCC-GGGA--------GGTTA-ACTTCAT---
GGAAGGATTAAT--------------------------------------------------------------------
--------------------------------------------------------------------------------
--------------------------------------------------------------------------------
--------------------------------------------------------------------------------
-----GATGTTTCCATTAAATTTTTCTTTGAGTCCAGTT-AGATTTCACATTTATTTATTTTTTGG
>Sorex_araneus
TGGGCCC--TACAAGCCCTCCTAGACCCCCCCGCCACCCCCACAAAAATCC-AGGGTTGGTTTTGGTTACATTTCAG---
CAAACAACTATT--------------------------------------------------------------------
--------------------------------------------------------------------------------
--------------------------------------------------------------------------------
--------------------------------------------------------------------------------
-----GAT-TTTCCATTGAG--TTTCTTTGGCCCCAGTTGATTTTTCACGTTTA-----TTTTTAG
>Homo_sapiens
TGAGCCCCTCGAGAGCCCTCCT------------------------CACCT-AGGACT-GTTTGGGTTATACTTTAC---
TGAACAACTGTT--------------------------------------------------------------------
--------------------------------------------------------------------------------
--------------------------------------------------------------------------------
--------------------------------------------------------------------------------
-----GAT-TTTCTACTGAA--TTTCTTTGGCTCCAATC-AGACTTCATATTTA-----TTTTTCA


Bat121_LINE

>L1MA9_3END
-------------------------------------------------------------------------TGGATGA
ACCTGGAGGACATTATGCTAAGTGAAATAAGCCAGGCACAGAAAGACAAATACTGCATGATCTCACTTATATGTGGAATC
TAAAAAAGTCAAACTCA-TAGAAGCAGAGAGTAGAATG----GTGGTTGCCAGGGGCTGGGGGGT--GGGGGA-------
-AATGGGGAGATGTTGGT--------------------------------------CAAAGG-GTACAAAGTTTCAGTTA
TGCAGGATG-----------------------------------------------------------------------
-----------------------------------------------------------------------AATAAGTTC
TGGAGATCTAATGTACAGCATGGTGACTATAGTTAATAATACTGTATTGTATACTTGAAATTTGCTA--AG-AGAGTAGA
TCTTAAGTGTTCTCAC-CA------------------------------CACACAAAAAAAT-------GGTA-ACTATG
TGAGGTGAT-GGATATGTTAATTAGCTTGATTGTGGTAATCATTTCACAATGTATACGTATATCAAAACATCACGTTGTA
CACCTTAAATATATACAATTTTTATTTGTCAATTATACCTCAATAAAGCTGGAAAAA-----------------------
---------------------------------------------------------------------
>Canis_familiaris
TGGCATATAGTATATGCCAAAAAGCTGTGGCTCATATGGTCTCCACG-CATT---AAAATGGAACC-TTA----------
---------ACATTTTGCTAAGTGA--TAAATCTGACAGGGAGAGGCAAATACTGTGTAATCTCACTTATACATGGAATC
TAATAAAGCCAACCTCA-TAGAAATAGAGAGTACGCTG----GTGGGTGCCAGGGCCCAAGGGATAGGAGGGA-------
-AAT-AGAAGATGTTGGTTAAAGGGCAAAAACTTAAAAAAAAAAAAAAAAAAAAAACAAAGG-ACACAAACCTCCAGCTA
T--AAGCTG-----------------------------------------------------------------------
-----------------------------------------------------------------------AATAAATTC
TGAGGATCTGATGGGCAGCACAGTGACTATAGTAAACAATACTGTCTTATGTACTTGCAAGTTGTTA--AA-AGAGTAGA
TCTGAAATGTTATCAC-CATGCA----------------CACACACACACACACACACACAC-------GATG-ATTATG
TGAGAGGACAAGAAGTGTTAATTAACTTTATAGTGGTAATCATTTTGCAACATGTACGTG------------------TA
CACCTTAAACTTACATA--TGTTATA--TCAATAATATCGCAATAAAGCTAGG------------GGGAAGGACCC-TTA
---AA---AAAACAAAAC--CAAAGCAAGACATGTTATCATTCTA--------------CAGCCACCTG
>Felis_catus
TGGG-------------CAAAAAGCTGTGGCTCAAATGGACTCCAAGATATT---AAAAAGGAGCC-TGA----------
---------ACATTTTGTTAAGTGAAATAAATCATACACAGAAAGGCAAATACTGTACGATCTCACTTATATGTGGAATC
CAATAAAGCAAACCTGA-TAGAAATAGAGAATACGTTG----GTGGTTGCCAGGGCCCGAGGGGT---GGGGA-------
-AAT-GGGAGATGTTGGT--------------------------------------CAAAGG-GCACAAACTTCCAACTA
T--AAGATG-----------------------------------------------------------------------
-----------------------------------------------------------------------AGTAAGTTC
TGGGGATCTGATGTGCAGTATAATGACCACAGTTAACAACACTGCCTTACGTACTTGAAAGTTGTTA--AAGAGAGGAGA
CCTTAAGTGTTATCAC-CATGCATGAACTTGTGCACATGCACACACACGCACACACACACACATACAATGATA-ATTATG
TGAGGGGAT-GGAATGGTTAACTAA--------GGGTTAACATTTTGCAATATATATGTGTATAAAGTCATCACGTTCTA
CACCTTAAACTTACATA--TGTTATATGTCAATAATATCTCAATAAAACTGGGGGGAGGGGT---GAAAAGGACCC-TTA
---AA-AAATGTCAAAAC--A--------------------------------------CAGCCACCTG
>Manis_pentadactyla
TGGCGTATAGCATTTGCAGAAAAGGTGTTGCTGCAATGGACCCCAAG-TATT--GAAAAAGGACCC-TTA----------
---------ACACTATGCTAAGTGACTTAGGTCAGACAGAGAAAGATAAATAGTGCATGGTCTCACTTTTATGTGAAATC
AACAAAAACTGAACT---TAGTAATAGACTAGAT-TTG----GTGGCGGCCAGGGGCTGGGGAGC--AGGGAA-------
-AATAGGGAGATGTTAGT--------------------------------------CAAAGG-GT-TAAACTTCCAGTTA
T--AAGATGAATTCTTTCTGAGAGTGAGCACTTAATATTGTAGACAACTGTCAAAATATTTATGTTGTACACCTGAAACT
AATATAATATTGTCTATCAACTATATGTCAATAAAAAAATGAACAAATAAAAATAAAAATAAAATAAAATAAATAAGTTC
TGGGGATATAACATACAACATGGTGACTATAGTTACCCATACTGTATCATATATTTGAAACTTTGTA-----AGAGTAGA
TCTTAAATGTTATCAG-CA--------------------CACGTGCGCACACACACACACA--------GACA-------
--AGAG----AGAGGTGTTAACTAACCTAATTGTGGTGATCATGTCACAGTACATATATA-----AATCATTACATTGTA
CAGCTTAA-CTTACATG--TGTTACCTATCAATAATATCTCCATAAAGCTGGGGG----------GGAAAGGACCC-TTA
---AA--AACCATAAAAT--CACAGAAGGACATCTCATCAGTCCA------------------------
>Myotis_myotis
TGGTGTATAATAAACGCCAAAAAGCTGTCGCTGAAATGAACCCCAAC-TATT---TAAAAAGGCCTCTTA----------
---------ATATTATGCTAAGTGA----AGTCAGACAGAAAAGGACAGATACTGTATGATTTCACTTACATGTGGAATA
TAGAAGACCCAAACTCA-CAGA--CAGAGAGTAGATGA----GTCGTTGCCAGGAGCTTGTGGGGATGGGGGGCCGAGCA
TAATGGGGGGATGTTGGT--------------------------------------CAAAGG-GTACAAACTTTCAGCTA
T--AAGATG-----------------------------------------------------------------------
-----------------------------------------------------------------------AATAAGTTC
CTGGGATCTAATATACAGCATGGTGAGTATAGTTAACAACACTGTATTAGATACTGGAAAGTT-TTA--AG-AGAGTAGA
TCTTAAATGTTATCACACA---------------------------ACACACATACAAATTAGAAAAGTGATACGTTATG
TGAGGGGAT-GGAGGTATTAACTAACCTTATTGTGATCATCATTTTGCCACATACATACATATCAAATCATCACCTTGTA
CACCTTAAGCTCACATA-------------AGTTATATGCAAATAAAGATAGG------------GGAAAGGACCC-TTA
---AA-AAGCCATAAAAC--CATAGCAGGACATCTTCT---TCCA--------------CATGCACCTG
>Rousettus_aegyptiacus
TGGTGTGTGCTAAATGCCAAAATGCTGTTGCTGAAACGGACCTCGAA-TATT---TAAAAGGACCT-TTA----------
---------ACATTACGCCAAGTGAAGTAAGTCAGACAAAGAAAGACAAATGCTGTATGATTTCACTTACACGTGGAATC
CAAAAAAGCTGAACTCA-CAAGAACAGAGAATAAGTAGCCCAGTGGTTGTCAGGGGCTGAGGGGG-TGGGGGA-------
-AATGGGGAGATGTTGGT--------------------------------------CAAAGG-GTAAAAACTTTCTGTTA
T--AAGATG-----------------------------------------------------------------------
-----------------------------------------------------------------------AATAAGTTC
AAGGGATCTAACGTACGGCATGGTGAGTACGGTGAACGAAGTTGTACTATGTACTTGAAAGCT-TTA--AG-GGAGTAGA
TCTTCAATGCCATCGC-CA------------------------------CACACAAAAAAAT-------GACA-GTTACG
TGAGGGGAT-GGAGGTATTAACTAACCTTGCTGCGATGATCATTTCACATTATATATGTGTGCTGAATTATCACCTCGTA
CACCTTAAACTTACATA--TGTTATATGACAACACTAGGTCGATAAAGTTGGGTG----------GAAAAGGGCCC-TTA
---AC-AAAACGTAAAAC--CATAGCAGGACATCATATCATCCCA--------------CAGCCACCTG
>Condylura_cristata
CAGAGGGCCAAACACACCAAAAG------CCACAGACAGCGCCCAAG-CCTT---CAAAAGGACCC--TA----------
--------------------ATTGA-ACAGGTCAGACAAGGAAGGATGTCCACGCCGTGGTGTCACCAACATGGGGCACA
GGGAGGACTCTAACGCACCCAAAGCAGAA-------------GCTGCTGGCAGGGC----AGGGCCTGGGGGC-------
--ATGGGGAGACGGCGGT--------------------------------------CAAGGT-ATAAACTCTTCCAG---
TGCAAGTCC-----------------------------------------------------------------------
-----------------------------------------------------------------------AGTAAGTTC
T-GAGATCAAATG----ACATGTGGGCTGAGGTTAACAGCATTATCATTTGTATCGGCATTTGAATATTTGCAGAGTAGA
GCT-AAATGTTATATC-TA------------------------------TCCGCACACAGT--------GATA-ATCATG
TGAACAGA--GGGGCTGCTAACTGACCCTACTGTGGACATCATTTTGCAATGCACGCATGT-CCTAATCATCACGCTGTG
CCCCAAAAGCTGGCATC--TATCATCTATCAACAGGATCTCAATAAGGTTGGGGA----------GAAAAGGGCCC--TA
---AG---AACATGCAGCTACTTAGCAGGTCATCTCATCCCTCTG--------------CAACCACCCG
>Scalopus_aquaticus
CAGGGTGCCATGGAGACCAAAAGGC--------------TGACCAAG-CGTT---AAAAAGGACCC--TA----------
--------------------ACTGA-ATAAGTCAGACAAAGACAGACATCTACCACGTGATGTCACTGACACGTGGCATC
AAAAGAAACCCAAGTCA-CAGAAATAGAGAGCTGAATG----CTCTTGACCAGGGC---AGGGGCAAGGGGGA-------
----TGGGAGATGCTGGT--------------------------------------CACAGGTACAAAGTCTTCTAGGTA
T--AAGACC-----------------------------------------------------------------------
-----------------------------------------------------------------------AGCAAGTTC
T-GGGATCTAATG----ACATGTGGACTGTACCTAATAACATCATTATTTTTATTAGTA-TTTGATATCTGAAGAGAGGA
TCTTAAATGTTATACA-TA------------------------------TACACACACAAT--------GATA-ATCATG
TGAACGGAGAGGAGGTGCTAACTGACCCTATTGTGGGCATCATTTTGCAATGCATGCATGTATCAAATCATCATGCT-TA
CCCCTTTAACTGACATA--TATTAAATATCAATAATATCACAATAAAGTTAGGGA----------GAAAAGGACCC-AAA
---AG---AACATAAAACTATATAGCAAGACATCGCATCACTCAA--------------CAGTCACCCG
>Sus_scrofa
TAGTGTTTTGTCTACACCAAAGAGCTGCTGCTGAAATGGACCCCAGG-TATT----------------------------
--------------------------------------------------------------------------------
--------------------------------------------------------------------------------
--------------------------------------------------------------------------------
--------------------------------------------------------------------------------
--------------------------------------------------------------------------------
--------------------------------------------------------------------------------
--------------------------------------------------------------------------------
--------------------------------------------------------------------------------
-----------------------------------------------------------------AAAAAGGACCTTTTG
---TAGAAACCCTAAAGC--AATAATTGGGCTGCTTGTTCCGCCCAACCCCCCCCGCCCCCCACCCCCG
>Bos_taurus
TGGTGTTTTGTAAATGCCAAAAAGCTGTGTCTGAAATGACCCTCCCGCATAT----------------------------
--------------------------------------------------------------------------------
--------------------------------------------------------------------------------
--------------------------------------------------------------------------------
--------------------------------------------------------------------------------
--------------------------------------------------------------------------------
--------------------------------------------------------------------------------
--------------------------------------------------------------------------------
--------------------------------------------------------------------------------
-----------------------------------------------------------------CAAAAAGACCT-TTA
---TA-AAACCCTAAAAC--AATAACAGGGCATCTTAT---TCCACCCAACCTAGCCCCCAGCTTCCTG
>Equus_caballus
TGGTCTATAATATATGCCAAAAAGCTGTTGCCAAAACAGACCCCAAG-GATT----------------------------
--------------------------------------------------------------------------------
--------------------------------------------------------------------------------
--------------------------------------------------------------------------------
--------------------------------------------------------------------------------
--------------------------------------------------------------------------------
--------------------------------------------------------------------------------
--------------------------------------------------------------------------------
--------------------------------------------------------------------------------
-----------------------------------------------------------------AAAAAGGACCC-TTA
---TA-AAACTATAAAAC--CATAATAGGACATCTTATTATTCCACCCAACCTAACCCCGGGCCACCTG
>Ceratotherium_simum
TGGTCTGTAATATACACCAAAAAGCTGTTACTAAGACAGACTCCAAG-TATT----------------------------
--------------------------------------------------------------------------------
--------------------------------------------------------------------------------
--------------------------------------------------------------------------------
--------------------------------------------------------------------------------
--------------------------------------------------------------------------------
--------------------------------------------------------------------------------
--------------------------------------------------------------------------------
--------------------------------------------------------------------------------
-----------------------------------------------------------------AAAAAGGACCC-TTA
---TA-AAACAATAAAAT--CATAGTAGGACATCTTATCATCCCACCTTACCTAACACCCAGCCACCTG
>Homo_sapiens
TAATGTACAGTATATACAAAAAAGCTGTTGCTAAAATGGAGCCCAAG-TATT----------------------------
--------------------------------------------------------------------------------
--------------------------------------------------------------------------------
--------------------------------------------------------------------------------
--------------------------------------------------------------------------------
--------------------------------------------------------------------------------
--------------------------------------------------------------------------------
--------------------------------------------------------------------------------
--------------------------------------------------------------------------------
-----------------------------------------------------------------AAGAAGGACCC-TTG
---AC--AAACAGAAAAC--CATAGTGGGACATCTGATCATTCCAGCCAACCTAAACCCCAGCCATCTG


Bat125_LINE

>L1MA9_3END
--------------------------------------------------------------------------------
--------GTGTTCTCACCACACACAAAAAAATGGTAACTATGTGAGGTGATGGATATGTTAATTAGCTTGATTGTGGTA
ATCATTTCACAATGTATACGTATATCAAAACATCACGTTGTACACCTTAAATATATACAATTTTTATTTGTCAATTATAC
CTCAATAAAGCTGGAAAAA-------------------------------------------------------------
--------------------------------------------------------------------------------
--------------------------------------------------------------------------------
--------------------------------------------------------------------------------
--------------------------------------------------------------------------------
--------------------------------------------------------------------------------
--------------------------------------------------------------------------------
--------------------------------------------------------------------------------
-
>Canis_familiaris
GATTTGAACCCTGA----CTAGGGGT------------------------------TAAACTAGGCT---AAAA------
AGGGG----------------AATTTTTTAAATTGTATCTATAGGAGATGATGG--ATGCCAGCTAAATGCATTGTGGCA
CTCATTTCAGAG--TATATGTAAACCAAACTATTATGCTGTATACCTT--ACTTATACAG-TAATATATGTCAACT-TTT
CTCAACAAAACTGGAA----------------AAAATCTTTTTGCCCAGAAAAAAA---AAGTAATAAAGAAAGAA----
-----TGCA-TCCTAGTAGGAGAAACAGAAATATAAAAAAATA-------ATTAAAATGCAGGGCACATGGATGGCTCAG
TTGGTTGAACTGCTGACTTGATTTTAGCTCAGGTCATCACCTCGGGATCAGGCTTTGCACTCTGTTTGGGATTCTCTTTC
ATGCTCTCCCTCTGGCCCTCCCCCACCCCATTCATGCATGCACTCCCTCTCTCTCTCTCTCTCTGTGCCAAATAAACAAA
TCTTCTAAAAAATAATTAGAATGTA-------------------------------------------------------
--------------------------------------------------------------------------------
--------------------------------------------------------------------------------
------------------------------------------------------------------ATGCTTTGGGAGCA
T
>Felis_catus
GATTTGAACCCAGGTGATCTTGTGATCTGGCCATAGACTCCTGTTCTTCACT-CTATAAACTAAGCT---TAAC-AAATA
AGGGA----------------TTTTTTTTTTATTGTATCTAAATGGGATGATAG--ATGCTAGCTAAATTTATTGTGGTA
CT-ATTTCATAG--TATATGTAAACCAAACTATCATGCTCTACACCTTAAACCTATGCAG-TGATAGATATCAATTATTT
CTTAATAAAACTGGAA------TTTTTATTTTTTATTTTTTTTGCCCAG----------AGAAAATAAATAAAAGA----
-----TGCA-TTCTAGTAGGGGAAACA--AATGT-AAAAACGA-------ATTACAATGCA-------------------
--------------------------------------------------------------------------------
--------------------------------------------------------------------------------
--------------------ATGTA-------------------------------------------------------
--------------------------------------------------------------------------------
--------------------------------------------------------------------------------
------------------------------------------------------------------ATGCTTTGGGAGCA
T
>Manis_pentadactyla
GATTTGAACCCCG--------GTGGTCTGGCTTCCAAGCCCTGCTCTTCCCT-CTACAAACTGCGCT---AAAA-AAATG
AAGGG-------------GTATTTCTTTT-TATTATATTTATGTGAGATGATGG--ATGCTAAGTAAACTTATTGTGGTC
ATCATTTCACAA--TATATTTTAATTAAACCATCATGCTGTATGCCTTAAATGTACACAG-TCATATATGTCAATTATTT
CTCAATAAAACTATAA--AA-----TGAATAAACAGTTTTTT--CCCAG----------AAA----AAATAAAGGG---C
TGTTTCCCA-TTCAAGTGGGGGAAACAGAAATGT-AAAAAATA-------ATTAAAATGGA-------------------
--------------------------------------------------------------------------------
--------------------------------------------------------------------------------
--------------------ATGTA-------------------------------------------------------
--------------------------------------------------------------------------------
--------------------------------------------------------------------------------
------------------------------------------------------------------ATGCTTTGGAAGCA
T
>Equus_caballus
AATTTGAATCCAG--------GTGGTCTGGCTTCAGAGCCCTGCTCTTTACT-CTACAAACTAGGCT---AAAAAAAATA
AAGGA----------------TTTCTCTT-TATTGTCTCTATATGAGATGATAG--ATATTAACTAAATCTATTGTGGTA
ATCATTTCAGCA--TATATGTAAATCAAACCATCATGCTATATACCTTAAACTTATATAG-TGATATGTATCA----TTT
CTCAATAAAACTGGGA--AAAAAATTAAAAATAAAGCTTTTT--CCCAGAAAATA----AATAAATAAATAAAGGA----
-----CGCT-ATCTAGTGGGGGAAACAGAAATGT-GAAAAATA-------ATTAAGATGCA-------------------
--------------------------------------------------------------------------------
--------------------------------------------------------------------------------
--------------------ACGTAGGGGCCAGCCCCGTGGCCGAGTGCTTAAGTTCGCCTGCTCCACTTTGGCGACCCA
GTGTTCACCAGTTAAGATCCTGGGTGCGGACCTACACACTGCTCATCAAGCCTCACTGTGGTGGTGTCCAACATAGAAGA
ACTAGAATGATCTACAACTAGGATATACAACTATGTATTGGGGCTTTGGAGAGAAAAACAAAAAAAGGGGGGGGAAGATT
GGCAACAGATATTAGCTCTGGGCCAAACTTCCTCACCAAACAAACAAACAAACAAAATGCAATGTAATGCTTTGGGAGCA
T
>Ceratotherium_simum
GATTTGAACCCAG--------GTGGTCTTGCTTCAGAGCCCTACTCTTCACT-CTACAAACTAGGCT---AAAA-AAATA
TAGGA----------------TTTCTTTT-TATTTTACCTATATAAGATGATAG--ATGTTAACTAAACCTGCTGTGGTA
ATCGTTTCACAA--TATGTGTAAATCAAACCATCGTGCTGTACACCTTAAACTTATACAG-TGATGTATATCAATTATTT
CTCAATAAAACTGGAA--AAAAA--TAAATAAACAGTTTTTG--CCCAGAA--------AATAAATAAATAACGGA----
-----CACA-TTCTAGTGAGGGAAACAGAAATGT-GAAAAATA-------ATTAAAATACA-------------------
--------------------------------------------------------------------------------
--------------------------------------------------------------------------------
--------------------ATGCA-------------------------------------------------------
--------------------------------------------------------------------------------
--------------------------------------------------------------------------------
------------------------------------------------------------------ATGTTTTGGGAGCA
T
>Myotis_myotis
GTTTGGGACCCAG--------GTGATCTGGCTTCCAAGCCCCACTCTCGACT-CTAAAAACTAGGCT---ACAAAAACCA
CAGG-------------------------------------------ATGATGG--AGGTTAACTAAACCTATTGTGGTA
ATCACTTCACAA--CACATGTGAATCAAGCCATCATGCTGCACTCCTTATACTTATACAG-TGATGTATGTCAATTATTT
CTCAATAAAACTAAAAGTAAACTAAAAAATAAACAGGCTTTT--CCAAA----------AAAATAAAAATAAAGAA----
-----TACA-CTCTAGTGAGGGAAACAGAAATGT-AAAAAATA-------ATTAAAATACA-------------------
--------------------------------------------------------------------------------
--------------------------------------------------------------------------------
--------------------ATGTA-------------------------------------------------------
--------------------------------------------------------------------------------
--------------------------------------------------------------------------------
------------------------------------------------------------------ATGCTTTGGCAGCA
T
>Rousettus_aegyptiacus
GATTGGAACCCAG--------GTGATCTGGCTTTAGAGCCTTGCTCTCCACT-CTATAACATAGGCT---ATGA-AAACA
AAGGA-------------TTCTTTCTTTTCTATCTGCATGAGATGAGATGATAA--ATGTTAACTAAGCCTATTGTGGTA
ATTATTTCACAG--TGGACGTGAATCAAACCATCACGCTGTACACCTTAAACTTACACAG-TGATATATGTCAATTCTTT
CTCAATAGAACTGAAA--GA-----CAAAATAACAGGTTTTTTCCCCAATA--------AATAAATAAATAAAAGA----
-----TACATTTTTAGTGGGGAAAACAG---TGT-AAAA-----------GTTAAAATGCA-------------------
--------------------------------------------------------------------------------
--------------------------------------------------------------------------------
--------------------ATGTA-------------------------------------------------------
--------------------------------------------------------------------------------
--------------------------------------------------------------------------------
------------------------------------------------------------------ATGCTTTGGGAACA
T
>Sus_scrofa
GATCTGAACATAG--------GTAGTCTGGCTTCGGAGCCCTGCTCGTCACC-CTACAAACAAGGCT-------------
--------------------------------------------------------------------------------
--------------------------------------------------------------------------------
-----------------------------------------------------------AAAAAAAAAATAAAGGA----
-----CACA-TTCTGGTGGGGAAAACAGAAGTGGAAAAAAAAAAAAAAAGATTAAAATGCA-------------------
--------------------------------------------------------------------------------
--------------------------------------------------------------------------------
--------------------AGGCA-------------------------------------------------------
--------------------------------------------------------------------------------
--------------------------------------------------------------------------------
------------------------------------------------------------------ATGCTAAGGGGGCA
T
>Bos_taurus
GATTTGAACCCAC--------ATAGTCTGGCTCCAGAGCCCTCCTCTTCACT-CTGCAAACTGGGCT-------------
--------------------------------------------------------------------------------
--------------------------------------------------------------------------------
-----------------------------------------------------------AATAAATAAATAAAGAA----
-----CATA-TACTAGTGGGGGAAATAAAAATGT--AAAAATA-------GGTAAACTGTA-------------------
--------------------------------------------------------------------------------
--------------------------------------------------------------------------------
--------------------CTGTA-------------------------------------------------------
--------------------------------------------------------------------------------
--------------------------------------------------------------------------------
------------------------------------------------------------------ATGTTATGGGAACA
T
>Condylura_cristata
GACCTGAAGCCAG--------GTGGCATGGC-ACTGAGCCCGCCTCTTCACT-TTATAAACCAGGAG-------------
--------------------------------------------------------------------------------
--------------------------------------------------------------------------------
-----------------------------------------------------------AAAA---AGCTAAAAGG----
-----CACA-TTCTAAT--GAGAAGCAGAGGC---AAAAGAAA-------ATTAAAATGCA-------------------
--------------------------------------------------------------------------------
--------------------------------------------------------------------------------
--------------------ATGTA-------------------------------------------------------
--------------------------------------------------------------------------------
--------------------------------------------------------------------------------
------------------------------------------------------------------ATGATACGGCACCA
A
>Sorex_araneus
AGCCTG---------------GTGGATAGGC--AGGAGTATTGCTATTTTTTCCTGCAGACTAGACT-------------
--------------------------------------------------------------------------------
--------------------------------------------------------------------------------
-----------------------------------------------------------CAAA---CAGTAAAGGA----
-----CACA-TTCTAATGGGGGAAGCAGGAGTGT-AAAAAACA-------GTGCAAGTGCA-------------------
--------------------------------------------------------------------------------
--------------------------------------------------------------------------------
---------------------TGTG-------------------------------------------------------
--------------------------------------------------------------------------------
--------------------------------------------------------------------------------
------------------------------------------------------------------GTGAT-------CA
T
>Cavia_porcellus
AATTTGCACTCAG--------GTGACCTGGCTTCAAAGCCCTGCTTTCAACT-CTATAAGCTAAGCT-------------
--------------------------------------------------------------------------------
--------------------------------------------------------------------------------
-----------------------------------------------------------ATAA----GAAAAAGGA----
-----CACG-TTCTAATGCGAGACA-AAAAATGTAAAAAAAAA-------ATAATAATTCAA------------------
--------------------------------------------------------------------------------
--------------------------------------------------------------------------------
--------------------ATGCA-------------------------------------------------------
--------------------------------------------------------------------------------
--------------------------------------------------------------------------------
------------------------------------------------------------------GTG-----GGAGTA
T


Bat129_LINE

>L1MA9_3END
--------------------------------------------------------------------------TTTTTC
CAGCTTTATTGAGGTATAATTGACAAATAAAAATTGTATATATTTAAGGTGTACAACGTGATGTTTTGATATACGTATAC
ATTGTGAAATGATTACCACAATCAAG------------------------------------------------------
---------------------
>Canis_familiaris
TGTATTCAGAG--TTGTTTATGATCTTTGGCTGTCTGCTCTAAAGGAAACTT---GAAAAA--CT-------CCTTTTCT
AAGTTTTATGGAGATGTAATAGACACTT-AACACCACATAAGTTTAAGATGTACGGCTCAATGACTCGACTTTC--ATAT
ATGGCG-AATGGTTG--------------AGAAAACT----CAGTCTTGACTC--GAGCACAAAAGTGTGACATTGTAAA
ATTAAG----TATTTGGGGGG
>Felis_catus
TGTATGCAGAG--TTGTTTATGATCTTCGACTGTCTGCTGTAATAGAAACCT---AGAAAA--AC------TTCTTTTCT
CAGTTTTACTGAGATATAATTGACAC---AGCACTGCACAAGTTGAAGGTGTGGGGCACAGTGACTTGACCTTC--AACT
GTTGTG-AATGATTG--------------AGAAACCT----CAATCTTTACCCACGAACACAAAAGTGTCACATTTTAAA
ATTAAGTAATTTGGGGCGGGG
>Manis_javanica
TATGTAGAGAG--CTCTTTATGATCTCAGGCTG-----TCTAAAAGAAGTGT---AGAAAATGCT------TTTTTTTCC
CAGTTTTATTGGAATACAGTGGACATAC-AGCACTATATAAGCTTAAGGGGTGTAGCATAGTGACTCAACATAC--ATAG
ACTGCAAAATGATTA--------------AGAAAACT----CAATCCTGACCCAGGAACTCAAATGTGTGAAGGTTTACA
GTTAA--------CTGTGGGA
>Sus_scrofa
TGTATGCAGGGAATTGCTTCTGATTTTAGGCTGTCTACTTCAAAAGAAACTT---AGAAAA--CT---CTTTTTTCCCCT
CAGTTATATTAAATTATAATGATCATAT-GGCACTGCA-GAGTTTAAGGTGTTAAGCATCATATATTGATATCC--ATAT
ACTGGGAAATGATTG--------------AGAAAACT----CAATCCCCAAAAAAGAATGCAAATGTGTGAAGGCTTAAA
ATTCAG----TAAGCATGAGG
>Bos_taurus
TGTATGCAA------GTTTCTGATCCTAGGCTGTCTACATCAAAAGAATCTA----------------------TTTTTT
CAGCTGTATTGAATTATAATTGACATAG-AGCACTGTGTGAGTTTAAGATGTACAGCATAATGTATTGATGTAC--AAAT
ATTGGGAAATGGTCA--------------AGAAAACT----CAGTCCCAAAGAAAGAACACAAATGTGTGAAGGATTAAA
ATTAAA----TAACTGTGGGG
>Myotis_myotis
TGTATGCAGAGAGCTGTTAATGATCTTAGGCTGTCCACTCTAAAAGAAACTT---AGAAAA--CT--------TTTTTTT
CCATTTTATTGAGATATAATTGACATAC-AGCACTACAGAAGTTTAAG--------CCTAATGACTTGACATAC--ATAT
ATTGTGAAATGATTG--------------AGAA-ACT----CAATCTTAACCCAAGAACACAACTGTGTGAAGGTTTAAA
ATTAAG----CAACTGTGGTG
>Rousettus_aegyptiacus
TATATGTAGAGAGATGTTTAC-CTCTTAGACTGTCTACTCTAAAAGAAACAT---AGAAAA--CT-----TATTTTTTTC
CAGTTTTATTGAAATATAATTGACATAC-AGCACTATAGTAGTT-AAGGTAGACAGCACAATGACCTGACATAC--ATGT
ATTGTGAAATGATTA--------------AAAA-ACT----CAATCTTGACCCAGGAATACAAATGTATGACAGTTTAAA
ATTAAGTAACTAACTGTGACA
>Condylura_cristata
TTTATGCAGAGAGTTGTTTATGATCTTCCACTGTCTACTCCAAAAAAAACAT---AGAAAA--CT---------TCCCCC
CAGTTTTATTGAGCTATAATTGGCATGCAGTCTCTATAAA-------------CCACATAATGA--TGGCATCA------
-------TATGATTG--------------AAAAAAATG---CAAACTTGGCCCAAGAACACAAATGTGTGAAGGTTTAAA
ATAAAG----TAGCTGAAGAG
>Solenodon_paradoxus
CATATGCAGAGAGCTGTGTATGACATCAAACTGTCTACTCCAGATGAAACTT---AGAAAATGCT--------TTTCTTG
CAGTTGTATTGAGATACAATTGACATGA-AACCCTGTATAAGTATAAGGTATATGGTGTAATGCCCTGATATAC------
--TGTGAAATGATTG--------------AGAAAACA----TCATCTCTGTCCAAGAACACAAATGTGTAAAGGTTTAAA
ATGAAA----TAACTAAGGGG
>Equus_caballus
TGTATGCAGAGGATTGCTCATGATCTTAGACTGTCCACCCCAAAAGAGACTC---AGAAAA--CT---------------
--------------------------------------------------------------------------------
-----------------------------------------CAGTCTTGACCCAAGAACACAAATGTGTGAAGGTGTAGA
ATTAAG----TGACCGTGGGG
>Ceratotherium_simum
TGTATGCAGAGGGTTGTTCATGATCTTAAACTGTCTACCCCAAAAGAAACTT---AGAAAA--CT---------------
--------------------------------------------------------------------------------
-----------------------------------------CAGTCTTGACCCAAGAACACAAATGTGTGAAGGTTTAAA
ATTAAG----TAACTATGGGG
>Homo_sapiens
TACATGCAGAGAGATGTTTAT-----------------CTCAAAAGAAGCTC---AGAAAA--CT---------------
--------------------------------------------------------------------------------
-----------------------------------------CGATCTTAACTGAAGAATACAAATGTGTGAAG-------
----------TCACCGAAGGA


Bat130_LINE

>L1MA9_3END
--------------------------------------------------------------------------------
--------------------------------------------------------------------------------
--------------------------------------------------------------------TTTTTCCAGCTT
TATTGAGGTATAATTGACAAATAAAAATTGTATATATTTAAGGTG---TACAACGTGATGTTTTGATATACGTATACATT
GTGAAATGATTACCACAATCAAGCTAATTAACATATCCATCACCTCACATAGTTACCAT------TTTTTTGTGTGTGGT
GAGAACACTTAA-GATCTACTCTCTTAGCAAATTTCAAGTATAC-AATACAGTATTATTAACTATAGTCACCATGCTGT-
-ACATTAGATCTCCAGAACTTATTCA------------------------------------------------------
--------------------------------------------------------------------------------
---------------------------------------------------------TCCTGCATAACTGAAACTTTGTA
CCCTTTGACCAAC--ATCTCCCCATT-----TCCCCCAC------CCCCCAGCCCCTGGC--------------------
--------------------------------------------------------------------------------
------------------------------------------------------------------
>Canis_familiaris
AAAGCAC--TAAATAAATGTTTTTTTACCATTATTATTGAGGA-TACCTAGAAAGCCAAGCA------------------
--------------------------------------------------------------------------------
-----------------------------------------------------TTCTTATTGTTT---------------
-ATTGAAGTATAACTGATAT---AAAATTGTATTAGTTTTAGTTG---TACAAC---ATGAATCAACTTTTGTATACATT
ATGAAATGATCACCATT----GTCTAATTAAC--CTCCATCACTATACATAGTCACAGTAATC--TTTTTTTCTTATTAT
AAGACCTTTTAA-GATCTATTTTCTTAGCA-CTTTCAAAGATGC-AATGCAGTATTATTAACTCTAGTCACCATGCTGT-
-ACATTACATCGCCATAACTTACTTA------------------------------------------------------
--------------------------------------------------------------------------------
---------------------------------------------------------TTTT--ATAGCTGGAAGTTTGTA
CC-TTTGGCCTC---CTTCACACATT-----TCACCCACTCC---CACCCCACCTCTGGCAACCACCAGTCTGTTC-TCT
ATATCTAAGAGCTTGGTTTTGTTTTATGTTGTTTTGTGTTTTGTTCCTTGTTTTTTTTTTTTTTTA---TTTTTTATTTT
TATTTTTTTTT---AACCATTAAGTATTTGCC-ATGAAGTTCATCAAAGTA-TTTAAAACTCTGGC
>Felis_catus
AAAGCACATAAAATAGAT-ACTTGTTACCATTATTATTGAGGA-TGCTTAGAAAACCGAGTG------------------
--------------------------------------------------------------------------------
-----------------------------------------------------TTATTGTTGTTT---------------
-ATAGAGAT----CTGATAT---AAAATTTTATTAGTTTTGGGTGT--CATGACACAATGATTCAATATTTGTGTACATT
GAGAAATGATCATCACCA-AAGCCTAATTAAC--CCCCATCACTGTACATAGTTGTACAAATT--GTTTTTTCTTATTAT
GAGAACTTTTAA-GATTTGTTCTCTTAGCAACGTTCAGATATGC-AGTGCAGTATTACTAAGTATAGTCACCATTCTAT-
-GCATTAAATCCCAGTGACTTATTCA------------------------------------------------------
--------------------------------------------------------------------------------
---------------------------------------------------------TTTT--ATAACTGTAAGTTTGCA
CC-TTTGACCCC---CTTTACCTATT-----TCATCCACTT-----------------------ACCAGTCTGTTC-TCT
GTATCTAAGAGCTTGGTTTGGTTTGGTTTTGTTT-----------------------------------TTGTTCTTTGA
TGTTTTTTTTT---AACTATTAAGTATTTGCC-ATGAAA-TCAT-AAAGTA-TTTAGAACTCTGGC
>Manis_pentadactyla
NNNNNNNNNNNNNNNNNNNNNNNNNNNNNNNNNNNNNNNNNNNNTGCCTAGAAAACCAAACT------------------
--------------------------------------------------------------------------------
---------------------------------------------------TTTTTTTTTTCTTC---------------
-TTTGAGGTACAATTGGCATAT-----------TGGTTTCAGATG---TACAACATAATGGTTTGATATTTGTATACATT
GCAAATTGATCATCACAATACTTGTAGTTACT--GTCTGTCACCTTGCATAATAACAAAAAATATTTTTTTTCTTGTAAT
GAGGACTTTTAA-GATCTACTTTCTTAGCAATTTTCAAATATGC-CATACAATATTATTAACTATAG--ACCCTTCTGT-
-GCATTATATCCCCATGACTTATTTA------------------------------------------------------
--------------------------------------------------------------------------------
---------------------------------------------------------TTTT--GTAACTGGAGTATCTTA
CCATTTGGTCCT---CTTCACCCATT-----TCTCCTGTTTCCTACCCACTGCCTCTGGCACCTATCAGTATATTC-TCT
GTGCCTACGAGCTTGGGGCGGGGGAGTTGTTTAGGTT--------------------------------TTTTTTTCTTT
TTTTTTTTTTA---AACCATTAAGTATTTACC-ATGAAGTTTATCAAAGTA-TTTAAAACTCTGGC
>Sus_scrofa
AAAACAC--TAAATGAGT-ATTTGTTAACATTA---TTGAAGAATGCTCAGAAAACCAAGTG---CATTGTTGCTGTTGT
TGTTGTTTTGGGGGTATACCCAACCGCATGGGAAAGTTCCCAGGTCAGGGATCAAACCTGTGCCACAGCTGTAACCAGAG
CCACAGCGGTGACAACACTTAACCCTTGGAGCCATGAGCGAAGTCCTTTTTTTTTTTTTTTTTAA---------------
-ATTGAGGTGTAGTTAATATAT-AACATTGTGTTTGTTTCAGATG---TACAACATAATGATCCAATAT-TGCAAACATT
GCAAAAGGATCATCCCAGTAAGTCTACTTAAC--ATCCATCCCCCTACATAGTTACAAAACAG--TTTTTTTCTTGTGAT
GAGAACTCTTAA-GACCTACTCT-TTATCAATTTTCAAATAGGC-AGTACAGTATTATTAACTACAGTCACTCTGCTATT
-ACATTACATCCTCAGAACTTATCTG------------------------------------------------------
--------------------------------------------------------------------------------
---------------------------------------------------------TCTT--ATAATTGAAAACATGTA
CCCTTTCACCTCC--CTTCATCCATTTC---TCTCCCACCCTCA-CCCCCTGCTTGTGGCAAC-AAAAATCTTTTC-TAT
ATTCCTTGGAGCTTGTTTT--------------------------------------------------TTTGTTTTGTT
TTTTGTTTTTA---AACTAT-AAAGATTTACCTGTGAAGTTCGTCAGAGTA-TTTAAAACTCTGGT
>Tursiops_truncatus
AAAACAC--TAAATAAAT----ATTTAACATTATTATTGAAGAATGCCTAGAAAACCAAATA------------------
--------------------------------------------------------------------------------
-------------------------------------------------TTGCTTTTTTTTTTAA---------------
-ATTGAGGTATAGTTGATATAT----AGCATATTAGTTTCAGGTG---TAAAACATAATGGTCCAATAT-TGTACACATT
GCAAAATGATCACCACAATAAGTCTACTTAAC--ATCCATCCCCTTACATGGTTACAAAACA---GTTTCTTCTTGTGAT
GAGAACTTTTAA-GATCTACTCTTTTAGCAACTTCCAAATATAC-AATACAGTATTATTAACTATAGTCACCCTGCTGTT
AACATTACATCTCCAGAACGTATCTA------------------------------------------------------
--------------------------------------------------------------------------------
---------------------------------------------------------CCTT--ATAATTGGAAGTTGGTA
CCTTTTGACCCCCTTCTTCATCCATT-----TCTCCCACCCTCA-CCCACTGCTTGCGGCAACGACTAACCTGTTC-TCT
GTATCTATGAGCTTG----------------------------------------------------------TTGTTGT
TGTTTTTTTTA---AACCATCAAGTATTTACC-ATGAAGTTCATCAAAGTA-TTTAAAACTCTGGT
>Equus_caballus
AAATCAA--TCAGTAAAT-ATTTATTAACATTGTTATTGAAGAATACCCGGAAAATCAAGTG------------------
--------------------------------------------------------------------------------
-----------------------------------------------------TTTTT----------------------
--------TATAATTGACATAT-AACGTTATATTAGTTTCAGGTG---CAAAACATAATGATTCCATGTTTGTATACATT
GTGAAATGATCA---CAATAGGTCTAGTTAAC--ATCCGTCACCTTACATAGTTACAAAACTTTCTTTTTTTCTTGTGAT
GAGAACTTCTAA-GATCTACTCTCTTAGAAACTTTCAAGTAGGC-AATACAGTAT---TAACTGTAGTCACCAGGCTGT-
-ACGTTGCATCCCCGTGACTTACTTA------------------------------------------------------
--------------------------------------------------------------------------------
---------------------------------------------------------TTTT--ATAACTGG--GTTTGTA
CCTTTTGACCCC---CTTTACCCATT-----TCTCCCA-------CCGCCTGCCTCTGGAAACCACCAATCTGTTT-TCT
GTATCTATGAGCTTTA---------------------------------------------------------------T
TTTTTTGTTTT---AACCATTAAGTATTTACC-ATGAAGTTCATCAAAGTA-TTTAAAACTCTGGT
>Ceratotherium_simum
AAATCAA--TCGATAAAT-ATTTGTTAATATTACTATTGAAGAATGCCCAAAAAACCAGGTT------------------
--------------------------------------------------------------------------------
---------------------------------------------------------TTTTTTTT---------------
-ATTGAGGTATAATTGACATAT-AACGTTATATTAGTTTTGGGTG---CAAAACATAATGATTCCATATTTGGATACATG
GTGAAATGATCAC------AAGTCTAGTTAAC--ATCTGTTGCCTTACATAGTTACAAAAATTTCTGTTTTTCTTGGGAT
GAGAACT-TTAA-GATCTACTCTCTTAGCAGCTTTCAAATATGC-AATACAGTAT---TAACTATAGTCATCATGCTGT-
-ACATTACATCCCCATGACTTATTTA------------------------------------------------------
--------------------------------------------------------------------------------
---------------------------------------------------------TTTT--ATAACTGGAAGTTTGTA
CCTTTTGACCCC---CTTCACCCATT-----TCTCCCA-------CCCCCTGCCTCTAGAAACCAACAATCTGTTC-TGT
GTATCTATGAGCTTTG---------------------------------------------------------TTTTTCT
TGTTTTATTTT---AACCATTAAGTATTTACC-ATGAAGTTCATCAAAGTA-TTTAAAACTCTGGT
>Myotis_myotis
AAAGCAC--TAAACA--------TTTAACATTATTATTGAAGAATGCCTAGAAAAGCAAGTG------------------
--------------------------------------------------------------------------------
-------------------------------------------------------GTATTTTTAA---------------
-ATTGAGCTATAATTGACATAT-AACATTATATTAATTGCAAGTG---TACAAC---ATGATTCGATATCTGTATACATT
ATGAAATGATCATCACAATAAGTCTAGTTAAC--ATC-ATCACATTACA-------AAAAGTT--TTTTTTTCTTGTGAT
GGGAACTTTTAA-GGTGTACTCTC--AGCAACATTCAAATATGTAAATACAGTATTATTAAGTATAGTCACCATACTGT-
-ACATTGCATCACCATGACTTTTTGTTTAATTGAATTTTAGACAGAGAGAGAGAGAGAGAGAGAGAGAGAGAGAGAGAGA
GAGAGAGAGAGAGAGAGATTGATTTGTTGTTCTACTTATTTATGCATTCTGACTAGGGATGGAACCTGCAACCTTGGCAT
ATCTGGACTATGCTTTAACCAGCTGAGCTACCCAGCCAGGGCATGACTTGTGTGTTTTTTTAAATAATTAGAAGTTTGTA
CCTTGTGACCCTC--CCCCACACACTCCCATTTTACCACTTCC--CATCCCATCTCTGGCAGCTACCAATCCGTTCTTTT
GTATCTCTGAGTTTG---------------------------------------------------------------TT
GGGTTTTTTTA---AGTCATTAAGTATTTACC-ATAAAGTTCATCAAAGTA-TTAAAAACTCTGGT
>Rhinolophus_ferrumequinum
AAAGCAC--TAAGTAAAT-ATTTGATAACATTATTATTGGAGAATGCCTAGGAAAGCAATTT------------------
--------------------------------------------------------------------------------
------------------------------------------------------TATTTTTTTAA---------------
-ATTGAGGTATAATTGACATAT-AACATTATATTAGTTTCAAGTGTACTACAACGTAACGATTCAATATTTGTGTACATT
GTGAAATGATCA---CAATAAATCTAGTTCAC--ATCTGTCACATTACAGG------TAAAAAAATTTCTTACTCGTGAT
GAGAACGTTTAAAGATCTACTCT---AGCAACTTTCAAATATGC-AATACAGTGTTGTTAATGACAGTCACCATGCTGT-
-ACATTATATTTCCAGGACTTNNNNN------------------------------------------------------
--------------------------------------------------------------------------------
---------------------------------------------------------NNNNNNNNNNNNNNNNNNNNNNN
NNNNNNNNNNNNNNNNNNNNNNNNNNNNNNNNNNNNNNNNNNNNNNNNNNNNNNNNNNNNNNNNNNNNNNNNNNNNNNNN
NNNNNNNNNNNNNNN---------------------------------------------------------------NN
NNNNNNNNNNN---NNNNNNNNNNNNNNNNNNNNNNNNNNNNNNNNNNNNNNNNNNNNNNNNNNNN
>Condylura_cristata
AAAGCAC--TAAATAATT-ACTTGTTAACGTTATTTTTGAAGAATGCTTTGAA-----CTTA------------------
--------------------------------------------------------------------------------
---------------------------------------------------------------TT---------------
--------------------------------------------------------------------------------
--------------------------------------------------------------------------------
--------------------------------------------------------------------------------
--------------------------------------------------------------------------------
--------------------------------------------------------------------------------
--------------------------------------------------------------------------------
--------------------------------------------------------------------------------
--------------------------------------------------------------------------------
--------------TACC----ATTATTTACC-ATGAAGTTCATCAAAGTA-TTTAAGACTCTGGT
>Sorex_araneus
AAAGCAC--TTAATTATT-TTTTGTTAACATTATT-TTGAAGAATGCCTAGAAA----TTTA------------------
--------------------------------------------------------------------------------
-----------------------------------------------TTTGTTTTGTTTGTTTGT---------------
--------------------------------------------------------------------------------
--------------------------------------------------------------------------------
--------------------------------------------------------------------------------
--------------------------------------------------------------------------------
--------------------------------------------------------------------------------
--------------------------------------------------------------------------------
--------------------------------------------------------------------------------
--------------------------------------------------------------------------------
--------------TTCCCTGAAGTATCTGCC-ATGAAGTTCATCTAAGTATTTTAAAACTGCACT
>Homo_sapiens
AAAGCAC---TAATAAAT-ATTTCTTAACATTATAATTGAAGAATGACTGGAAAGCCAAGTG------------------
--------------------------------------------------------------------------------
-------------------------------------GGCTTTGTTTTTTGTTTTCTGTTGTTTT---------------
--------------------------------------------------------------------------------
--------------------------------------------------------------------------------
--------------------------------------------------------------------------------
--------------------------------------------------------------------------------
--------------------------------------------------------------------------------
--------------------------------------------------------------------------------
--------------------------------------------------------------------------------
--------------------------------------------------------------------------------
--------------TAACATTAAGTATATACC-ATGGAGTTCATCAAACTATTTAAAAGCTCTGGT


Bat133_LINE

>L1MA9_3END
--------------------------------------------------------------------------------
--------------------------------------------------------------------------------
--------------------------------------------------------------------------------
--------------------------------------------------------------------------------
-------------------TAAGTTCTGGAGATCTAATGTACAGC-ATGGTGACTATAGTTAATAAT---ACTGTATTGT
A-TACTTGAAATTTGCTAAGAGAGTAGATCTTAAGTGTTC-TCACCACACACA---AAAAAATGGTAACTATGTGAGGTG
ATGGATATGTTAATTAGCTTGATTGTGGTAATCATTTCACAATGTATACGTATATCAAAACATCACGTTGTACACCTTAA
ATATATACAATTTTTATTTGTCAATTATACCTCAATAAAGCTGGAAAAA-------------------------------
--------------------------------------------------------
>Canis_familiaris
ATTTTATTTTTC----------------TTGTACATAAATTTTGAACATT---AA-------------------------
--------------------------------------------------------------------------------
--------------------------------------------------------------------------------
--------------------------------------------------------------------------------
------AAGTTCTTTA-----------------GTAAAGTGCAGC-ACAGTGACTATAGTTAATAAC---ACTGTATTGC
A-TGCTTAAAAGCTGCTAAGAGAGTAGATCTTTAAAGATTGTTATGAGGAGAA---AAAAAGT--TAACTATGT--GGTG
ATAA--ATGTTAATTAGACTTATTGTGATGATCATTTTGCAGTATATACAAATATTGAATCATTATGTTGGACACCTGAA
GCTAATGTAATGTTATTATGTCAGCTCTATCTCA------------------AAGAATTCTCTG---CTTTTTATAAATA
CATAATAATTTAGGGGAA--------------------TAAGCCAAGATCAAGAAA
>Felis_catus
ATTTCATTTTTCTTAAAGTTATAGAGATTTGTCxCATAAACTTA-------------------------------------
--------------------------------------------------------------------------------
--------------------------------------------------------------------------------
--------------------------------------------------------------------------------
-----CAAGTTCTTGC------------------TGATGTACAGC-ATGGTGACTACAGTTAATAAT---ACTGTATTGC
A-TATTTGAAAGTTGCTAAGAGCATAGAT----AGAGTTTGTTATCAGGATAA---AAAAATTTATAACTATGT--TGTG
ATAA--ATGTTAACCAGACTTATTGTGGTTATCATTTCATAATATATATAAATATTGAATTATTATATTGTACCCCTGAA
GCTAACATAATGTTTATAAGTCAGCTATATCTCAGAA---------------TAAAGTTCTTTG---CTTTGTATAAATA
CA---TAATTTAGGAGAA--------------------TAAGCCAAGATCAAGAAA
>Manis_pentadactyla
ATTTGATATTTCTTAAGGTTATAGAGAATTATCCATAAACTCTGTACATT---AA-------------------------
--------------------------------------------------------------------------------
--------------------------------------------------------------------------------
--------------------------------------------------------------------------------
------AAGGGCTTTT-----------------ATAATGCACTGC-ATGGTAACTGCA-TTAATAAT---ACTGTATTGC
A-TATCTGAATGTTGCTAAGAGAATAGATCCTAAAAGTTT-TCATCGGAAGAAA--AATGTTTTCTAACTATATATGGTG
ATGG--ATGTTAACTAGACTTATTGTGGTGATCATTTTGCAACATATATAAATATCAAATAATTATGTTGTACAACTGAA
ACTAATGT----TTTATGT-CCAGTTATATATTTTT----------------TAAAGTTCTTTG---CTTCGCATAAATA
CATAATAATTTAGAAGAA--------------------TAAGCCAAGATTGAGATA
>Sus_scrofa
ATTTTATTTTTCTTTAGATTATAGATAATTGCCCATAAACTTTGTACATT---AAAAGTTCTTTAGGAGTTCCTGTCGTG
GCTCAGTGGTTAACAAATCCAACTAGGAACCATGAGGTTGCAGGTTTGAACCCTGGCCTTGCTCAGTGGGTTAAGGATCC
AGTTTTGCCGTGACCTGTGGTGTAGTTTGCAGACACAGCTCAGATCCTGCATTGCTGTGGCTCTGGCATAGGCTGGTGGC
AACAGCTCCGATTAGACCCCTAGCCTGGGAACCTCAATATGCCACAGGAGGGGCCCTATAAAAGGAAAAAAGACCAAAAA
AAAAAAAAGTTATTTG-----------------GCAATGTATAGC-ATAGTGACTAGATTTAATAAT---ATTGTATTGC
ATTATTTGAAAATTGCTGAGAGAGTATATTTTAAAAGTTC-TCACCACAAGAA---AAA-------AAATGCGTGTGGTG
ATGG--ACATTAACTAGATTTACTGAGGTGTTCGTTTCATTATGTAAACAAATACTGAATCATTATGTTGTACACCTGAA
CCTAATATATTGTT-ATATGCTAATTATACCTCAATTTTTTAAAA-------AAAAGTTCCTTG---CTTTGGGTAAATA
CATAATAATTCAGGAGAA--------------------AAAGCCAAGACTGAGAAA
>Bos_taurus
ATTTCATTTTT---AAGATTATAGAGGATTATCCATAAACTTTGTACATT---AA-------------------------
--------------------------------------------------------------------------------
--------------------------------------------------------------------------------
--------------------------------------------------------------------------------
------AAGTTCTTGG-----------------GTGATATGCATC-ATGGTGACTATAGTTAATAGT---ATTATATTAC
A-TATATGAAAATTGCTAAGA--TTATATTTTAAAAGTTC-TCATCACAAGAA---AAAAATGTATAACTATGTATGCAG
ATAG--TCATTAGTTAGATTTATTGTGATGCTCATTTTACTATATAAACAAATATTGAATTAGTATATTGTACACCTGAA
-CTATCATATTGCT-ATATGCTAATTATACCTCATTTTT-------------TAAAGTCCTTTG---ATTTGTGTAAATA
CATAACATTTCAGGAGAC--------------------TAATCCAAGACTAAGAAA
>Equus_caballus
ATTTCATTTTTGTTAAGCTTATAGAGAATTGTCCATAAACTTTGTACATT---AA-------------------------
--------------------------------------------------------------------------------
--------------------------------------------------------------------------------
--------------------------------------------------------------------------------
-----GAAGTTCTTTG-----------------GTAATCTAGGGC-ATGGTGACTACAAGTAATAAT---CCTGTAATGC
A-TATTTAAAAGTTGCTAAGAAAGTAGATCTTAAAAGCTC-TCATCACAAGAAAAGAAAATTTTGTAACTATGTATGTT-
-TGG--ATGTTAACTAGACTTACTTTGGTGCTCATTTCACAGTATATACAAATATCAAATCATTAGGTTGTACACCTGAA
ACTAATATAATGTT-AAATGTCAATAGTACCTCAATAAAAA-----------GAAAATCCTTTG---CTTTGGGTAGACA
CATATTAATTTAGGAGGA--------------------TAAGCCAAGATTGAGAAA
>Tapirus_indicus
ATTTCTTTTTTGTTAAGGTTGTAGAGACTTGCCTATAAACTTTGTACGTT---AA-------------------------
--------------------------------------------------------------------------------
--------------------------------------------------------------------------------
--------------------------------------------------------------------------------
-----AAAGTTCTTTG-----------------CTAATATACAGCAATGGTGACTACAAGTAATAAT---ACTGTAATGC
A-TACTCAAAAGTTGTTAAGAAAGTGGATTGTAAAAGCTT-TCATCACAAGCAAA-AAGTGTTTGTAACTATGTATGTT-
-TGG--ATGTTAACTAGACTTACTGTGGTGATCATGTCACAATATATACAAATATCAAATCATTTTGTCATATACCTGAA
ACTAATATAATGCT-ATATGCCAACTATACCTCAATAAA-------------AAAAGTCCTTTG---CTTTGGATAAATA
CATATTAATTTAGGAGAA--------------------TAAGCCAAGACTGAGAAA
>Myotis_myotis
ATTTTATTTTTCTTAAGGTAATAGAGAATTGACCATAAGCTTTATACATT---AAACGTTATTT----------------
--------------------------------------------------------------------------------
--------------------------------------------------------------------------------
----------------------------------------------------------------GGTAAGAAAAGAATAA
AGAAAAAAGTGATTTG-----------------GTAATGTACAGC-ATGGTGACTACAGTTGATAAT---ACTGTAGTGT
C-TATTTGAAAGTTGCTAA----CTAGATCTTAAAATTT-------ATAAGAA---AAAGTTATAAAAC----TATGGTG
ATGG--ATGTTAAC-----GTATTGTGGTGATCATTTCACAATATATACAAATATCAAAATATTAGGCTGTGCACCTGAA
ACTAATATAATGTT-ATATGTCAATTACACCTAAATTTTTA-----------AAAAGTTATTTG---CTTTGGGTAAATA
CATAGTAATTTAGGAGAA--------------------TAAGCCAAAATTGAGAAA
>Rousettus_aegyptiacus
ATTTCATTTTTCTTAAAATTATAGAGCGTTGTCCATAAACTTTGTACATT---AA-------------------------
--------------------------------------------------------------------------------
--------------------------------------------------------------------------------
--------------------------------------------------------------------------------
------ACGTTCTTTG-----------------GTAAAGTACAGC-ATGGCGACTACAGTTAATAATAACACGGTGTGAC
A-TATTTGAAATTTGCTAAGAAAGTAAATCTTAAAAGTTC-TCATTACAAGAA---AAA---TTATATCTATGTATAGTG
ATGG--------------------------ATCATTTCACAATATATAAAAATATTGA---ATTATGTCATACG-CGGAA
ACTAATATAATGTT---ATGTCAGTTATACCTCAATCTTTAA----------AAAAGTTCTTCG---CTTCG-GTAAATA
CATAAAAATTTAGGAGAA--------------------TGAGTCAAAATTGAGAAA
>Condylura_cristata
ATTCCACTTTTCTTAAGGTAGTAGAGGATTGCCTGCAAATTTTGTGTATA------------------------------
--------------------------------------------------------------------------------
--------------------------------------------------------------------------------
--------------------------------------------------------------------------------
--------------------------------------------------------------------------------
--------------------------------------------------------------------------------
--------------------------------------------------------------------------------
----------------------------------------------------AATCATTCTCGG---TGGTGCGTGAATA
AATGATATCTTTTAAGAA--------------------TAAGACAAAACTGAAAAA
>Sorex_araneus
ATTTCATTTTTCTTACTGTTATAGAGAATTGTCTATAAACTTTGTTCGTT------------------------------
--------------------------------------------------------------------------------
--------------------------------------------------------------------------------
--------------------------------------------------------------------------------
--------------------------------------------------------------------------------
--------------------------------------------------------------------------------
--------------------------------------------------------------------------------
----------------------------------------------------AAAAGTGCTTTA---CTTTGAACAGTTA
TGTAAGAATTTAGGATGC--------------------CAACACAAGATTGAGAAA
>Homo_sapiens
ATTTCATTTTCCTTAAAGTTATAGAGAATAGCCCATAAACTCTGTGCATT------------------------------
--------------------------------------------------------------------------------
--------------------------------------------------------------------------------
--------------------------------------------------------------------------------
--------------------------------------------------------------------------------
--------------------------------------------------------------------------------
--------------------------------------------------------------------------------
----------------------------------------------------AAAAGTTCTTTG---CTTGGGGCAAATA
CATAATAATTTAGAAGAATAAGCTTGGAATGCATCAGCTAAGCCAAGAATGAGAAA


Bat137_LINE

>L1MA9_3END
--------------------------------------------------------------------------------
--------------------------------------------------------------------------------
--------------------------------------------------------------------------------
--------------------------------------------------------------------------------
--------------------------------------------------------------------------------
--------------------------------------------------------------------------------
--------------------------------------------------------------------------------
----------------------------------------------------------------TTTTTCCAGCTTTATT
GAGGTATAATTGACAAATAAAAATTGTATATATTTAAGGTGTACAACGTGATGTTTTGATA-TACGTATA----------
-------------------------------------------CATTGTGAAATGATTACCACAATCAAGCTAATTAACA
TATCCATCACCTCACATAGTTACCAT------------------------------------------------------
------------------TTTTT--TGTGTGTGGTGAGAACACTTAAGATCTACTCTCTTAGCAAATTTCAAGTATACAA
TACAGTATTATTAACTATAGTCACCATGCTGTACATTAGATCTCCAGAACTTATTCATCCTGCATAACTGAAACTTTGTA
CCCTTTGACCAACATCTCCCCATTTCCCCCACCCCCC-------------------------------------------
--------------------------------
>Canis_familiaris
TGGTTACCATATG-TG----------------------------------------------------------------
--------------------------------------------------------------------------------
--------------------------------------------------------------------------------
--------------------------------------------------------------------------------
--AAGGAATTTCGG------------------------------------------------------------------
--------------------------------------------------------------------------------
--------------------------------------------------------------------------------
------------TTTTCTATTTATAAATATATGTCTC-AAAA---TTTCTT---TTTTTCC----------AGTTTCATT
GAGATA----------------------------TAAAGTATACAGAACAATGATTTGACTAAACATAAA----------
---------------------------------------------TTGAGAAATGATTGCCATGATA-----AGTTAAC-
-ATCTATCATCTCATAGAGATACAAAAAGAAGAAGAAGAAGAAGAAGAAGAAGAAGAAGAAGAAGAAGAAGAAAAGGAAA
AAAGAAAAAAAAATGTGGTTATT--CCCTTGTGATAAGAACTCGTAGGCTCTACTCTCTCAACGACTTTCAAATGTGCCA
CTCAGCAGAGTTCATTATAGTCACCATGCTGTACATCACATCCCCAGGACTCACTGA-----TCTCACTGGAACTCTGTA
CCTTTTAACTACTTTCATCTAA-----------------TTCTCTTTTTATTCC---TTTCTCTAATTTTC-CAACAATC
TTAGACGGTGAACCAACCACAGCCTTTGAGGA
>Felis_catus
TTGTTGCCATGTGCCT----------------------------------------------------------------
--------------------------------------------------------------------------------
--------------------------------------------------------------------------------
--------------------------------------------------------------------------------
--GAAGAAGTCTGATTTTCCAATTATTTTAAATGTTTTTTTTTTTTCAACGTTTATTTATTTTTGGGACAGAGAGAGACA
GAGCATGAACGGGGGAGAGGCAGAGAGAGAGGGAGACACAGAATCGGAAACAGGCTCCAGGCTCTGAGCCATCAGCCCAG
AGCCTGACGCGGGGCTCGAACTCCCGGACCGCGAGATCGTGACCTGGCTGAAGTCGGACGCTCAACCGACTGCGCCACCC
AGGCGCCCCTGATTTTCCAATTATAAGTAAACACTTG-AAAA---CTTCTTTCTTTTTTGC----------AGTTTCATT
GAGATACAATTGGCAAAC-AGCACTGT-TAAGTTTAAGATACACAGGACAATGATTTGACT-GACACAGA----------
---------------------------------------------TTGTGAAATGATTACCAT-ATAAGTTTAGTTAAC-
-ATCTGTCCTCTCATACAGATGCAGG-------------------------------------AAAAAAAGGAAAGGAAA
AAGCAAAAAATA----TGTTTTT--TCCTTGCGCTAAGAACCCTTGAGATCTACTCTCTTTGCAACGTTCAGATACGCCA
CACAGCAGAGCTAATTATAGTCATCATG-TGCACATCACATCCCTGGGACTTACCT------TCTAACTGGAAGTTTGTA
CCTTTTAACCACTTGTGTCCAA-----------------TTCTCCTTTGATTCC---TTTCTTTAATTTTT-CAACAGTC
ATAAACGGGG----AGCCACACCCACTCAGGA
>Manis_pentadactyla
TTGTTACCATGTCCCT----------------------------------------------------------------
--------------------------------------------------------------------------------
--------------------------------------------------------------------------------
--------------------------------------------------------------------------------
--GAGGAATTTTGA------------------------------------------------------------------
--------------------------------------------------------------------------------
--------------------------------------------------------------------------------
------------TTTTCTACTTATGAATAAATATCTC--AAA---TCTCTA---TTTTTGC----------AGATTTATT
GAGATAAAATTGACAGAG-AGCACTGTGTAAGTTTAAGGTCTCCAACATAATGATTTGGCT-TATGTATA----------
---------------------------------------------TTGTAAAAAGATTACCAAAGTAAATTTAGTTAAT-
-ATCCATCATATTGTATAGGTATAAA-----------------------------------------------AAAGGAA
AGAGAAAAAATG----TGTTTTCTTTCTTTGTGATGAGAACCCTTAAAATCTATT--------AACTTTC--ATATACCA
CACAGCAATGCTAACTATAA-CATCATCTTGCACATTACCTCCCTTGAACTTACGTATCT--TATAACCAGAAGCTTGTA
ACTTTTGGCCTCCTTTGTCTAA-----------------TTTTTTTTCTATTCC---CTTCTTTAATTTTC-TAAAAGTC
TTAAACTTTG----AACCACAACTATTCATGA
>Sus_scrofa
TTGTTACTGTTTGCCTAAAGAATTTTGATTTTCCTGTGGTTGCCAAGGAGGAGGGGAAGGGAGTGGGATTCATTGGGAGC
TTGGGGTTAATAGAAAACTATTGCCTTTGGAAAGGATAAGCAATGAGATCCTGCTGTATAGCACTGGGAACTATACCTAG
TCACTTACCATGGAGCATGATAATGTGAGAAAAAGAATGTATATGTGTATGTGTGACTGGGTCACCTTGCTGTACAACAG
AAAATTGACAGAACATTGTAAACCAGCTATGATGGAAAAAATAGAAATCACTAAAAAGATAAATAAAAAACACTGAAAAA
AAAAAGAATTTTGA------------------------------------------------------------------
--------------------------------------------------------------------------------
--------------------------------------------------------------------------------
------------TTTTCCATTTGTGAGTAAATACCTT-AAAT---CTCTTTT--TTTCCCC----------AGGGTTATT
GAGATATAGTTGACATAT-AGCATTGTGTAAGTTT--------------AATGAATTGACT-TACAAATA----------
---------------------------------------------TTGAGAAACGACTACCACAATAAGTTTAGTTAAC-
-AGCCATCATCTCGAATAGATACCAAC--------------------------CACTCCCCCC-----------------
-----AAAAAAG----CGTTTAT--TCATTGTGATGAGAACCCTTAGAATTTACTCTC-----AACTTTCAAATATACTG
TACAGCAGTGC-AACAATAGTCTTCATGTTGTA-ATTACATGTCTAGTCCTTATTTATAT--TATAACTGCAAGTTTGTA
CCTTTTGACTACCTTCATCAAA-----------------TTC---------------TTCCTTCAATTTTC-TAAACATC
TTAAACTGTG----AACCAGAACCATTCACAA
>Bos_taurus
TTGTTATCACATGGCT----------------------------------------------------------------
--------------------------------------------------------------------------------
--------------------------------------------------------------------------------
--------------------------------------------------------------------------------
--GAAGAACTTTGA------------------------------------------------------------------
--------------------------------------------------------------------------------
--------------------------------------------------------------------------------
------------TTTTCCATGTATGAATAAATAACTT-AAAA---TTTTCTT--TTCCCCC----------AGTTTTATT
CAGATATAGTTAACATAC-AGCAC----TAAGTTT---------TTTAAAAAAAATTTACT-TACAAATA----------
---------------------------------------------TTGTGAAATGATTAACACAATAAGTTTAGTTAAC-
-ATCCATTATCTCATGTAGATATCCC------------------------------------------------------
---TCAAAGAAG----CTTTTTT--CCCTTGTGATGAGAACTCCTAGGATTTACTTTCTGGACAACTTTCAAATATAACA
TACGGCAGTGC-AACTACAGTCTTCATGTTGTA-ACTATATTTCTAGTACTTATT-------TATAACT-----------
--TTTTGACTACCTTTATCCAA-----------------TTCTCTTTTTATTCC---TTTCTTTAATTTTC-TAAATGTC
TAAAACTGTG----AATCACAACTATTTATGA
>Equus_caballus
TTGCTACCACGTGCCT----------------------------------------------------------------
--------------------------------------------------------------------------------
--------------------------------------------------------------------------------
--------------------------------------------------------------------------------
--GAAGAA------------------------------------------------------------------------
--------------------------------------------------------------------------------
--------------------------------------------------------------------------------
-------------TTTCCGTTTATGAATAAATACCTT-AAAA---TCTCTT---TTTTCCC----------AGTTTTATG
GAGATATAATTGACACAC-ACTGCTG--CAAGTTTAAGGCGTGCGGCATAATGACTTGCCT-TACACACA----------
---------------------------------------------CTGTAAAATGGTTACCACGAAAGGTTTAGCTGAC-
-ATCCGTCATCTCACATAGATACGAA-----------------------------------------------AAGAGAA
AAGGAGAAAAAG----GTTTTTC--TCTTTGTGAGGAGAGCTGTTAGGATCTGCTCTCTCAACAACTTTCCCATTTACTA
TAGCTCAGTGTTAAC--TAGTCATCATGCTGGGCATCACATCCCCAGTACTAATTTATCC--CGTAACTGGAAGTTTGTA
CCTTTCAGCAACCTTCATCCAT-----------------TTCTCTTTGTATTCC---TTTTTTAAATTTTC-TGAAAGTC
TTAAACTGTG----GGCCACTACCATGCATGG
>Ceratotherium_simum
TTGCTACCAAGTGCCT----------------------------------------------------------------
--------------------------------------------------------------------------------
--------------------------------------------------------------------------------
--------------------------------------------------------------------------------
--GAAGAA------------------------------------------------------------------------
--------------------------------------------------------------------------------
--------------------------------------------------------------------------------
-------------TTTCCATTTATGAATAAATACCTC-AAAA---TCTCT----TTTTTCA----------AGTTTTATG
AAGATGTAATTGGCATAC-AGCACTG--TAAGTTTAAGGTGTACGGTGTAACGACTTGACT-TACAGATA----------
---------------------------------------------CTGTGAAATGATTACCACAATAGATTTAGTTGCC-
-ATCCATCATCTCATATAGATACAAA-----------------------------------------------AAAAGAC
AAAGAAAAAAAA----AATTTTC--TCCTTGTGATGAGAACTCTTAGGATCTGCTGTCTTAACAACTTTCCTGTGGATCA
TACAGTAGTGTTAA-TGTAGTCCTCATGCTGTACATCACATCCCCAGTACTAACTCATCT--CATAACTGGAAGTTTGTA
CCTTTTGACCTCTTTCATCCAC-----------------TTCTCTTTTTATTCC---TTTTTTTAATTTTG-TAAAAGTC
TTAAACTGTG----AACTACAACTATGCATGG
>Myotis_myotis
TTGTTACCATGTGCCT----------------------------------------------------------------
--------------------------------------------------------------------------------
--------------------------------------------------------------------------------
--------------------------------------------------------------------------------
--GAAGAGTTTTGA------------------------------------------------------------------
--------------------------------------------------------------------------------
--------------------------------------------------------------------------------
------------TTTTCCATTTATGAATAAATACCTGAAAAA---TCTCTTTTTTTTTTCT----------GGGTTTCTT
AAGCTATAATGGACATAT-AGCACTGTGTAAGTTTAAGGTGTAAGGCATAATAATTTGACT-TACATATA----------
---------------------------------------------CTGTGAAATGATTACCAAAATAAATTTAGTTAAC-
-ATTTATCACATCCTATAGATACAAA---------------------------------------------------GAA
AAGAAAAAGAAT----TTGTTTTCCTCCTTGTAATGAGTACTCTTA-GATTTACT--CTTAACAACTTTCAAATATGTCA
CACAGCAGTGTTAAATATAGCCATCATGTTGTACATTACATCCCCATGACT-----------TATAACCAGAAATTTGTA
TCTTTTGACCACCTTCATCGTA-----------------TTCTCTTTGTGTTCC---CTCCTTTACCTTTC-TGACACTC
ATAAACTGTG----AACCACAGCTATTCATGA
>Rousettus_aegyptiacus
TTGTTACCATGTGCCT----------------------------------------------------------------
--------------------------------------------------------------------------------
--------------------------------------------------------------------------------
--------------------------------------------------------------------------------
--GAAGAATTTTGA------------------------------------------------------------------
--------------------------------------------------------------------------------
--------------------------------------------------------------------------------
------------TTTTCCATGTGTAAATAAATACCTT-TAAA---TCTCTT---TTTT-CC----------AGTTTTCCT
GAACTGTAATGGACATAC-AGCACTGTTTAAGTTTAAGATACACAGCATAATGATTTGACT-TACATATATTAAGGCAAA
AGATTTATACAATCCAAAGAAAAACCAGAGCATGACTTACATATTTTGTGAAGTGATTACCAAAATAAATTTAGTTAAC-
-ATTTATCATGTCATATAGATATAAA----------------------------------------------AAAAAGAA
AAAGAAAAAAAA----TATTTTT--TCCTTGAAATGAGAACTTTTAAGATCTGCCCTCTTAATGTCTTTCAAATATAGCT
CACGGCAGTGTTAACGACAGCCACCACATTATACATTACATCCCT-GCACTTATTTGTCT--TATAACCGGATGTTTGTG
CCTTTTGACCATCTTCATCTAA-----------------TTCTCTTTGTATTCC---CTCCTTTAATTCTC-TAAAAATC
TTAAACTGTG----AACCACATCGAGTCATGA
>Condylura_cristata
CTGTTACATTGTACCT----------------------------------------------------------------
--------------------------------------------------------------------------------
--------------------------------------------------------------------------------
--------------------------------------------------------------------------------
--GAAGAATGTGAA------------------------------------------------------------------
--------------------------------------------------------------------------------
--------------------------------------------------------------------------------
------------TATTTCATTTATGAACAGTTATCTT-AAAA---TTGCCT---TTATGTC-------------------
--------------------------------------------------------------------------------
--------------------------------------------------------------------------------
--------------------------------------------------------------------------------
--------------------------------------------------------------------------------
--------------------------------------------------------------------------------
---------------------------------------------------------TGTCTTCAATTTTC-TAAAACTC
TTCAAATGGG----AATCAAGG---TTCCTGG
>Erinaceus_europaeus
TTGTTAC-ATGTGCTT----------------------------------------------------------------
--------------------------------------------------------------------------------
--------------------------------------------------------------------------------
--------------------------------------------------------------------------------
--AAATAATTTGAAT-----------------------------------------------------------------
--------------------------------------------------------------------------------
--------------------------------------------------------------------------------
------------TTTTCCATTTATAAAAAAATACTTT-AAAA---CACCTTT--TTGTACC-------------------
--------------------------------------------------------------------------------
--------------------------------------------------------------------------------
--------------------------------------------------------------------------------
--------------------------------------------------------------------------------
--------------------------------------------------------------------------------
---------------------------------------------------------TATCTTTAATTTTCTTAAAACTC
TTAAAATGT-----AACCACAACTATTCATAA
>Homo_sapiens
CTGTTGGCACGTGCCT----------------------------------------------------------------
--------------------------------------------------------------------------------
--------------------------------------------------------------------------------
--------------------------------------------------------------------------------
--GAAGAATTTTGA------------------------------------------------------------------
--------------------------------------------------------------------------------
--------------------------------------------------------------------------------
------------TTTTGCATTTTTGAATAAATGGCTT-AACA---TCCCTTT--TTATTCC-------------------
--------------------------------------------------------------------------------
--------------------------------------------------------------------------------
--------------------------------------------------------------------------------
--------------------------------------------------------------------------------
--------------------------------------------------------------------------------
---------------------------------------------------------TATCTTTAACTTTC-TAACAATC
TTAAACTGTG--------ACCACTATTCATGA


Bat141_LINE

>L1MA9_3END
--------------------------------------------------------------------------------
--------------------------------------------------------------------------------
--------------------------------------------------------------------------------
-----------------------------------------------------------------------AAAATGGTA
ACTATGTGAGGTGATGGATATGTTAAT---TAGCTTGATTGTGGTAATCATTTCACAATGTATAC---------------
-GTATATCAAAACA------------------------------------------------------------------
--------------------------------------------------------------------------------
--------------------------------------------------------------------------------
-------------TCACGTTGTACACCTTAAATATATACAATTTTTATTTGTCAATTATACCTCAATAAAGCTGGAAAAA
--------------------------------------------------------------------------------
---------
>Canis_familiaris
TGT------CTTTTTTAATGATAATAACTTTC------------------------------------------------
--------------------------------------------------------------------------------
--------------------------------------------------------------------------------
------------------TTAAAATCTTGGAAAGCATGGCTT----TAA---AAAA-----ACAAGTT------------
------GGCAGTGACAGATGT--TACC---TAGACTTTCTG-GGTGATCCTTTCATAATATATAC---------------
-AAATACTGAATCA------------------------------------------------------------------
--------------------------------------------------------------------------------
--------------------------------------------------------------------------------
-------------TTATGTTGTACATCTGAAACTAATACAA-TACTATAAGTC---TGTATCTCA-ATTTTTTTAAAAGG
---GGGGAGGTT---AG----GTAAATCCTCAAGCAAATGTCCCTGTGCTTCTGGCGCAGCT--GAGTCTCATCCCC--T
AGAACCATC
>Felis_catus
CGTAT-----TTTTCTAATTAGAATAACTTGCCTGTTTTTAATGTATATTTTGAGAGAGAGAGAAAGAGAGAGAGAGAGA
GACAGTGCAAGTTGGGGAGGGGCAGAGAGGGAAAGAGAGAATCCCAAGCAGGCTCCACATTTTCAGTGCAGAGCCTGATG
TGGGGCTCGATCCCACGAACCCTGAGATCATGACCTGAACTGAGATCAAGAGTCAGACGCTTAACCGACTGAGCCACCCA
GGGGCCCTGAGAATAACTTTAATATCTTAGAAAGCTTGGCTT----AAA---AAAA----AAAATGTT------------
------AGCAGTGA------------C---TAGACTTTGTG-AGTCATCGCTTTGCAATATATAC---------------
-AAATATCCAATCATGGGGCGCCTGGGTGGCTCAGTCGGTTGGGCGTCCGACTTCGGCTCAGGTCATGATCTCGCGGTCC
GTGAGTTCGAGCCCCGCATCGGGCTCTGTGCTGCCAGCTCAGAGCCCGGAGCCTGCTTCGGATTCTGTGTCTCCCTCTCT
TTCTGCCCCTCCCCTGCTCATGTTCTGTCTCTCTCTGTCTCAAAAATAAATAAAAACATTAAAAAAATTAAAAACAAAAC
AAATATCCAATCGTTACGTTGTACACCTGAAACTAAGACGA-TGTGATATGTC---TGTATCTCA-ATTAAAAACAAGAG
---AAAAAAGTT---GG----GTAAATCCTCCAGCAAATGTCCACGTACTTCCAGCACAGCT----GTCTCATCCCC-TT
AGAACCATC
>Manis_pentadactyla
TGTACTTA-CTTTTCTCACGGGAATAGCATTC------------------------------------------------
--------------------------------------------------------------------------------
--------------------------------------------------------------------------------
------------------TTAAAATCCTGGAA-GCATGACTT----TAA---AAAA-----------A------------
------GTTGGTGTTAGATGT--TAAC---TAGACTTGGGGTGGTGAATATATACATATATATACTCGAATATATATTCG
AATATATCGAATCA------------------------------------------------------------------
--------------------------------------------------------------------------------
--------------------------------------------------------------------------------
-------------CTATGTTTTATAACTGAAAGTAATGTAA-TGTTATGTATCAATAATACCCCA-AT------------
---AAAAAAAAT---GG----ATAAATCTTCAAGTAACTGGCCATTTACC-CTGGCTCAGCT--------CATCTCCATT
AGAACCATC
>Sus_scrofa
TGTCTTCGGCTT------------TAACTTTC------------------------------------------------
--------------------------------------------------------------------------------
--------------------------------------------------------------------------------
------------------TTAAAATCTTGGAAAGCGTGGCTT----GAA---AAAA---------CTT------------
------GGCAGGGACAGGTGG--TAACAGGTAGAATTACGGTGGTAATCATTTTTCAATAGAGGC---------------
-GGATACTGAATCA------------------------------------------------------------------
--------------------------------------------------------------------------------
--------------------------------------------------------------------------------
-------------TTCTGCCGAACACCTGAAACATACGCAA-TGTTATATGTCAATCACATCTCACGTTTTGTTTTGTTT
---GGTTAAGTT---GG----GTAAATCCTCAAGCAAATGCCCACTCACCTCTGGCCCAGGTCTGAGTCTCATTCCTTTT
AGAATCATC
>Tursiops_truncatus
TGTATTTGACTTTCCCAATGGGAATAACTTTC------------------------------------------------
--------------------------------------------------------------------------------
--------------------------------------------------------------------------------
------------------TTAAAATCTTGGAAAGCGTGGCTT----AAA---AATG----------GT------------
------GGCTCTGATGGGTAT--TAAC---TAGACTTATTGTGGTGATCTTTTTGCAGTATATGC---------------
-AAATATCGAATCT------------------------------------------------------------------
--------------------------------------------------------------------------------
--------------------------------------------------------------------------------
-------------TTATGTCGTACACCTAAAACTAATGCAA-TATTATATGTCAATTATATCTCA-ATTTTATTTTT---
---AAG----TT---GG----GTAAACCCTCAAGCAAATGTCCATTCACAACTGGCTCAGCTCTGAGTCTCATTCCCTTT
AGAACAATC
>Equus_caballus
TGTATCTGGCTATTCTAATGGAAATAACTTTC------------------------------------------------
--------------------------------------------------------------------------------
--------------------------------------------------------------------------------
------------------TTAAAATCTTGGAAACCAAAGTTT----AAA---AAAA-------AAGTT------------
------GTTGGTGAAGGATGT--TATC---TAGACTT---GTTGAGATCATTTCACAACATACAC---------------
-AAATATC-AATCA------------------------------------------------------------------
--------------------------------------------------------------------------------
--------------------------------------------------------------------------------
-------------TTATGTTGCACACCTAAAACTAATATAA-CGTTA---------TATATCTCA-AAAGA---------
---AGAAAAGTT---GA----GTAAATCCCCAAGTGAATGTCCATTTACCTCTGGCTCAGCCCTGAGTCTGATCAGCTTT
AGAACCCTC
>Ceratotherium_simum
TGTATCTGGCTTTTCCAATGGAAATAGCTTTC------------------------------------------------
--------------------------------------------------------------------------------
--------------------------------------------------------------------------------
------------------TTAAAATCTTGGAAAGCATAGGTT----AAA---AAAA--------AGTT------------
------GGTGGTGAAGGATGT--TAAC---TAAAGTT------GTGATTATTTCACAATATATAC---------------
-GAATATCAAATCA------------------------------------------------------------------
--------------------------------------------------------------------------------
--------------------------------------------------------------------------------
-------------TTATGTTGTACACCTAAAACTAATATAA--------TGTCAATTATATCTCA-ATTAAAA-------
---AAAAATGTT---GA----ATAAATCCCCAAGTAAATGTCCATTTACATCCGGCTCAGCTCTGAGTTTCGTCCCCTTT
ACAGCCATC
>Myotis_myotis
TGTATTTGGCTCTTCTAATGAAAATAACTTTC------------------------------------------------
--------------------------------------------------------------------------------
--------------------------------------------------------------------------------
------------------TTAAAATCTTGGAAGGCACGGCTT----AAA---AACA---------CTT------------
------GGCAGTAATGGATGTGACCAC---TGTGTATATTGTGGTAATAATTTCACAGTATACAC---------------
-AGTTATCAGATCA------------------------------------------------------------------
--------------------------------------------------------------------------------
--------------------------------------------------------------------------------
-------------TTATGTTGTACACCTGAAACTAATATAA------TATGTCAATTACTTATCT-TTTT----------
---AAG----TT---GG----GTAAGTACTCAAGTAAATGTCTATTTACCTCTGGCTCAGCTGTGAGCCTCATCCCCTTT
AAAACCATC
>Rousettus_aegyptiacus
TATATTTGGCTCTTCTAATGGGAATAACTTCC------------------------------------------------
--------------------------------------------------------------------------------
--------------------------------------------------------------------------------
------------------TTAAAATCTTGGAA-GCGTGACTT----AAG---AAAA---------GTT------------
------GGCAGCAGGGAATGT--TGAC---TAGACTTCTTGTGGTGGTCATTTCACAACATGTAC---------------
-AAACATCAAGTCA------------------------------------------------------------------
--------------------------------------------------------------------------------
--------------------------------------------------------------------------------
-------------TTATGTCATAGACCTACAACCAACATAA-TGTTATACGTCGATTATATCTCA-ATTTTTTTT-----
---TAAAGAATT---GG----GTAGGTCCTCAAGGAAATATCTGTTTACCTCTGACTCG---------------------
----CCATC
>Condylura_cristata
CATACTTGGATTTT----------TAACT--C------------------------------------------------
--------------------------------------------------------------------------------
--------------------------------------------------------------------------------
------------------TTAAAATTTTAGAAAGTGTGGTATACAAAAA---AATCACTGAAA---TT------------
--------------------------------------------------------------------------------
--------------------------------------------------------------------------------
--------------------------------------------------------------------------------
--------------------------------------------------------------------------------
--------------------------------------------------------------------------------
---------------ACCACTACAGTTCTTCAAGTTCACGTCCATTTACCTCTGGTTCAGCTCTAAATCTCATC------
----CCATT
>Uropsilus_gracilis
TGTACTTGGATTTTTAAAAGG-AATAACTTTC------------------------------------------------
--------------------------------------------------------------------------------
--------------------------------------------------------------------------------
------------------TTAAAATTTTGGAAATCATGATATACCAAAA---AGT-GTTGAAC---TT------------
--------------------------------------------------------------------------------
--------------------------------------------------------------------------------
--------------------------------------------------------------------------------
--------------------------------------------------------------------------------
--------------------------------------------------------------------------------
---------------ACCAACACAATTCTTCAAGTAAATGTTTATTCATCTCTGGTTTAGCTCTGAATCTCATC------
----CAGTC
>Homo_sapiens
TATATTTGGCTTTTCTAATGGGAATGACTTTC------------------------------------------------
--------------------------------------------------------------------------------
--------------------------------------------------------------------------------
------------------TTAAAGTCTTGGAAAGCATGGTTTCAAAAAA---AAAAAAAGTCAGACTT------------
--------------------------------------------------------------------------------
--------------------------------------------------------------------------------
--------------------------------------------------------------------------------
--------------------------------------------------------------------------------
--------------------------------------------------------------------------------
---------------ACTGCCACTGTTCTTCAAGTAAACCTCCATTCACC-CCAGCTCAGCTGTGAGTC---TCTCCTTT
AGGACTGTC


Bat143_LINE

>L1MA9_3END
------------------------------------------------------------------------TTTTTCCA
GCTTTATTGAGGTATAATTGACAAATAAA----AATTGTATATATTTAAGGTGTACAACGTGATGTTTTGATATACGTAT
ACATTGTGAAATGATTA-CCACAATCAAGCTAATTAACATATCCATCACCTCACATAGTTACCA------TTTTTTTGTG
TGT--GGTGAGAACACTTAAGATCTACTCTCTTAGCAAATTTCAAGTATACAATACAGTATTATTAACTATAGTCACCAT
GCTGTACATTAGATCTCCAGAACTT-ATTCATCCTGCATAACTGAAACTTTGTACCCTTTGACCAA--------------
------------------------------------------------------------
>Canis_familiaris
CACCCTGAATTAGTCAGACATTCTCTCTCAGCACATGACTTCTACCATAT---ATGCATCCATTGATAT-------ATTT
TTTTAATTGAGATAGAATTGACATATAAC-----ACTGTATTCATTTCAGGTGTACAATTTAATGTTTCAATGTTTGTAT
ATATTGTGAAATGATCA---------TGTCTCATTAAC--TTCTATCACTATACATGGTTACGATT--TTTTTCTCTTTT
TGT--GTTGAGAACTTAGAAGAT-TAGCGTCGTAGCAATTTTCAAATATACGTTACAATATTCTTAACTGCAGTCACTAT
GCTATACATTACATCCCTGGGACTT-GTTTATTTT--ATATCTGGAAGTTTG-----------------ATGCATCCATC
TATTT---ATTGGATTCATATTCACTGGGTCCTAACTATCTTTT--GCTTAGGCTCATCA
>Felis_catus
CACCCTGAAGTAGTCA-ACATTCTCTCTCAGTGCAGGACTTCTCCCGTGT---ATGCACCCATTGATGT-------ATTT
-TTTAATTGGCTTATAATTGACATAGAAC-----TCTGTATCAGTGTCAGGTGTACAACATCATGATTTAGTATTTGTCT
ATATTGTGAAATGATAA---------TGTCTCATTAAT--ATCTATCACAATACATGGTTACAATT--TTCTTTCTCTTT
TGT--GTTGAGAACTTATAAGATCTAGTCTCTTGGCAA-TTTCAAATATACATTACAGTTTTATTAACTATAGTCATTAT
GCTGTACATTACACTCCCAGGACTT-ATTTATTTT--ATAACTGGAAGTTTG------------------TGCATCAATA
TATTT---ATTGGTTTCATATTCATTTGGTTGTAACTATCTTTG--GCTTACGCTTCTCC
>Manis_pentadactyla
CACCCTGAAGCAGTCA-ACATTCTCTCTCAAAACATGACTTCCTCCATGC---ATCAATCCACTTATTT-------ACTC
CTTTAAATGAGATGTAATTGACATATAAC-----ATTATGTTAATTTCACATGTGTAATATAATGATTTGATATTTGTGT
AT-CTGCAAGACAATCA-CCACAATAAGCATAGTTAAC--ATTTGTCACCATAC--GGTTACTATT--TTTTTCTCTTTT
TGT-----GAGAACTCATCCCATCTACTCTTTTAGCAACTTTCAAATAGAAAGTACAGTATAATTAACTATAGTCACCAT
GCTGTGCATTACATCCCCAAGACTT-ATTAATTTT--ATAACTGGAAGTTTG-----------------GGGCATCCATT
AATTT---AATGGTTTCATATTCACCTGG----GCCTGTCTTTT--GCCTTGGCTTGTCA
>Sus_scrofa
TACTCCAAATTAGTTA-GCCTTCTCTCTCAAAGCCTGGTTTCCTCCATGG---ATGCACTCAATTATTT-------GTTT
GTTTTATTGAGATACCACTGAGCAATAAC-----AGTATATTAGTTTCAGGGATATGACATGATGACTCA-TGTTTCTAG
ATGTTGCAAAGTGATCA----CAGTAAGTCTAGTTAAC--ATCCCTCATCATACATAGTTACAAAATGTTTTTTTCTCTT
TCTTTGATGAGAGCTTCAAATATCTACTCTC--AGAAACTTTCCCATATACAATATCGTATTATTAACTGTAGTCATCAT
GCTGCACATTAGGTCCCCAGGATTT-ATTTATTTT--ATAACTGGAAGTTTG-----------------CTGCACCCATT
TGTTT---ATGGGCTTCCTGTTCATTAGG----GCCTATCCTTT--GCTTCACCTTGGCA
>Tursiops_truncatus
----------TAGTCA-ACATTCTCTCTCAAAGCACGGTTTCCTCCATGG---ATGCATTCACTTATTT-------ATTT
ATTTTATTGAGATATAATTGACCTATAAC-----ATTATATTAGTTTCAGGTACACAACATAATGATTCA-TATTTCTAT
ATATTGCAAAATGATCA-CAACTATAAGTCTAGTTAAC--GTCCATCATCGTACATAGTTACAATT--GTTTTCTCTTTT
TGT--GATGA--ACCTTAAAGATCTACTCTCTTAGCGACTTTCAGTTATACAATACAGTGTTATTAACTATAGTCATCAT
GCTGTACCTTATGTCCCCAGGACTTAATTTATTTT--ATAACTGGAAGTTGG-----------------GTGTATCCATT
TGTTT---ATTGGCTTCATATTCCTTTGGGTCTGACTATCTCTT--GCTTTGCCTTGGTG
>Equus_caballus
CACCCTGAATTAGTCA-ACATTCTCTCTCAAAGCATGACTTCTTCCATGT---ATGCATCCATTTATTT-------ATTT
-TTTTACTGAGATATAATTGACATATAACATACAATTATGTTAGTTTCAGGTATGCAATATAATGATTCAGTATTTGTAT
ATATTGTGAAATGGCCT-CCACAATGGGTCTAGTTAAC--ATCTGTCACCATACGTACTTAAAAAA---TTGTGTGTGTG
TGT--GATGAGAACTTTTGAGATCTACTCTCTTAACAACTTTCCAATATACAATATAGTATTATTAACTATAGTCACCAT
AATGTACCTTACATCCCCAGGACTT-ATTTATTTT--GTAACTAGGAGTTCG-----------------ATGCATCCATT
TATCT---ATTGGTTTCATAGTCAT-------TGACTAGCTTTT--GCTCTGTCTTGTCA
>Ceratotherium_simum
CACCCTGAATTAGTCA-ACATTCTCTCTCAAAGCATGACTTCTTCCATGT---ATGCATCTATTTGTTT-----------
--TTTATTGAGATATAATTGACATGTAACATATAATTATGTTAGTTTCAGGTATACAACATAATGATTCAATATTTGTGT
ATATGGCAAAACGATCA----CAATAAGTCTAGTTAAC--ATCCATCACCACACATAGTTACAAAA---TTGTGTGTGTG
TGT--GATGAGAACTTTTAAGATCTACTCTTTTAGCCACTTTCCAATATACAATACAGTATTATTAACTATAGTCACCAT
GCTATACGTTACATCCCCAGGACTT-ATTTATTTT--GTAACTGGAAGTTTG-----------------ATGCATCCATT
TATTT---ATTGGTTTCATATTCATT-------GACTAGCTTGT--GCTTTGTCTTGTCA
>Myotis_myotis
CACCCTGACTTAGTCA-ACATTTCCTCTCCAAGTATGACTCCCTCTATTC---ATTCAT-------TTT-----------
-TTAAATTGAGATATAATTGACATATAAC-----ATTATATTAGTTTCAGGTGTACAACATAATGTTTCAATATTTGTAT
ATATTACAAAATGATCACCCATAATGAGTCTAATTAAC--CTCCATCACCACATATAGTGACGAAA---TTCTGTGTGTG
TGTAAGATGAGGACTTTTAAGATCTAATCTCTTAGCAACTTTCAAATGTACAATACAGTAAAGTTAACTACAGTTACTAC
GCTTTACATTTATCCTCCAGGAC---ATGTATTTA--ATGACTGGAAGTTCA-----------------ATTCATCCATT
TATTT---GTTGGTTTTGTATTCACTTGG----GCCTGTCTTTT--GCTTTGGCTTGTCC
>Rousettus_aegyptiacus
CACCCTGACTTAGTCA-ACATTTTCTCTCAGAGTGTGATTTCCTCCATGT---ATGCATTCATTCACTT-----------
-TTTTATTAAGATATAATTGACATATAAC-----TTTATATTAGTTTCAGATGGACAACATAATGATTCAATATTTGTAT
ATATTGCTAAATAATCA-CCATAATGAGTCTAATTAAC--ATTCATCGCCGCACATAGTTAACGAA--ATTT----TGCA
TGT--GATGAGAACTTTTAAGATCTACTCTCTTAGCAACTTTCCAATATATGATACA---TTATTAACTGTAGTCACAAT
GATGTACATTTGATTGCCAGG-------------------ACTGGAAGTTTG-----------------ATATATCCATT
TACTT---ATTGGCTTCCTATTTTTTG-----TGTCTATCTTTT--GATTTGGCTTGCCA
>Condylura_cristata
CACCCAGAATTCATCA--AATTTTCTCTCAAAGCATAAATGTC-CTATAG------------------------------
--------------------------------------------------------------------------------
--------------------------------------------------------------------------------
--------------------------------------------------------------------------------
---------------------------------------------------------------------AATCACCCATT
TATTT---ACTGTTTTCATATTCATTTGGAGCTAAATGTCATTT--GCTTTGGCTTGTCA
>Erinaceus_europaeus
CAA--TATATTTGTCA-CTGTTTTCTCTCAGAGCACAACTTCCTCTATGT------------------------------
--------------------------------------------------------------------------------
--------------------------------------------------------------------------------
--------------------------------------------------------------------------------
---------------------------------------------------------------------TTATATCTACT
CACTT---ATTGATTTTGTATTCTTCTGGTCCTAGAGATCCAAGAAGCTCTGGCTTCATG
>Homo_sapiens
CACCCTGAATTCCTCA-ATCTTCCCTCTCAAAGTATGACTCCTTCCACGT------------------------------
--------------------------------------------------------------------------------
--------------------------------------------------------------------------------
--------------------------------------------------------------------------------
---------------------------------------------------------------------ATCCATCCATT
TATTG---ATTGGTTTTCTATTCATTTGGCC--------CTTTT--GTTGTGTCTTGACA


Bat146_LINE

>L1MA9_3END
---------------------------------------------------------------------------TTTTT
CCAGCTTTATTGAGGTATAATTGACAAATAAAAATTGTATATATTTAAGGTGTACAACGTGATGTTTTGAT-ATACGTAT
ACATTGTGAAATGATTACCACAATCAAGCTAA------------TTAACATATCCATCACCTCACATAGTTACCATTTTT
TTGTGTGTGGTGAGAACAC-TTAAGATCTACTCTCTTAGCAAATTTCAAGTATACAATACAGTATTATTAACTATAGTCA
CCA-----------------------------------------------------------------------------
----------
>Canis_familiaris
TCTTTCCAGCCATACAAGATTATT-GTAATGATTGAAAGAGGTCATGTATG---TAGAAGCACTTTTT------------
-ATTTTTTATTGGGATATGTTCAACATATA-GTGTTGTATAAATTTAAGGTGTACCACATGTTGATTTGAT-TCATTGAA
AT-TTGGAACATGATGGCTCTTGTAGCAATAG------------T----ACTTCTATCACATCATATGAG---CATTTCT
TTTTA---GGTAGAAATAA-TTAAGATAGTGTCTCTTAGCACATTTGAGGGTTCTCATGCAACATTGC------------
------TAGAAGCACTTTTTTTT---AAACAGCAAAGAGATTTTAAAGGTGTATGGTAAT----------ACTCTTAT--
AAATCGA-TG
>Felis_catus
TCTTGACAGCCACGTGAGATTATT-GTAACGATTAAATGAGGTCATGTGTA---TAGAAACACTTTGC--------ATTT
TATTTTTTATTGGGATATGTTTGACACACA-GCAGTGTATAAATTTAAGGTGTACAACACGTTGATTTGGT-ACGCGGAT
AT-TTGGAACACGATTGCCATTGTAGCAGCAG------------TCAGCACCTCTGTCACGCCGTATGAGCGACATTCCT
TTGCA-GTGGTTGGATTAA-TTGAGATCTTGTCTCCTAGCACGTTTGATGATTCTAATGCAACGTCGT------------
------TAGAAGTAC---TTTTT---AAACAACAAGAGGATTTTAAAGGCGTGTGGTAAT----------ACTCTTAT--
AAATCGA-TG
>Manis_javanica
CCTTTCCAGCCACACAAGTTAATT-GTAATGA-TAAATGAGGTCATCTATG---TAGAAGCACT---T--------ATTT
TATTTTTTATTGAAATACGTTTGGCATAAA-ACATTGTGGAAATTCCTGG--TACAACATGTTGGTTTGAT-ACATTTAT
ATT----------ATTGCCATTGTAGTGGTAA------------TTAGCACCTCTGTCATGTCACATCAGTATCATTTCT
TTTCA-GTGGTTGGAATAA-TTAAGACCTAGTCTCTCAGCAAAGTGGATGATTATAATACAACTCTGT------------
------TG-------------TT---AG------AAGGGATTTTAAAGATGTATGGTTCTTACAGATGTAAATATTAT-A
AAATTAT-TG
>Sus_scrofa
ACTCTCCCGCCCTGCAAGGTTATT-GCAGTGATTAAATGAGATCATGCATG---GAGAGGCACTTTTT--------ATTT
TCTTTTTTATTGAAGTATGTTTGACCTAAA-GTATTGCATAAATTTAAGGCATATGACTTATTGATTTGAT-TCAACTGT
ATACTGCAATGTGATTGCCATTGTAGGAGTAA------------TTA--ACTCCTATCACGCCACATAATTAACATTTCT
TTTTA-GTGGTCGGAATAA-TTAAGGTCTAGTCTCTTAGCCTGTTTGATGATTGTAATGTAACGT---------------
------T---AACAC---ATTTT---AAGCAGCAGAGGGATTTTAAAGATGTGTGGTAAG----------AGTCTTAT-A
AAATTAA-CA
>Bos_taurus
TCTTTCCAGCCATGCAAGGCTATT-GTAATGATTAAACTAGGTCATGTATG---TTGAAGCACTTTTT------------
-ATTTTTTATTAAAATATATTTGACATGTG-GCATTGTATAAATTTAAGGTGTGTGACTT----ATTTGACACAGATTGT
ATCTTATA-----ATTGTCATCATGGCAATAA------------TTAACTCCTCTGTCATGTCACATAATT-TCATTTCT
TTTTG-GTGATTGGAATAATTTAAGATCTAGTCTCTTAGCAACTTTGATGATTGTAATAC--TGTTGT------------
------TAGAAGCTC---TCGTT---AAGCAGCAGAGGGATTTTGAAGATGTATGGTAAT----------ATTCTTAT-A
AAATTAAATG
>Equus_caballus
ACTTTCTGGCCACACAAGATTATT-GTAATGATTAAATGAGGTTATGTATG---TAGAAGCACTATTT---ATTTTCTTT
TATTTTCTATTAAAATACATTTGACATATA-AC---ATGTAAATTTAAGGTGTACAATACGTTGATTTGAT-ACATTTAT
ATATTGTAAT---ATTGCTGTTGTTGCAATAA------------TTAGCACCTCTGTCACATCACATAATTATCGTTTCT
TTTTA-GTGGTTGGAATAC-TTCATATCTAGTCTCTTACCAAGTTTCATGATTATAGCACAATATTGTT---T-------
------TAGAAGCAG---CTTTT---AAACAGCAAAAGGATTTTAAAGGT-----GTAAT----------ATTCTTAT-A
AAATTGG-TG
>Ceratotherium_simum
TTTTTCCAGCCACACAAGATTATT-ATAATGATTAAAGGAGGTCATATATG---AAGAAGCACTTCTA---------TTT
TATTTTTTATTAAAATATATTTGACATAAA-ACGTTATGTAAATTTAAGGTGTACAACATGTTGATTTGAT-ACATTTAT
AAATTGTAATATGATTGTTATTGTTGCGATAA------------TTAGCACCTTTGTCATGTCAGGTAATTGTCATTTCT
TTTTA-GTGATTGGAATAC-TTAAGATCTAGTCTCTTAGCAAGTTTGATGATTATAATACAATATTGTT---T-------
------TAGAAGCAC---TTTTT---AAACAGCAAAAGGACTTTAAACATGTATGGTAAT----------ATTCTTTT-A
AAATTGA-CA
>Myotis_myotis
TCTTTCCAGCCACCCAAGGTCATT-GTAATGGTTAACTGAGGTCATGTATG---TAGAAGCACTTTTA------------
-TTTTTTCATTGAAATATATTTGACATATA-GCATTGTGCAAGTTTAAGGTGTATAACCTGTTGTTCTGATAACATTTAC
ATATTGTAAT---ATTGCTGTTGTAACA----------------TAAGCACCTCTATCATGTCACGTAATTGC---TTTG
TTTTA-GTGGTTGGAATAA-TTAATATCTAGTCTCTTAGCAACTTTGATGATTATAATATGATATTATTAAAA-------
------GAGAAGCAC---TTTCT---AAACAACA----GATTTTAAAGATCTATGGTAAT----------AGAATTAT-A
AAATTGA-CA
>Rousettus_aegyptiacus
TCTTTCCAGCCACCCAAGATTGTT-TTAATGATTAAATGAGTCCATGTGTG---TAGAAGCACTTTAT------------
------------------ATTTGACATATA-ACATTGTGTAAATTTAAGGTGTACAGCCTGTCGATTTGAT-ATATTTAT
ATATTATAATGTGATTGCCGTTGTAACAATAACTAGCACCTCAGCTAGCACCTCTGTCATATCACGTAATTGTCATTTCT
TTTCA-GTGGTTGGAATAA-TTAATATCTAGTCTC--AGCAAGTTTAGTGATTATAAAAC--TATTGTT--GT-------
------TAGAAGCAC---TTTTT---AAACAGCTAAAGGATTTCAAAGATATATGATTAT----------ATTCTTAT-A
AAATTGA-CA
>Condylura_cristata
TCTTT--AGCCACACAAGATTATTGGTGACGGTTAAATGAAGTCGTGTATT-----------------------------
--------------------------------------------------------------------------------
--------------------------------------------------------------------------------
--------------------------------------------------------------------------------
------TAGAAGCAC---TTTTT---AAACAGCAAAGGGGTTTTAAAGATGTGTGGAAAT----------A--CTTAC-A
AAATTAC-TG
>Sorex_araneus
TC-TTCCCGACAC-----GTCGTA-TCAATGGTTAAATGATGTCTGGTATG-----------------------------
--------------------------------------------------------------------------------
--------------------------------------------------------------------------------
--------------------------------------------------------------------------------
------TAGATATGC---T-CA----ACATTGAAGGGGGTTTT---AGAAGCATGGTAAT--------------TGATGA
AAACTGT-TG
>Homo_sapiens
TCTTTCCAGCCACATGAGATTATT-GCAATGATTAAATGAGGTCATAAATG-----------------------------
--------------------------------------------------------------------------------
--------------------------------------------------------------------------------
--------------------------------------------------------------------------------
------TAGAAGCAC---TTTTT---ACACAGCGAAGTTATTTTAAAGAT-----GTAGT----------ATTCTTAT-G
AAAATGA-CG


Bat147_LINE

>L1MA9_3END
--------------------------------------------------------------------------------
----------TATGTTAATTAGCTTGATTGTGGTAATCATTTCACAATGTATACGTATATCAAAACATCACGTTGTACAC
CTTAAATATATACAATTTTTATTTGTCAATTATACCTCAATAAAGCTGGAAAAA--------------------------
--------------------------------------------------------------------------------
--------------------------------------------------------------------------------
--------------------------------------------------------------------------------
--------------
>Canis_familiaris
CCATC--TGTCTGATGCT-----CCGAACCTTCC--TGTATCATCTCCCATAGCACTATT-AGTATCT------------
-------------------------------------------------------------------TTAAGTGGTGCAC
CTGAAACTAATAC---------ATGTCCATTATACCTCAACTTAAAAAAAAAAAAAAAACTTTTTAAGAAATGCATTTGA
GGGGCAGCCCGGGTGGCTCAGTGGTTTTGTGCCTGCCTTCAGCCCAGGGCCTGATCCTAGAGCCCCAGGATCGAGTCCTA
CATCCTACGTTGGGCTCCCTGTATGGAGCCTGCTTCTCCCTCTGCCTGTGTCTCTGCCTCTCTCTCTCTGTTTCTCATGA
ATAAATAAATAAAATATTTTTAA---AAA------TG---CATTTGAG-TATTATGTAT-CAACACTGTAATACGTACAG
GAACATGT-ACTGA
>Felis_catus
CCATCTCTGTCCGATGCC-----CCTAACCTTCCTATATATAATCTCTGACAGCACTATACGGTACCT------------
-------------------------------------------------------------------TTATGTTATACAC
CGGAAACTGATAC---------ATGTCAATTATATCTCAATTT--------TAAGAAACTTTTTC---------------
--------------------------------------------------------------------------------
--------------------------------------------------------------------------------
--------------------------AAAA---AGTG---TATTTGAG-TATTATTGATCCAACACTGTAGTACGTACAG
GAACAC---AAGGA
>Manis_javanica
TCATCT----CTGATGCT-----ACTAACCTTCA--TTTATAATCTCCCACAGCATTAT--AGTCTCT---GGC-----A
TGAAAT------------------------AAGTG---ATTTCATAATATATACAAATACAGAATCATTAAGTTGTATAC
CTAAAACTATTT-----------TATAGATTACACCTCAAATT--------AAAAAAATTTT------------------
--------------------------------------------------------------------------------
--------------------------------------------------------------------------------
--------------------------AAG------TG---TATTTGAG-TATTATGTATCCAACACTACAATACGTATAG
GAATATGT-AATGA
>Sus_scrofa
CCATTT----CTGATGCT--------AACCTTCC--TTTAAAAGCCCCCACAGCACTATACAGTCTCT---AAT-----A
CA----------------------------AAGTGATCATTTTACAATGTATACAAATGTCAAATTGTT--GTTGTACAC
CTGAAACTAATGTTC------CATGTCAAATATAACTAAATTT-------------------------------------
--------------------------------------------------------------------------------
--------------------------------------------------------------------------------
--------------------------AAAGA--AGTG------------TATTATGTATCCAACATTGTATTATGTCTAA
GAACATGT-AATAA
>Tursiops_truncatus
CCATCT----CTGATGCT-----ACTAACCTTCC--TTTAAAATCTCCCACAGCACTGTACAGTCTCT---AAT-----A
CCAAATA-----------------------AAGGGATCATTTCACAATATATACAAATATCACATTATTATGTTGTACAT
CTGAAACTGTTAC---------ATGTCAATTATACCTCAATTT-------------------------------------
--------------------------------------------------------------------------------
--------------------------------------------------------------------------------
--------------------------AAAAAANNNNN---NNNNNNNNNNNNNNNNNNNNNNNNNNNNNNNNNNNNNNNN
NNNNNNNNNNNNNN
>Equus_caballus
CCATCT----CTGATGCT-----ACTAACCTTCC--TTTATAATTTCCCACAGTACTTTACAGTCTCT---AGA-----A
CAAAATC-----------------------AAGTGATCATTTCACAATATATACAAATATCAAATCATTATGTTGTATAC
CTGAAACTAATA-----------TGTCAATTATACCTCAATTTTTTTTTT------------------------------
--------------------------------------------------------------------------------
--------------------------------------------------------------------------------
--------------------------AA-----AGTC---CATTTGAG-TATTATGTAGCCATCACCATAATATGTATAG
AAACAAGT-AATGG
>Ceratotherium_simum
CCACCT----CTGA----------------TTTC--TTTATAATTTCCCATAGCAGCATACAGTCTCT---AGT-----A
CAAAATA-----------------------AAGTGATCATTTCACAATATATATAAATATCCAATCATTACACTGTACGC
CTGAAACTAATACGT------TGTGTCAGTTATACCTGAATTTTTTTT--------------------------------
--------------------------------------------------------------------------------
--------------------------------------------------------------------------------
--------------------------A------AGT----TATATGAG-TGTTATGTATCCAACACTGTAAAATGTATGG
AAACATGT-AATGA
>Myotis_myotis
CCATCT----CTAATGCT-----AGTAAGCTTCC--TTGAT-ATCCCCCACAGCACTATATAGTCTGT---AGT-----A
CAAAATA-----------------------AAATGATCATTTCACAATATGTACAAATAATGAATCATTATGTTGGACAC
CTGAAGCAAATATAA-TGTTACATTTCAATTATAGCTCAATAAAAATATAA-----------------------------
--------------------------------------------------------------------------------
--------------------------------------------------------------------------------
--------------------------AAAATAAAGTA---TATTTGAG-TATTATGTATGCAGCACTATAATATGCATAG
GAACATGT-GATGA
>Rousettus_aegyptiacus
CCATCT----CTGATGCT-----ATTAAGCTTCC--TTTATAATCTCCCACAGCGCTACACAGTCTGT---AGT-----A
CAAATTA-----------------------AAGTGATCACTTTGTAATACCTACAAATACTGAATCATTAT-TTGTATAC
ATGAAACTAATATAA-TGTTACCTGTCAATTATACCTCAATAAA------------------------------------
--------------------------------------------------------------------------------
--------------------------------------------------------------------------------
--------------------------AAAATTAAAAG---GATTTGAG-TATTAC--ATGCAGCATTGTAACATGCATAG
GAACGTGT-AATGA
>Condylura_cristata
CCATCT----CTGATCATCTCTGACTACCCTCCT--CTTATAATCTCC--CAGCACTATACAGTCTCT---AGGACAAAG
CAAAGTA-------------------------------------------------------------------------
--------------------------------------------------------------------------------
--------------------------------------------------------------------------------
--------------------------------------------------------------------------------
----------------------------------------TATTTGAA-AACCATGTCTTCAATACTGTAACACATATAG
GAACATGT--GTGA
>Erinaceus_europaeus
CCATCT----CTGAAGCT-----ACTAACCTTCC--TTTAC-ATTTCCCATCGTACTACATAGTCTCC---AGT-----A
CAA--CA-------------------------------------------------------------------------
--------------------------------------------------------------------------------
--------------------------------------------------------------------------------
--------------------------------------------------------------------------------
----------------------------------------C-TTTGCA-TATGATGTATACAACACTGCAATATATAG--
---------AATGG
>Homo_sapiens
CCATCT----CTGAGGCT-----ACTAACC------TTTGTAAGCTCCCACAGCATTATGCAATTGCT---AGC-----T
CAAAGTG-------------------------------------------------------------------------
--------------------------------------------------------------------------------
--------------------------------------------------------------------------------
--------------------------------------------------------------------------------
----------------------------------------TACTTGAACTAGCAACACTCCAACACTGTTCTACGTATAG
GAAGATACAAATGA


Bat149_LINE

>L1MA9_3END
--------------------------------------------------------------------------------
-----GTGGTTGCCAGGGGCTGGGGGGTG-----GGGGAAATGGGGAGATGTTGGTCAAAGGGTACAAAGT---------
---TTCAGTTATGCAGGAT-GAATAAGTTCTGGAGATCTAATGTACAGC----ATGGTGACTATAGTTAATAATACTGTA
TTGTATACTTGAAATTTGCTAAGAGAGTAGATCTTAAGTGTTCTCACCACACACAAAAAAA-----TGGTAACTATGTG-
AGGTGATGGATATGTTAATTAGCTTGATTGTGGTAATCATTTCACAATGT----------ATACGTATATCAAAACAT-C
ACGTTG-----------------------------TACACCTTAAATATATACA-----------ATTTTTATTTGTCAA
TTATACCTCAATAAAGCTGGAAAAA-------------------------------------------------------
-------------------------------------------------
>Canis_familiaris
TTT-CTTATGTTATTGCATTAGCCAAAATTTACCCCAA-AAT-------AAATGTTTAT---AAAAATGATCAT-ACAGA
GA-----------CAGGAGGTGAG--GTG-----GGAGAAGTGGGTGAA-GGATGTCAAAAGTTATAAACTAAATAACTA
ATCTCTAGTTAT--AAAAT-AAATAACTTATGGGGATGCAATGTTCAAC----ATGGTGGAAATAGTTAATAATACTGTA
TTGTGTATTT-------ACTAACAGAGTAAATCTGAAAAGTTCTCATCAGGAGGGGAAAAAA---TTTGTAACTGTAAAC
AGATGATGG--------------------ATGGTGATCATTTTGAAATGT----------ATACAAATATTGAATCATGT
TTGATG-------------------------------------CAACTAATATA-----------A-TGTTATATGTCAA
TTATACCTCAGTAAAA-ATAAATTAAAA-------------ATAAATGGTCAT-AACTGAGA---GCTCTGTTTT-----
---------ACTCGTGATTGCTCATGAGAACCTTGAGTGATATTAGCTG
>Felis_catus
TTTCCTTCTGTTATTGCATTGGCCAGAATTTACCCCAA-TAT-------AAATGTTTAT---AAAAATGGCCAC-ACAGA
GG-----------CAGGGGGTGGG-GATG-----GGAGAAATGGGTGAA-GGAGGTCAAAAGGTACAAACT---------
---TCCAGCTAT--AAAAT-AAATAACTCACAGAGATGTGATGTTCAGC----ATGGTGACTCTAGTTAATAACACTGTA
CTGTACATTTCAAAGTGGCCAAGAGAGTAAAGCTGAAAAGTTCTCATCGCAAGAAAATAATC-TTTTTGTAACTACGTA-
AGGTGACGG--ATGTCAGCTGGACTTCCTGTG---ATCATTTTTAAATGT----------ATACAAATATCGAGTCAT--
--GTTA-----------------------------TACACCCGCAACTCATATA-----------A-TGTCATAGGTCAA
TTATAGCTCAATAAAA-ACAAACTAAAA-------------ATAAATGGTCGT-AACCGAGA---CCTCTGTTTT-----
---------ACTCCTGATTGCCCATGAGAATCTTGAGTGATATTAGCTG
>Manis_pentadactyla
TTT-CTTGTGTTATGGTATTATCCAGAATCTACACCAA-----------AAATGTATAT---AAAAAAGGTCAT-AC--A
GA----------------------------------------GGGTAAA-GTGGATCAAAAGTGAAAAATT---------
----CCTGTTAT--AAAAT-AAGTAAGTCATGG-GATGTAATGTATAGC----ATGGTGAC----ATTACTAATACTATA
TGGCAGATTTGAAAACTGCTAAGAGAATAAATCTTAAATGTTCTTATCACAGCAAAAAAA---TTTTTGTAACTGTATA-
--GTGACAG--ATGTTAACTAGACTTACAGT--TGATCATTTTGCAGTAT----------ATACAAATTTCAAACCAT-T
CCATTGTTTTGAAACCAATATTATATGTGTGATAATACATTATAAACTAATGTATAGTGTTATATGTTATAATATGTCAA
TTATACCTTAATAAAAGAAATAACAAATAGA----------ATAAATGGTCAT-AACTGAGA---GCCCTGTTTT-----
---------TCTCTGTATAGCCCATGAGAATCTTGAGTGATATCGGCTG
>Sus_scrofa
TTT-CTTGTGTTATTGCATTAGCCAGAATTTAATCCCA-AAT-------AAATGCTTAT---GAAAATGGTCAT-ACATA
GG-----------CAGGAGTGGCA--TTG-----GGAAAAGTGGGAAAA-GG-GGTCAAAATCT-CAAACT---------
---TCCAATTAT--------AAGTAAATCCTGGATATGTGATG-GTGGCTGTAATGGTGATTATAGTTAGCAATGCTTTA
TTGCATATTTGAAAATA----------------------------------------------TTTTTGCAACAA-----
AGGCAGTGA--ATGTTAACTAGACTTATTGTGGTGCTCATTTTCCAGTGT----------ATACAAGTATTGAATCAT-T
ATGCTA-----------------------------TA-ATCTGAAATTTA-----------------TGTTTTGTGTCAA
TTATACATCAACAAAATTAAAATTAAAA-------------TTAAAAAGTTAT-----GAGA---GCCCCGTTTT-----
---------ACTTGTGACTGCCCA-GAAAATCTTGAGTGATATTAGTTG
>Balaenoptera_acutorostrata
TTT-CTTGTGTTAATGCATTAGCCAGAATTTACCCCAA-AAT-------AAATGCTTGT---GAAAACGGTCAT-ACGTA
GG-----------TGGGGGGGGGGCGGTGATGTTGGGGAAATGGGTGAA-GGTGGCCGAAAGGTACAGACT---------
---TCCAATTAA--AAAAT-AAATGTGTGCTGGGGATGTGATGTACAGC----CTGGTGACTATAGTTAATAATGCTGTA
TTGCCGATTTGACATT-----------------------------------------------TTTTTGCATCTATGTA-
AGGTGATGG--ATGTTCACTAGACTTATCGTGGTGATCATTTTGCAATAT----------ATACAAGTGTTGAATCAT-T
ATGTTG-----------------------------TACACCTGAAACTAATACA-----------A-CGTTTTATGTCAA
TTATGCTTCAATAAAATAATAAATAAGTAAAAATGAAA---GTAAATGGTTAT-AACTGAGA---GCCCCATTTT-----
---------GCTC--GATTGCCCA-GAAAATCTCGAGTGCTATTAGTTG
>Equus_caballus
CTT-CTTGTGTTATTGCATTAGCCAGAATTTACCCTAA-AAT-------AAATGTTTAT---AAAAATGACCAT-ACAGA
GG-----------TGGGAGGTGGG--GTG-----GGAGAAATGAGTGAA-GG-GGTCGAAAGGTATCAAGT---------
---GTCAGTTGT--AAAAT-TAGTAAATCCTAAGGATGTAATGTACAGT----GTGGTGACCATTGTTAGTAGTACTGTA
GCATATATTTGAAAGTTGCTAAGAGAGTAGATCTTTGAAGTTCTCATTGCCAGAAAAAAAATTTTTTTGTAACTATGTG-
TAATGATGG--ATGCTAACCAGACTTATTGTGGTTATCATTTCACAATGTACATTTTCACACACAAGTATCAAAATGT-T
ACATTG-----------------------------CACAACTGAAACTAATATA-----------A-TGTTGTCTGTCAA
TTATATCTCAATTAAAAAATAAGTAAAA-------------ATAA-----------ATGAGA---GC-CTGTTTT-----
---------ACTCCTGATTGCCTAGGAGAATCTTGAGTAATATTAGCTG
>Ceratotherium_simum
TTT-CTTGTGTTATTGCATTAGCCAGAATTTACCCCAA-AAT-------AAATGTTTAT---AAAAATGGTCAT-ACAGA
GG-----------CAGGGGTGTGG-GGTG-----AGAGAAATGAGTGAA-GGGGGTC-AAAGGTAGAAAAT---------
---TCTGGTTAT--AAAAT-AAATAAGTCCTAAGGAGGTAATGTACAGC----ATGGTGACCATAGTTAGTAATACTGTA
TTGTATATTTGAAAGTTGCTAAGAGAGTAGATCTTAAAAGTTCTCATCACAAGAAAAAAAATTTTTTTATAACTATCTA-
TAGTGATGG--ATATTAACCAGAGTTATTGTGGTTATCATTTCACAATGT----------ATACAAATATCAAATTGT-T
ATGTTG-----------------------------CACACCTGAAACTAATATA-----------A-TGTTGTATGTCAA
TTATATCTCAATTGAAAA-----------------------ATAAGCAGTTGT-AAATGAGA---GC-CTATTT------
---------ACTCCTGATTGCCTATGAGAATCTTGAGTAATATTAGCTG
>Myotis_myotis
TTT-CTTGTGCTATTGCATTAGATAGAATTTACCCCAA-AAT-------AAATGTTGAT----AAAATGCTTAT-CCAGA
AG-----------CAGGAATGGGA--GTG-----GGA-ATATGGGTGAA-GAGACTCAAAAGTTACAAACT---------
---TCCAGTTAT--AAAATAAAATAAGTCATGGGGAGATAATGTATAGC----ATAGTGGCTACTATTAATAATACTGCA
TTGTATATTTGAAAGTTGTTAAAAGAGTAAATCTTAAAAGATCTCAT----GTATGAAAAAATTTTTTGTCAGTGTGAT-
AGGTGACAG--ATGGTAACTAGACTTATTGTGGTGATCATTCTACAATGT----------ATACAAATATTGAATCAT-T
ATGTCA-------------------------------------AAATGAATATA-----------A----TATATGTCAA
TTATACCTCAATAAAA-AGTAAATAAATAAA----------ATAAATGGTCATAAACCGAGA---GCCCTGTTTT-----
---------ATTTTTGATTGCCCACGAGAATCTT-AATGATATTAGCTG
>Rousettus_aegyptiacus
TTA-CTTGTGTTATTGCATTAGTCAGAATTTACCCAAA-AAT-------AAATGTTTAT---AAAAATAGTCAC-ACAAA
GA-------------TGGGGTGGG--ATG-----GGAGAAATGGATAAA-GGGAGTCAAAAATTACAAACT---------
---TTCAGTTAT--AAAAT-AAATAAATCATGAGGATCTAATGTACAGC----ATGGTGACTATTGCTAATAATACTTTA
TTGCATATTTGAAAGTCGCTA--AGGGTAAATCTTAAAAGGTCTCATTGCAAGAAAAAAAT--GTTTTGTGACTGTGTA-
AGTTGACAG--ATGGTAACTATACTTATTGTGATGATCAATACACAATAT----------ATACAAATATCGAATTAT-T
ATGTCA-------------------------------------AAATTAATATA-----------A-TGTTATATGTCAA
TTATACCGTAGTAAAAATAAAAATAAAAATA----------AAAAATGGTCAT-AACTGAGA---GCCTTCTTTA-----
---------ACTCTTGATTACCCATGAGAATCTTGAGTGATATTAACTG
>Condylura_cristata
TTT-CTCCTGTTACTGCATTAGCCACAATTTACCCCCAGAAT-------AAATACTCAT---AAAATCGGTCATTA-TGG
GA------------------------------------------------------------------------------
--------------------------------------------------------------------------------
--------------------------------------------------------------------------------
--------------------------------------------------------------------------------
--------------------------------------------------------------------------------
-----------------------------------------------------------------GTCCTGCTTTTTTTT
TTTTATGAGAGTCTTGATTGTCCATGGGAATCTTGAGTGATATTAGCTG
>Solenodon_paradoxus
TTT-CTTGTGTTATTGCATTAGCCACAATTTACCCAAA-AAT-------AAATGTTCAG---AAAATCAGTCATTATTAA
GA------------------------------------------------------------------------------
--------------------------------------------------------------------------------
--------------------------------------------------------------------------------
--------------------------------------------------------------------------------
--------------------------------------------------------------------------------
-----------------------------------------------------------------CTCCTGTTTC-----
---------ACTCTTGATTTCCCATGTGAATCTTGAGTGAGATTAG-TG
>Homo_sapiens
TTT-CCTGTGTTATTGCATTTGCCAGAATTTACCAACA-AATGTTAAAAAAATATTCAT---AAAAACAGTCATAACTGA
GA------------------------------------------------------------------------------
--------------------------------------------------------------------------------
--------------------------------------------------------------------------------
--------------------------------------------------------------------------------
--------------------------------------------------------------------------------
-----------------------------------------------------------------GTGCTGTTCT-----
---------GTTCTTGATTGCCCGTAAGAATCTCGAGTGAGGTCAGCTG


Bat151_LINE

>L1MA9_3END
--------------------------------------------------------------------------------
-------------------------------TTTTTCCAGCTTTATTGAGGTATAATTGACAAATAAAAATTGT-ATATA
TTTAAGGTGTACAACGTGATGTT--------TTGAT--ATACGTATACATTGTGAAATGATTACCACAATCAAGCTAATT
AACATATCCATCACCTCACATAGTTACCATTTTTTTGTGTGT-----GGTGAGAACACTTAAGATCTACTCTCTTAGCAA
ATTTCAAGTATACAATACAGTATTATTAACTATAGTCACCATGCTGTACATTA---------------------------
--------------------------------------------------------------------------------
--------------------------------------------------------------------------------
---------------------------------------------------------------
>Canis_familiaris
CTTTTGTCTGTAGGGGGAAAAGAGGTATCTAAGGG---AAAAAGTCAGAAACTGAAGGAATCTGC---TATCTTGATCTA
A--TTT---CTCTCT-----T--------AAAAATTTCAACTTGATCAAGGTATAATTGACAAAC-AAAGTTGTAAGATA
TTTAAAGTGTACATCGTGGTAAT--------TTAAT--ATACATAAAAGTTGTGAAAGGATTTCTCCCATCCAGTTACTT
AACACATCCATTACTTTACATATTCATCATTTTTTTCTTCT------GGTGAGAACACTTAAGTTCTACTTTCTTAGCAG
ATTTCAATTATATGATACGGTGTTACTAATTACAGTTACCA---------------CATCTTGATCTAATTTCT---GAG
AGACTGTTCTAAAATGTAAATCATATTATGCC------------------------------------------------
--------------------------------------------------------------------------------
-----------------------------------------------------ATGATTGAAA
>Felis_catus
CTTTTGTCTGT-GGGG-------------------------------GAAACTGAGAGGGTCGGC---TGCCTTGATCAA
A--TTT---CTCTCT-----TTTTT----AAAAATTTCAGCTTGATTAAGGTGTAATTGACAAATAAAAATTGTAAGTTA
TTTAAAGTGTACATCGTGGTAAT--------TTAT---ATACATA-ATATTGTAAAAGGATTTCTCCCATCCAGGTTATT
AACACATCCATCACCTCACATATTTATCATTTTTTTTCTTTT-----AGTAAGAATACGTAATTTCTATTTTCTTAGCA-
----CAATTATACCATACTGTGTTATCAAGTATAATTACCA---------------TGTCTTGATCTAATTTCT---GAG
AGATCTTTCTAAAATGTAAATCAGATTATGCCATTTCC------------------------------------------
--------------------------------------------------------------------------------
-----------------------------------------------------ATGATTGAAA
>Manis_pentadactyla
CTTTTGTCCTG-GGAGG---------------------GAAGAATCAGAAACTGAGGGAATCTGC---TGTCTTAATCTA
A--ATT---CTCTCT-----TTTTT----AAAAAAATCAACTTCATTGAGGTACAATTGACAACT-------GTAAAATA
TTCAAAGTGTACATCATGGTGAT--------TTTG---ATATCTAAATGTTATGAA------------ATATAGTTAATT
AATACACCCATCGCCTCATGTACTTATCTTTTCTGTTTTTAATTT-TGGTGAGAACATTTAAGTTCTACTCTTTTAACAG
ATTTCAGTTATACAATACAGTGTCATCAACTCTAGTCACCA---------------TGTATTTATCTAATTTCT---GAG
GG----TTCTAAAATGTAAATCAAATTATGACATTTCC------------------------------------------
--------------------------------------------------------------------------------
-----------------------------------------------------ATGATTGAAA
>Sus_scrofa
CCCCTCCCCCC-GGGGGAAAAGAGGTATC--AGAG--AAAAAGATCAGGAAGTGCAGGA----CC---TGTCTTGACCTC
A--TTT---CTCTCT-----TTTTT--CTTAATATTGCAGTTTGATTGAGGTATAATTGACAAAC-AACATTGTAAGATA
TTTAAAATGTGCGTCAAGAAGAT--------TTAATCGATACCTAAACATTGTAAAAGGATTTCCCTCATCTAGTTAATG
AACACATCCATCACCTCATACATCAATCTCTTTTTTTTTCTTTTT--GGTGAGAACATTTAAGTTTTACTCTTTTATCAG
ATTTCGATCATACAATACCATGTTATCAACTACAGTCACTG---------------TGTCTTGATCTAATTTCT---GAG
AGAAGTTCCTAAAATGTAAATCACATTGTGCTACTTTCTTTTAACTATTATTGAAGTGTAGTTGATTTACTAGGTTGTGA
TAATTTCTACTGTACAACAAAGTGATTCAGTGATACATGTACACACATCTATTCTCTTTTAGATTGCTTTTCCACATAGA
TTATCACAGAATAACGGGGACCTACTGTATAGCACAGGAATTGAGCCGCTTTGGTGACTAAAA
>Tursiops_truncatus
CTTTTGTCCTA-GGAGGAAAAGAGGTATC--AGAG--AAAAGAGTCAAGAAATGTGAGAGTTTGC---TGTCTTAATCTA
A--TTT---CTCTCT-----TTTTTTCCTTAAAATTTCAGTTTGATTTAGGTATAATTGACAAAC-AACATTGCAAGATA
TTTAAAGTGTGCATTGTGGAGAT--------TTAATCAATATCTAAACATTGTGAAGGGATTTCCCTCATCTAGTTAATT
AACACATCTATCACCTCACATATTCGTCTTTTTTTTTTTTTTT----GGTGAGAACCTTTCAATTTTACTCTCTTAGCAG
ATTTTAATTATAGAATACAGTGTTATAATCTATAGTCACTA---------------TGTCTTNNNNNNNNNNNN---NNN
NNNNNNNNNNNNNNNNNNNNNNNNNNNNNNNNNNNNNN------------------------------------------
--------------------------------------------------------------------------------
-----------------------------------------------------NNNNNNNNNN
>Equus_caballus
CTTTTGTCTTG-GGGGGCAGAGGGGCA--TGTGAG--GGAAGAGTTAGGAACTGAGGGTGTCTGC---TATCTTGATCCA
A--CCT---CTCTCT-----TCTTT----AAAAAATTCAGCTTTATTGAGATACAATTGACAAAT-AAAATTGTAAGACA
TTTAAAGCGTACATCGTGGTGAT--------TTGAT--ATACATATATATTGTGAAAGGATT-GCCCTGTTTAGTTAATT
AATGCAACCATCACCTCACATATTTACCATATTTACCTTTTTTT---TATGAGAACATTTAAGTTCTACTCTCTTAGCAA
ATTTCATATATACAATACAGTTTTATCGACTATAGTCACCA---------------TGTCCTGATCTAATTTCT---GAG
AGATCTTCCTAAAATGTAAATCAAAGTATGCCACTTCC------------------------------------------
--------------------------------------------------------------------------------
-----------------------------------------------------AAGACTGAAA
>Tapirus_indicus
TTTTTGTCCCG-GGGAGAAGAGGAGCA--TGTGGG--GGGAGAGTCAGGAACTGAGAAAGTCTGC---TATCTTGATCTG
A--TCT---CTCTTT-----TTTTT------AAATTTCAGGTTTATTGAGGTATAATTGACAAAT-AAAGTTGTAAGATA
TTTAAAGTGTACATCGTGGTGAT--------TTG----ATACATATCTATTGTGAAAAGATT-CCCCCATTTAGTTAATT
AACATATCCATCACCTCA--TAGTTATCTTTTTTTTTTTTTCT----GGTGAGAACATTTAAGTTCTGCTC--TTAGCAA
ATTTCAATGATACAATACAGTGTTATCGACTGTAGTCACCA---------------TGTCTTGATCTA-TTTCT---GAG
AGATTTTTCTAAAATGTAAATCAAATTATGCCACTTCC------------------------------------------
--------------------------------------------------------------------------------
-----------------------------------------------------GTGATTGAAA
>Myotis_myotis
CTTTTGTCCTG-AGGAAAAATGAAGTATCTGGGGGAAAAAAGAGTCAGGAAATGAAGGAGTCTGC---TGTTTTGATCAA
A--GTT---CTCTCTCTCTCTCTCTCTTTTAAAAAATTAGCTTAATTGAGATATTAATGACAAAT-AAAATTATAAGACA
TTTAAAGTGTACATTGTTGTGATTTGCTATATTGAT--ATATGTAAACATTGTGAAAGGATT--CCCCATCTAATTAATT
AACACATCCCTCACCTCACATATTTATCTTTTTTGGGGGCGGGGGAAGGTGAGAACATTTAAGTTCTACTCTTTTAGCAG
ATTTCAAATATATACCACAGTGTTATCAACTATGGTCACCA---------------TGTCTTGATCTAATTTCT---TAG
AGATC-TTCTAAAATGTAAA-CAAATTATGCCACTTGC------------------------------------------
--------------------------------------------------------------------------------
-----------------------------------------------------AGGATTGAAA
>Rousettus_aegyptiacus
TTATTTTCCTA-GGAGGAAATGAGGTAAGTGGAGG--AAAAGAGTCAGGAA-------------C---TGTCTTG-TCTA
A--TTT---TTCTTT-----TTAA-----AAAATTTTCAACTCGATTGAGAAATAATTGACAAAG-AAGATTGTAAGACG
GTTAAAGTATACATTGTGGTGAT--------TTGAT--ATATGTAAACATTTTGAAAGGATT-CTCCCATCTAGTTAATT
AACACATCCATCACCTCATATATCTACATATTTT---------------TGAGAACATTTAAGTTCTACTCTCTTAGCAG
ATTTCAGTTATCTAATA--ATATTATCAACTATAGTTACCA---------------TGTCTTGGTCTAATTTCT---TAA
AGATCTTTCTAAAATGTAAATCAAATTATGCCACCTCC------------------------------------------
--------------------------------------------------------------------------------
-----------------------------------------------------ATGATCGAAA
>Condylura_cristata
CTTTTGCCTGT-GAG----------------------AAAAGAGTCAGGAACTTA--GAGTCTTC---TGTCTT------
---TCC--------------------------------------------------------------------------
--------------------------------------------------------------------------------
--------------------------------------------------------------------------------
-----------------------------------------------------------------------------CAG
AGAACTTTTAAAA---TAAGCCAAATTGTGGCACTCTC------------------------------------------
--------------------------------------------------------------------------------
-----------------------------------------------------GTGATCCAAA
>Sorex_araneus
CTTTTGTATCT-GAGTG--------------------AAAAGAGTCATGAACTGAGGAACTCTGC---TGTCTTGATTGA
ATTTTT--------------------------------------------------------------------------
--------------------------------------------------------------------------------
--------------------------------------------------------------------------------
-----------------------------------------------------------------------------GAG
AGATCTTTC-AAAACATGAATCAAATCATATGACATCT------------------------------------------
--------------------------------------------------------------------------------
-----------------------------------------------------CTGAATGAGA
>Homo_sapiens
CTTT-GTCCCT-GGGGGAAAAGAGGTATTTG------GTAAGAGTCAGGAATTGACGGAGTCTGC---TGTCTTGATCGA
A--TCT--------------------------------------------------------------------------
--------------------------------------------------------------------------------
--------------------------------------------------------------------------------
-----------------------------------------------------------------------------GAG
AGATCTTTAAAAAATGTGAATTAAACAATGCTGCTTCC------------------------------------------
--------------------------------------------------------------------------------
-----------------------------------------------------ATGACTGAAA


Bat152_LINE

>L1MA9_3END
--------------------------------------------------------------------------------
-TTTTTCCAGCTTTATTGAGGTATAATTGACAA-ATAAAAATTGTATATATTTAAGGTGTACAACGTGATGTTTTGATAT
ACGTATACATTGTGAAATGATTACCACAATCAAGCTAATTAACATATCCATCACCTCACATAGTTACCATT-TTTTTGTG
TGTGGTG-AGAACACTTAAGATCTACTCTCTTAGCAAATTTCAAGTATACAATAC-------------------------
--------------------------------------------------------------------------------
--------------------------------------------------------------------------------
--------------------------------------------------------------------------------
--------------------------------------------------------------------------------
--------------------------------------------------------------------------------
----------------------------------
>Canis_familiaris
AGTGTTGTGCTGTGTTGTCTCTAATC----GACATTAGATTTTTTTCAGAATATCC---TTCAC--TTTATTTAT-----
TTATTTA----TCCATTGAGATATAATCGACTT-------GTTATATTAGTTTTAGGTGTACAAC---ACGATTTGATAT
ATGTCTATGTTGTGAAATGATCACCACAATAAGTCTAGTTAAT--ATCCATCACTATGCATAGTTAGAATT-TCTTTTCT
TGTGATG-AGAACCTTTAAGATCTATTCTCTTAGCAATTTGCAA------------------------------------
--------------------------------------------------------------------------------
--------------------------------------------------------------------------------
--------------------------------------------------------------------------------
--------------------------------------------------------------------------------
-------------------------------TTTAC--ATT-GTTTTT---AAAATGTC-----------AACTAGAG-C
TGTTTAATCTGTTCCCAGTCTTCCCATTTCTGAG
>Felis_catus
TGTGTTTTGGTATATTGTCTGTAACG----AACCTTAGA--TTTTTTAGAATATTC---TTCACTA--TATTTAT-----
TGGTTTATTCATCAATTGAGATATAATTGACTT----------ATATTAGTTTTAGGTGTGCAACATGAGGATCTGATAT
ATGTATATGTTGTGAAATGATCACCACAATAAGTCTGGTTACT--ATCCATCACTATGCATAGTTACATTT-TTTTTTCT
TGTGATG-AGAACCTTT-AGGTCTGTTCTCTTAGCAACTTGCAACTCACGTTTGTTTTTTTCTTTTTAATGTTTATTTAT
TTTTGAGGGGGGAAGGGGCAGAGAGAGAGGGAGACAGAATCTGAAGCAGGCTCCAGGCTCCCAGCTGTTAGCACAGAGCC
CAATGCAGGGCTCCAACTCACTAACTGTGAGATCATGAGCTGAGCCAAAGTCTGACGCTTAACCAACTGAGCCACCCGGG
CATCCAACACATTTTTTTAAATGTCTACTTATTTATTTTTGAAAGGGGCATAGAGGGGGTGGGGGAGACAGAGAATCACA
AGCAGGCTCCATGCTGTTGATGCGGGGCTCGAACTCACGAACTATGAGCTCATGACCTGAGCTGAAATCAAGAGTCTAAG
AGCTAACTGACTGAGCCATCCAGGCACC---CCTAC--ATTTGTTTTT---AAAATGTC-----------AACTACAG-C
TGCTTAATCTGCTCCCAGTCTTCCCATTTCTGAG
>Manis_pentadactyla
TGTGCTGTGGTATGTTGTCTCTAAAA----AAC-TTACA--CCTCTCAGAATCTTC---TTCATAATTTATTTAC-----
TTATGTGGTTGTAAATTGAGAAGTAGATGACTTACATAACATTGCACTAGTTTCAGGTGTACAACATAATGATTGGATAT
ATATGTATATTGTGAAATGATCACTGCAGTAA-----GTTAAC--ATTCATCAC-----------AAACTT-TTTCTTCT
TGTGATG-AGAACATTTAAGATCTACTTTCTTGGAGGCTTCCAA------------------------------------
--------------------------------------------------------------------------------
--------------------------------------------------------------------------------
--------------------------------------------------------------------------------
--------------------------------------------------------------------------------
-------------------------------TTCAC-AATTTATTTTT---AAAATGTC-----------AACTAGAG-C
TGCTTAGGCTGCTCCCACTCTTCCCATTTCTGGA
>Sus_scrofa
TGTGCTGTGGTTTATTGTCTATGATT-------TTTAGA--TTTTACAGAATATTC---TTAACAA-----ATAA-----
--TTACA-------ATTAGTATATATTTTACTT-----ACATTATATTAGTTTCAAGTGTACACCATAATCACTCAATAC
ACATATGTACTGCAAACTCATTGCCGCAGTAAATCTAGTTAGC--ATCCATGGTGACACATAGTCACAAATACTTTTTCT
CATGATG-CAAACTTTTAAGACCTACTCTC-AAGCAGTTTTCAA------------------------------------
--------------------------------------------------------------------------------
--------------------------------------------------------------------------------
--------------------------------------------------------------------------------
--------------------------------------------------------------------------------
-------------------------------TTCAC-AGTTTATCTTT---AACATGTCTTTAATGGACATGTTAAAGAT
TGCTGAACCTGCTCCCAATCTTCCCATTTCTGAG
>Bos_taurus
TGTGTCATGGTTTATTGTCTCTGATCTAATGGCTTTTGA--TTTTGTGGAATATTC---TTCAT---------GA-----
CTACTTA-------ATTTAGACATAATTTATTT--ACAACATTATGTTAGTTTCAGGTGTGCAAACTAATGATTCAATAG
ACACATATATTGCAAACTGATCGCCATAGTAAGTCTACTTAAC--ATCCATCAC------------AAAGT-TTTACCCT
CGTGATGTAGAACTTTTAAGACCTACTCTC--AGCAATTTTAAA------------------------------------
--------------------------------------------------------------------------------
--------------------------------------------------------------------------------
--------------------------------------------------------------------------------
--------------------------------------------------------------------------------
-------------------------------TTCAT-AACTTATTATT---TAAATGTC-----------AACTTGAA-C
GGCTGAAACTTCCCCCTGTCTTCCCAATTCTGAG
>Equus_caballus
TGTGCTGTTGTATATTGTCTCTAATA----GTCTTTAGA--TTTTTCAGAACATTC---TCCACAATTTACTTAT-----
--TTTTA-------ATTGAGATAGAATTGACTT----------ATATTAGTTTCATGTGTACAACA-AATGATATTATAT
ATG---ACATTATGAAATGATCACCACAATAATTCTAGTTAAC--ATCCATCAT----CACAGTTACAGAT-TTTTCCCT
TGTGATG-AGAACTTTAAAGATCTACTCCCTTAGCAACTTTCAA------------------------------------
--------------------------------------------------------------------------------
--------------------------------------------------------------------------------
--------------------------------------------------------------------------------
--------------------------------------------------------------------------------
-------------------------------TTCAC-AATTTATGTTT---AAAATGTC-----------AATGAGCG-C
TGCTTAATCTGCTCTCGATCTTCCCATTTCTGAG
>Ceratotherium_simum
TGTGGTGTGGTATATTGTCTCTAATA----GACTTTAGA--TTTTTCAGAATATTC---TTCACAATTTACTTTT-----
-----TA-------ACTGAGATATAATTGACTT--ATAACATTGTATTAGTTTCACGTGGACAACAAAATGATGCGATAT
ATGTATATATTGTGACATCATCACCACAATAAGTCTGGTTAAC--ACCGATCAC--CACACAGTTACAAAT-TTTTTTCT
TGTGATG-AGAACTTTTAAGATCTACTCCTTTAGCAACTTTCAA------------------------------------
--------------------------------------------------------------------------------
--------------------------------------------------------------------------------
--------------------------------------------------------------------------------
--------------------------------------------------------------------------------
-------------------------------CTCAC-AATCTATTTTT---AAAATGTC-----------AACTAGAG-C
TGCTTAATCTGCTCCTGG-CTTCCCATTTCTGAG
>Myotis_myotis
TGTATCGTGCTACATTGTCCCTAATA----GATTTTAGA--TTTTTCAGAATATTC---TTCACAATGTCTTTAT-----
--TTTTA-------ATTGTTATATAATTGACTT--ATAATGTTATATTAGTTTCAAGTATACAACATAATGATTCGACAA
ATGTACTTATGGTGAAATTATTACCACGGTAAGTCTAGTTAAC--ATCCATTTCCACAC---GATGACAGT-TTTTTTCT
TGTGATG-AAAATTTTTAAGATCTACTCTCTTAGCAACTTCCAA------------------------------------
--------------------------------------------------------------------------------
--------------------------------------------------------------------------------
--------------------------------------------------------------------------------
--------------------------------------------------------------------------------
-------------------------------TTCATCAATC-ATTTTT---CAAATGTC-----------AACTAGAG-C
TGCTCAATCTGC-CCCAATCTTCCCATTTCTGAG
>Rousettus_aegyptiacus
TGTGTTGTGCTATACTGTCTCCAATA----GACTTCAGA--TTTCTCATAATATTC---TTCACAATTTATGGAT---TT
ATTTTTA-------ATTGTGATATAATTGACTT--ATAACATTATATTAGTTTCAGGTATACAACG--------------
-------TATCGTGAAATGATTACTACACTAAGTCTAGTTAAC--AGCCATCATGACACATGGATATCAAT-ATTTTTCT
TGTGATG-ACAACTTTTGAGATCTACTCTCTTAGCAACTTTCAA------------------------------------
--------------------------------------------------------------------------------
--------------------------------------------------------------------------------
--------------------------------------------------------------------------------
--------------------------------------------------------------------------------
-------------------------------TTCACCAATC-ATTTTT---CAAATGTC-----------AACTAGAG-C
TGCTTAATCTGCTTCTGGTCTTTCCATTTCCTAG
>Condylura_cristata
CGAGCTGTGCTGTATCTTCACCAGCA----GACCTTCGG--TTTTCCAAATTATTC---CTTACAATGTATTTTT-----
--------------------------------------------------------------------------------
--------------------------------------------------------------------------------
--------------------------------------------------------------------------------
--------------------------------------------------------------------------------
--------------------------------------------------------------------------------
--------------------------------------------------------------------------------
--------------------------------------------------------------------------------
---------------------------------------------------CAAATGTC-----------AACTAGAG-T
GACCTGATTTGCTCCCGGTTTTCCTATTTCTGAG
>Erinaceus_europaeus
AGTCTTGTGGTATGTGGTCTCCG-----------TTAGA--CTTTCCAGAATGGTC---TCCATGAATCAATTTG-----
--------------------------------------------------------------------------------
--------------------------------------------------------------------------------
--------------------------------------------------------------------------------
--------------------------------------------------------------------------------
--------------------------------------------------------------------------------
--------------------------------------------------------------------------------
--------------------------------------------------------------------------------
---------------------------------------------------AAAATATC-----------A---------
-GCTTGATCTGCTCTTAGCCTTCCTATTTCAGGC
>Homo_sapiens
------------------------------GATTTTAGA--TTTTTCATAATATCC---CTCACAGTTTATTGTA-----
--------------------------------------------------------------------------------
--------------------------------------------------------------------------------
--------------------------------------------------------------------------------
--------------------------------------------------------------------------------
--------------------------------------------------------------------------------
--------------------------------------------------------------------------------
--------------------------------------------------------------------------------
---------------------------------------------------AAAATGTT-----------AATTAGAG-C
TGCTTAGTCTGCTACCAGTCTCCCCACTTCTGAG


Bat156_LINE

>L1MA9_3END
--------------------------------------------------------------------------------
--------------------------------------------------------------------------------
--------------------------------------------------------------------------------
--------------------------------------------------------------------------------
--------------------------------------------------------------------------------
--------------------------------------------------------------------------------
--------------------------------------------------------------------------------
--------------------------------------------------------------------------------
----TTTTTCCAGCTTTATTGAGGTATAATTGACAAATAAAAATTGTATATATTTAAGGTGTACAACGT---GATGTTTT
GATA-TACGT----------------------------------------------------------------------
--------------------------------------------------------------------------------
--------------------------------------------------------------------------------
--------------------------------------------ATACATTGTGAAATGATTACCACAATCAAGC----T
AATTAACATATCCATCACCTCACATAGTTACCA----TTTTTTTGTGTGTGGTGAG------------------------
--------------------------------------------------------------------------------
--------------------------------------------------------------------------------
--------------------------------------------------------------------------------
----------AACACTT-AAGATCTACTCTCTTAGCAAATTTC-AAGTATACAATACAGTATTATTA---ACTATAGTCA
CCATGCTGTACATTAGATCTCCA-GAACTTATTC----------------------------------------------
---------------------------------
>Canis_familiaris
GTAAAA----------CTATATTC--------------------------------------------------------
--------------------------------------------------------------------------------
--------------------------------------------------------------------------------
--------------------------------------------------------------------------------
----------------------------------------TTAATAAGCA--TTCAGTAAACTTTTCTGGATATT-----
--------------------------------------------------------------------------------
--------------------------------------------------------------------------------
-----------------------------------------------------------CTTTATT---GATAAAGTTTT
T--------TTGTTTCTATTGAAGTATAATGGACCTA-----ACTATATTAATTTCAGGTGTATGGTGTAACAGTGATTT
GATA-TGTGC----------------------------------------------------------------------
--------------------------------------------------------------------------------
--------------------------------------------------------------------------------
--------------------------------------------ATATATTGCTAAATGTCCACCA----AAATC-----
---TAAC--ATCTATCACCATATGTAGTTATACA---TTTTTTTTCTTGCTATGAGAA----------------------
--------------------------------------------------------------------------------
--------------------------------------------------------------------------------
--------------------------------------------------------------------------------
----------AACTTTT-AAGATCTACTCTCATAGCAATTTTC-AAATACACAGTACATTATTATTATTAACTATAATCA
CCATGCTATATATTACATTCCCATGA-----------GGCA---ATT---TC---ATATAGAAACTTTT-ATATTTGACA
TC-ATAGTGTAGGGGAA---GAAACA-TTTTCC
>Felis_catus
GTAAAACACAC-----CTTCATAT--------------------------------------------------------
--------------------------------------------------------------------------------
--------------------------------------------------------------------------------
--------------------------------------------------------------------------------
-------------------------AAACATAGATTA---TTAATAAGCA--TTCAGTAAACTTTTCTGGATATT-----
--------------------------------------------------------------------------------
--------------------------------------------------------------------------------
----------------------------------------------------------TCTTTGTT---GACAAAGTTTT
T-----------TTTGTATTGAAGTATAATTGACATGT-AACATTATATTCATTTCAGGTGTACAACAT------GATTC
ATTA-TATGT----------------------------------------------------------------------
--------------------------------------------------------------------------------
--------------------------------------------------------------------------------
--------------------------------------------ATATATTGCTAAATGTCCACCACAATAAATCTAATT
AATTAAC--ATTCATTACCATATGTAGTTAACAA---ATTTTTTTCTTACAATGAGAAATTTTTTTTAGAATTTTTTTTA
AGTTTATTCATTTATTATTTCTGAGAGAGAGAGAGAGAGAGGGAAGGAGAGGGAGAAAGAGAGAGAGAGAGAGAGAGTGT
GCACAAGCAGGATGGGGCAGAAAGAGAGGGAGACACAGAATCCAAAGCAGGCTCCAGGCTCTGAGCTATCAGCATAGAGC
CCAAACAGGGCTCCAACCCACAGACTGTGAGTTCATAACCTAAGCCGAAGTTGGATGCCTGATTGTGCTACCCAGGCACC
CCTCCATGAGAACTTTTTAAGATC---TCTCTCAGCAGTTTTC-AAATATGCAGTACAGTATTATTATTAATTACAGTCA
CCATGCTGTATGTTATATTCCCATGA-----------GACAAAGATACTATG---TAGTAGAAACTTTT---GTTTAACA
CC-ATAGTGTAGGGGAG---GAAAAATTTTTCT
>Manis_javanica
ATATAATACCT-----TCATATAT--------------------------------------------------------
--------------------------------------------------------------------------------
--------------------------------------------------------------------------------
--------------------------------------------------------------------------------
-----------ATATATATATAGAGAGAGAGAGGTTA---TTAATAAGCA--TTCAATAAACTTTTATGGTTATT-----
--------------------------------------------------------------------------------
--------------------------------------------------------------------------------
--------------------------------------------------------------TGTT---GACAGATTTTC
A-------TGTAGCTTTATTGAAGTATAATTAACAT---AACTTTATATTAGTTTCAGGTGTGCA---------------
--------------------------------------------------------------------------------
--------------------------------------------------------------------------------
--------------------------------------------------------------------------------
--------------------------------------------ATAGATTGCAAAATGATCACTACACTATGTC----T
AGTTAAC--ATCTATCACCA---ATAGTTACAG----TGTTTTCTCTTGTGATGAA------------------------
--------------------------------------------------------------------------------
--------------------------------------------------------------------------------
--------------------------------------------------------------------------------
----------AATTTTT-AATATATATTCTCTTAGCAACTTGG-AAATGTGCAATATATTATTCTTG---ACTGTAGTCA
CCATGCTGTACTTTATATCCTCAGGA-----------GACAAAGATT---TT---AGATAGAAACATTGGATTTTTGACA
CC-ATAGTATAAGGGAG---GAAAAACTTTGCC
>Sus_scrofa
GTAAAATACAC-----CTTCATAT--------------------------------------------------------
--------------------------------------------------------------------------------
--------------------------------------------------------------------------------
--------------------------------------------------------------------------------
-------------------------AAATATGGATTA---------AGTATTTTTCATAAACTT----------------
--------------------------------------------------------------------------------
--------------------------------------------------------------------------------
--------------------------------------------------------------TATC---AACAAAAGTTT
T--------------TTATTGAGGTGTAATTGACATA-----------TTAGTGTCAAATATACAAAAT---AATGATTT
AGTA-TTTGT----------------------------------------------------------------------
--------------------------------------------------------------------------------
--------------------------------------------------------------------------------
--------------------------------------------ATATATTGCAAAATGATCCTTACCATATGTC-----
---TAAT--ATCCGTCACCATACATAGTAACGAAAGGTTTTTTTTCTTGTGATGAG------------------------
--------------------------------------------------------------------------------
--------------------------------------------------------------------------------
--------------------------------------------------------------------------------
----------AACTTTTAAAGATCTACTCTCTTGGCAACTTTC-AAATAGGCAATACAGTATTGTTA---GCTACAGTCA
CCAGGTTGTACATTACATCCCTATGA-----------GACAGAAATT---TT---AGATAGAAACATTTGGTGTTTGACA
----TAGTTTAAGGGA----GGGACAATTTTCC
>Bos_taurus
GTAAAATGCAC-----CTTCATAAAACTGTGGTGTGGGAGAAAACTCTTGAGAGTCCCTTGGACTGCAAGATCAGCCCTG
GATGTTCTTTGGAAGGAATGATGCTAAAGCTGAAACTCCAGTACTTTGGCCACCTCATGCGAAGAGTTGACTTATTGGAA
AAGACTGATGCTGGGAGGGATTGGGGGCAGGAGGAGAAGGGGACGACAGAGGATGAGATGGCTGGATGGCATCACCGACT
CGATGGACATGAGTCTGAGTGAACTCCGGGAGTTTGTGATGGACAGGGAGGCCTGGCGTGGTGTGATTCATGGGGTCGCA
AAGAGTTGGACAGGACTGAGTGACTGAACTGAACTGAA--CTGAAGGATA--TTCAGTAAACTT----------------
--------------------------------------------------------------------------------
--------------------------------------------------------------------------------
--------------------------------------------------------------TATT---GACAAA-GTAA
C-------TTTTTTTTTATTGAGGTATAGTTTATATAT-AACATTACATTAGTTTGAAGTATATGACAT---AATGATT-
AGTA-TTTGTATATGTTGGACAAAGAAGGCAATGGCACCCCACTCCACTACTCTTACCTGGAAAATTCCATGGATGGAGG
AGCCTGATAGGCTGCAGTCCATGGGGTCGCTGAGGGTCTGACGCTATTGAGCGACTTCACTTTGGCTTTTCACTTTCATG
CACTGGAGAAGGAAATGGCAACCCACTCCAGTGTTCTTGCCTGGAGAATCCCAGGGACGGGGGAGCCTGGTGGGCTGCCG
TCTATGGGGTCGCACAGAGTCGGCCACAACTGAAGCGACTTAGCATATGTTGGAAAATGATCCTTATAATATGTC----T
AGCAACC--ATCCATCACCATACATAGAAGCAAT--TTGTGTGTGTGTGTGATGAG------------------------
--------------------------------------------------------------------------------
--------------------------------------------------------------------------------
--------------------------------------------------------------------------------
----------AGCTTTC---AATCTACTGTCTTAGCAACTTGC-AGATATGCAGTACAGTATTATTA---GCTGTAGTCA
CCATGCTGTACATTACATCCCCATGA-----------CACAGAAATT---TT---AGATAGAAACATTTGATGTTTGACA
TTATTAGTGTAAGGAAG---GAAAAATTTTCCC
>Equus_caballus
GTAAAACACAC-----CTTCATGT--------------------------------------------------------
--------------------------------------------------------------------------------
--------------------------------------------------------------------------------
--------------------------------------------------------------------------------
-------------------------AAGCGTAGATTAAT-CTGTTAAGCA--TTGAGTAAACTTT-CTGGATATTGACAG
AGTTTTTC------------------------------------------------------------------------
--------------------------------------------------------------------------------
----------------------------------------------------------TGGATGTT---GACAAA-GTTT
T------AAAAATTTTTATTGAGGTATAATTGACATAT-AACATTATGTTAGTTTCAGGT-TATAACAT---AATGATTT
GATA-TTTGT----------------------------------------------------------------------
--------------------------------------------------------------------------------
--------------------------------------------------------------------------------
--------------------------------------------ATATATTGCGAAATGATC---ACAGTAAGTC----T
ACTTAAC--ATTTGTCACCATGCATAGTGACAAA---TTTTTTTGCTTGTGATAAG------------------------
--------------------------------------------------------------------------------
--------------------------------------------------------------------------------
--------------------------------------------------------------------------------
----------AACTTTT-AAGATCTACTCTCTTAGCAACGTTC-AAATGTGCAGTACAGTATTATTA---ACTATAGTCA
CCATGCTGTAGATTACATTCTCGTGA-----------GACAAAGA---------------------TTTGATGTTTGATA
TC-ATAGTATATGGGAG---TAAGAATTTTTCC
>Ceratotherium_simum
GTAAAACACAC-----CTTAATAT--------------------------------------------------------
--------------------------------------------------------------------------------
--------------------------------------------------------------------------------
--------------------------------------------------------------------------------
-------------------------AAACAAGGATTAAT-CTGTTAAGCA--TTCAGTAAACTTTTCTGGATATTTATTT
ATTTTTTTTTGTTATTTTATTTATTTATTTTTTCCCCAAAGCCCCAGTAGATAGTTGTATGTCATAGCTGCACATCCTTC
TAGTTGCTGTATGTGGGACGCGGCCTCAGCATGGCCGGAGAAGCGGTGCGTTGCTGCGCCCCTGGGATCCGAACCTGGGC
CGCCAGTAGCGGAGCGCGCGCACTTAACCACTAAGCCACGGGGCTGGCCCTGGATACTTATTTGTT---GACAAA-GTAT
T---TTTTGTTGTTTTTATTGAGGTATTATTGACATAT-AACATTATATTAGTTTCAGGTGTATAAGAT---AATGATTC
GATA-TTTGT----------------------------------------------------------------------
--------------------------------------------------------------------------------
--------------------------------------------------------------------------------
--------------------------------------------ATATATTGCAAAATGATCACCACTGTAAGTC----T
ACTTAAC--ATGCATCACCATACGTAGTTATAAA----TTTTTTTCTTGTGATGAG------------------------
--------------------------------------------------------------------------------
--------------------------------------------------------------------------------
--------------------------------------------------------------------------------
----------AACTTTT-AAGATCTGCTCTCTTAGCAACGGTC-AAATATGCAATATGGTATTATTA---ACTATAGTCA
CTGTGTTGTACATTACATTCCCGCGA-----------GACAAAGATT---TT---AAATAGAAACATTTGATGTTTGATA
----TAGTGTAGGGGAG---AAAAAATTTTTCC
>Myotis_myotis
GTAA---CCCT-----CTTCATAT--------------------------------------------------------
--------------------------------------------------------------------------------
--------------------------------------------------------------------------------
--------------------------------------------------------------------------------
-------------------------AAACATGTATTG---TTAATAAGCA--TTCAGTAAACTTTACTGAATATT-----
--------------------------------------------------------------------------------
--------------------------------------------------------------------------------
--------------------------------------------------------------TGTT---GACAAGA-TTT
T---TATTACTGTTTTTATTCA-GTATAATTGACAT--------TATATTAATTTCAGGTGTACAACGTG--AATGATTT
GATATTTTGT----------------------------------------------------------------------
--------------------------------------------------------------------------------
--------------------------------------------------------------------------------
--------------------------------------------ATATATTGCCAAATGATCACCACAATAAAGT-----
---TAAC--ATCCATCATCACACATAGTTACAAA---TTCTTTTTCTTGCAGTGAG------------------------
--------------------------------------------------------------------------------
--------------------------------------------------------------------------------
--------------------------------------------------------------------------------
----------AACTTTT-AAGATCTATTCTCTTAGCAACTTTT-AAATATACAGTACAGTATTATTA---ATTATTGTCA
T--------------GATCCCCATGA-----------GACAAAGATT--------TTATAGAAACATTTGATGTTTGATA
TC-ATAGTAGAAGGGAA---GAAAAAATTTTCC
>Rousettus_aegyptiacus
ATAAAACACAT-----CTTTATAT--------------------------------------------------------
--------------------------------------------------------------------------------
--------------------------------------------------------------------------------
--------------------------------------------------------------------------------
-------------------------AAAAATAGATTATTATTATTAAGTC--TTCTGTGTGTGTATATATATATA-----
--------------------------------------------------------------------------------
--------------------------------------------------------------------------------
----------------------------------------------------------TA--TGTT---GACAAAGGTTT
C---TGTTATTGTTTTTATTAAGGGATAATTGA-----------TATATTAGTTTCAACTGTACAACAT---AATGATTT
GATA-TTTGA----------------------------------------------------------------------
--------------------------------------------------------------------------------
--------------------------------------------------------------------------------
--------------------------------------------ATATGTTGCAAAATGATCACCACAATAAGTC----T
AGTTAAC--AT------CTACACATATTTCAAAA---------TTCTCGTGATGAG------------------------
--------------------------------------------------------------------------------
--------------------------------------------------------------------------------
--------------------------------------------------------------------------------
----------AACTTTT-CAGATTTGTTATCTTAGTAACTTTCAAAATGTGCAGTACAGTTTTTTTA---ACTGTAGTCA
CCATCCTGTACATTACATCCCC-TGA-----------GACAAAGA---------------------TTTAATGTTTGACG
TC-GTAGTGTAAGGGAA---GGAAAAATTGTAC
>Condylura_cristata
GTAAAATACAT-----CCTCATAT--------------------------------------------------------
--------------------------------------------------------------------------------
--------------------------------------------------------------------------------
--------------------------------------------------------------------------------
----------------------------------------AAAATAAGCA--TTCAGTAAACTTTTT--GATAAA-----
--------------------------------------------------------------------------------
--------------------------------------------------------------------------------
----------------------------------------------------------TAG-T-TT---GACA-GAGCTC
T-------------------------------------------------------------------------------
--------------------------------------------------------------------------------
--------------------------------------------------------------------------------
--------------------------------------------------------------------------------
--------------------------------------------------------------------------------
--------------------------------------------------------------------------------
--------------------------------------------------------------------------------
--------------------------------------------------------------------------------
--------------------------------------------------------------------------------
--------------------------------------------------------------------------------
-------------------------------------------------------TTATGGAAACATTTGACATTTGATG
TCAGTAGTGCAGGGGAGAAAAAAAAAATCTTTC
>Erinaceus_europaeus
GTAAGATACATTTTTCATATAAAC--------------------------------------------------------
--------------------------------------------------------------------------------
--------------------------------------------------------------------------------
--------------------------------------------------------------------------------
-----------------------------ATAGGTTG---CTGAAAAGTCATTTCTGTAAACTTTTCTGGATATT-----
--------------------------------------------------------------------------------
--------------------------------------------------------------------------------
----------------------------------------------------------TATTT-TT---GATAAGAATTT
T-------------------------------------------------------------------------------
--------------------------------------------------------------------------------
--------------------------------------------------------------------------------
--------------------------------------------------------------------------------
--------------------------------------------------------------------------------
--------------------------------------------------------------------------------
--------------------------------------------------------------------------------
--------------------------------------------------------------------------------
--------------------------------------------------------------------------------
--------------------------------------------------------------------------------
-------------------------------------------------------GTTAAAAAGTGTTTATTAT-CGATG
TCATGAGTGTAGAGGAC-----AAAAGCTTTCC
>Homo_sapiens
ATAAAATATGC-----CTTAATAT--------------------------------------------------------
--------------------------------------------------------------------------------
--------------------------------------------------------------------------------
--------------------------------------------------------------------------------
-------------------------AAACAAAGATTG---TTACTAAGTA------GTAAACTTTTCTGGATATT-----
--------------------------------------------------------------------------------
--------------------------------------------------------------------------------
----------------------------------------------------------TATTTGTT---GACAGAGATTT
T-------------------------------------------------------------------------------
--------------------------------------------------------------------------------
--------------------------------------------------------------------------------
--------------------------------------------------------------------------------
--------------------------------------------------------------------------------
--------------------------------------------------------------------------------
--------------------------------------------------------------------------------
--------------------------------------------------------------------------------
--------------------------------------------------------------------------------
--------------------------------------------------------------------------------
-------------------------------------------------------AGATGGAAACATTTAATGTTTGACA
TCTG-AGTNNNNNNNNNNNNNNNNNNNNNNNNN


Bat158_LINE

>L1MA9_3END
----------------------------------------------------------------------------TAAA
AAAGTCAAACTCATAGAAGCAGAGAGTAGAATGGTGGTTGCCAGGGGCT-GGGGGGTGGGGG--AAATGG-GGAGATGTT
GGTCAAAGGGT-ACAAAGTTTCAGTTATGCAGGATGAATAAGTTCTGGAGATCTAATGT-ACAGCATGGTGACTA-TAGT
TAATAATACTGTATTGTATACTTGAAATTTGCTAAGAGAGTAGATCTTAAGTGTTCTCAC--------------------
---------CACACAC---------------AAAAAAATGGTAACTATGT----------GAGGTG--ATGGATATGT--
-----TAATTAGCTTGATTGT-GGTAATCATTTCACAATGTATACGTATATCAAAACATCACGTTGTACACCTTAAATAT
ATACAATTTTTATTTGTCAATTATACCTCAATAAAGCTGGAAAAA-----------------------------------
--------------------------------------------------------------------------------
--------------------------------------------------------------------------------
--------------------------------------------------------------------------------
------
>Canis_familiaris
TTAAAACAGTACATCTCAAGGTCATT-TGCTGAAAATAGGAACA-GAAAAGT---AAAA--------ATTATT-------
-------AACTCATAGAAA-------TAGAAAAGTTGTTGCCATTGACT--GAGAATGGGGTG-AAATAG-GGAGAGGTT
TGTAAAATAAT-ACAAATTTTTAGCTAT--AAAATGAATAAGATCCGAGGACCTAATGT-ATAATGTGGTGAGTA-TATT
TGATAACACTATACTGTATAGTTGAAATTTGC-AAGATTGTACAACTTAAATGCTCTCTCTCTCATACACACACACACAC
ACACACACACACACACACACACACAAACCACCAAAAACATACACACACATACACAGAGAGGAGGTG--ATGGATGTGTGG
ATGTATAATCAACCAAATGGGAGAAAAT-----------------GTAAATCAAATCACTATGATGAACA--CTCAAGAT
CTTATAATTTTATATTTCACTTGTACCTCAGCAAAACTGACTTTTTTT-----AAAAGATTTTATTTATTTATTCATGAC
AGAGAGAGAGAGGCAGAGACACAGGCAGAGGGAGAGAGGGAGAGAAGTAGGCTCCTTGTAGGAGCCTGACGTGGGACTCG
ATCCGTGGTCTCCAGGATCACACCCCGGGCTGCAGGCGGCGCTAAACTGCTAGGCCACCAGTGCGGCCCAAAATTGACTT
TTTTAAAATTACATTTTTA---GTTCATTTCCTCATTTATTCAGT----ATATGTTAAATATTGACATGGGTCAGGTACA
ATTTGG
>Felis_catus
TTACTATAGTGCATATCAAGATCATTCTGCTGAAAATAGAAACA-GAAGGGT---AAAA--------ATTACT-------
-------AACTCATACAAACAGAGAGTAGAAAGATGTTTGCTAGGAGCT--GAGAGTGGGTG--ATGTAG----------
--TAAAAGGGT-ACAAATTTTTAGCTAT--AAGATGAATAAGATCTGAGGACCTAATGTAAAAACATGGTGAGTA-CAGT
TGATTACGCTATGTCGTATAGTTGAAATTTGC-AAGAGCATAGTATTTTAATGTTCT-----------------------
---------TACCGAAAAAGAATATGCACATACATACACCGCACACACAT----------GAGATGATATGGCTGTGTGA
ATGTGTAATTAACTAGATGGGAGAAAGTCCTTTCACAGTGTGTATGTATGTCGAATCACTATGATGAACA--ATGAATAT
CTTATAATTTTATATGTCAAGTATACCTCAGTGAAGTTGGGATTTTTTTT---AA---TCATACT---------------
--------------------------------------------------------------------------------
--------------------------------------------------------------------------------
-------------TTTTTA---ATGCATTTTCTCACTTATTCACTGAG-GTTTTTTAAATATTTACATGGGTCAGGCACA
GTTTGG
>Manis_pentadactyla
TTATTGCAGTGTATGTCAAGGTCATTCTGCTGAAAAGAGAAACA-GAAAAAC---AGAAAATTAAACACCATT-------
-------AATTCATAAAAAGAGAGAGTAGGAAAGTGCTTGCCAGAGTAT--GAGAGTTGGAG--AAATAG-GGAGAAGTT
GGGAAAAGGG---CAAACACTCATCTGT--AAGATGAATAAGGTCTGAGGATCTAATGT-ATAACATGGTGACTA-TAAT
TGATAACACTGTATTGTATAGTTAAAATTTTCC--GAGAGTACAATTTAAATTTCCT-----------------------
---------TAC--------------------AAAAAA---AAAATGTGT----------GAGATG--AT--ATGTGG-A
TGTCTTAATTANNNNNNNNNNNNNNNNNNNNNNNNNNNNNNNNNNNNNNNNNNNNNNNNNNNNNNNNNNNNNNNNNNNNN
NNNNNNNNNNNNNNNNNNNNNNNNNNNNNNNNNNNNNNNNNNNNNNNNNN---NNNNNNNNNNNN---------------
--------------------------------------------------------------------------------
--------------------------------------------------------------------------------
-------------NNNNNN---NNNNNNNNNNNNNNNNNNNNNNNNNNNNNNNNNNNNNNNNNNNNNNNNNNNNNNNNNN
NNNNNN
>Sus_scrofa
TTATTGAAGTGCATATCAAGGTCAATCTGCTAAAAATAGAAACA-GAAGAGT---AAAA--------ATTACT-------
-------AACTTATAGAAACAGAAAGTAGAAAAGGGCTTTCCAGGGGCT--GAAGGTAAGGG--AAATAACAGAGAGGTG
GGTAAAAGGGT-ACAGACTTTCAACTGT--AAGGTGAATATAGTCTGAGGATCTAATGT-AAAATGAAGTGGCTATTAGT
TGATAAAATTGTATTATTTAGTTGAAATTTGCTAAGAAAGTAGATCTTAAGTATTCT-----------------------
---------CACACACGC--------------AAAATC---TAAGTATGT----------GAAATG--ATGGAGATGT--
-----CAATTAACCAGATGGGAGGAAATCCTTTCACAAAGTAAACGTATATTAAATCACTAGGATGAACACTCTAAATAT
CTTACAATTT--TGCATTAGTTGCATGCCAATGAAGCTGAAATTTTTG-----AAAAATTACAT----------------
--------------------------------------------------------------------------------
--------------------------------------------------------------------------------
-------------GCTTTT---ATTCTTTTCCACATTTTTTCAAT----ATTTATTAA-TATTTTCATGAGTCAGGCATA
GTACAG
>Bos_taurus
GCATTGCACTGCATATCAAGGTCATTATGCTTAAAATAGAAACA-GAAGAGT---AAAA--------ATTACT-------
-------CAATTTTAAAAGCAGAAAGGGCAAAAGCGGTTGCCAGGAGCT--GAAGGTAGGAG--AAATAC-AGAGTGGCT
GGTTAAAGTCTCGGAAATTTTCAGCTGT--AAGATGAATTAACTCTGAGGAGCTCATGC--AAAGATGGTGGGTATCAAT
TGATCCCATTATATTGTATAG-TGAAATGTAC-AAGAGAA-AAGTCTTAAATATTAT-----------------------
---------CACACAC----------------AAAAGA---CAATTATAT----------GAAGTG--ACAGATATGT--
-----TAATTAACTAGACAGTAGGCAATTGTTTCACAATGTGCGGATAGATC-----ACTAGGACAAACA--CTAAATAT
CTTACAATTT--TGCATCAGTTACATATCAGTAAAACTGAAATTTTA------AAAAATCACCA----------------
--------------------------------------------------------------------------------
--------------------------------------------------------------------------------
-------------TCTTTC---ATTCTTTTCCACATTTTTTTAGTGACTATTTAT----TGTTTTAATGGGTCAGGCGTG
GCTCAG
>Equus_caballus
TTATTGTAGGGTGTATCGAGGTCATTCTGCTGAAAATAGACACA-AAAAAGA---AAAA--------ATTATT-------
-------GACTCATAGAAAC--AAAGTAGAAAATTGGTTGCCAAGGGTT--GAAGGTGGGGG--AAATAA-GGAGAGGTT
GGTAAAAGGAT-CCAAACTTTCCGCTGT--AAGATGAATAAGATCTGAGAATCTAATGT-CAAACATGGTGACTA-TAGT
TCATAACACTGTTTCGTATAAGTGAAATTTTCTAGGAGAGTAAAACTTAAATGTTCT-----------------------
---------CACCCCC----TACTTCCCCCCAAAATGA---TATTTATGT----------GAGATG--ATGGATGTGT--
-----TAATGAAATAGATGGG-GAAAATCCTTTCACAATGTATATGTATATCAAATCACCACAATCAGCACACTAAATAT
CCTACAATTT--TCTGTCAACTATACCTCAATAAAGCTGAAATTTTTAA----AAAAATCATGC----------------
--------------------------------------------------------------------------------
--------------------------------------------------------------------------------
-------------TCTTTC---ATTTACTTCCTCATTTATTCAGTGAATATTTAATAAATACTTACATGAGTCAGGTGTA
GTTCAG
>Ceratotherium_simum
TTATTGCAGAGCATATCCAAGTCATTCTGCTGAAAATAGAAACACGAAAAGT---AAAA--------ATTATT-------
-------AACTCA-AAAAACAGAGAGTAGAAAAGGGGTTGCCAGGAGCTGGGGGGGTGAGGG--CAATAG-GGAGAGGTT
GGTAAAAGGGT-ACAAACTTTCAGCTAT--AAGATGGATAAGGTCTGAGGATCTGATGT-AAATCATGGTGACTA-TAGT
TGATAACACTGTATTGTATAAGTGAAATTTGCT--GAGAGTAGAACTTAAATGTTCT-----------------------
---------CATTCCC-----------CCCAAAAAAGA---TAAATATGT----------GTGATG--ATTGATGTGC--
-----CAGTTAACTAGATGGGGGGAATCCTTTTCACAATGTATGCATATATCAAATCACTATGATGAACACTCCAAATAT
CTTACAATTTTATATATCAATTATACATCAATAAAGCTGAAATTTAAA-----AAAAACCATAT----------------
--------------------------------------------------------------------------------
--------------------------------------------------------------------------------
-------------TCTTTC---ATTCATTTCTTCATTTATTCAGTCAGTATTTATTAAGTATTTTCATGAGTCAGGCATA
GGTCAG
>Myotis_myotis
TTATTGCAGTTCATAGTAAGGTAATTCTGCTGAAAATAGAAACC-AAAGAAT---AAAA--------ATTA---------
--------ACATGTAGAAACTGAGAGTAGAAA----GTGGCCAGGGGCT--GCAGGTGGGG---AAATAG-GAAGAGGTT
AGTAAATGGGT-GCAAAGTTTCAGGTAT-----------AAGGTCTGATGATCTAAGGT-GAAGCATGATGACTA-TAAT
TGATAATG--GTATTGGATAAGTGAAATTTTCTAAGGGGGTAGACCTTAATTGTTCT-----------------------
---------CACACAC-------------ACAAAAAGC---TAATTACAT----------GAGGTT--ATGGAAGTGT--
-----TAATT------ATGGGAGGAAATCTTTTCAAAATATGGACATGTATCAAAACCCTAC----------------AT
CTTACCATTTTACATGTCAATTTTATCTTAAT-AAGCTGACATTTTA------AAAAGTTAC------------------
--------------------------------------------------------------------------------
--------------------------------------------------------------------------------
-------------TCTTCC---ATTAATTTTCTCATTGATTCATAGAGTATTATTTTANNNNNNNNNNNNNNNNNNNNNN
NNNNNN
>Rousettus_aegyptiacus
GT-TTACCGTGTATATCAAGGTCATTCTCTTGAAAATAGAAACT-GAAGAAT---AAAA--------ATTATT-------
-------GATACAAAAAAACAGAGAACAGAAAAATGGTTGCCAGGGGCTGGGGAATTGGGAAGTAGGGAG-GGAGAGGTT
GGTAAAAGGGT-ACAAACTTTTAGTTAT--AA-ATAAATAAGGTCTGA-AATATGAC-------TACAGTTGATA-AAAT
TAATAACACTGTATTGAATAATTAAAATTTCCTAAGAGAGTAGAACTT--ATATTCT-----------------------
---------GACCAATAAAT-----------AAATAAA---TAAATACAT----------GAGGTG--ATGGATGTGT--
-----TAATTAACTCAATGGGAGGAAATCTTTCCACAATGTATACATGTATCAAAACACTATGATGAACA--TTAAATAG
CTTACCATTTTATGTGTCGATTTTGCCTCGAT-AAGCTGAAATTAA-------AAAAACAAAGTCAC-------------
--------------------------------------------------------------------------------
--------------------------------------------------------------------------------
-------------GCTTCC---ATTCATTTTCTGATTTATTCAGTGAGTATTTGT----TGTCTACATGTGTCAGGCATA
GTTCAG
>Condylura_cristata
TTATTATAGTACATATCAAAGTCACTCTGT--------GAAAAC-AAATATT----------------------------
--------------------------------------------------------------------------------
--------------------------------------------------------------------------------
--------------------------------------------------------------------------------
--------------------------------------------------------------------------------
--------------------------------------------------------------------------------
-----------------------------------------------------AGAAA----------------------
--------------------------------------------------------------------------------
--------------------------------------------------------------------------------
-------------TTATTC---ATT------------TATTCAAC----AAATATTAAGTACTTATATGCATCAGGCATC
TTTTTT
>Uropsilus_gracilis
TTATTACAGTGCATATCAAGGTCATTCTGCTGAAAATAGAAATA-TAATATT----------------------------
--------------------------------------------------------------------------------
--------------------------------------------------------------------------------
--------------------------------------------------------------------------------
--------------------------------------------------------------------------------
--------------------------------------------------------------------------------
-----------------------------------------------------AGA------------------------
--------------------------------------------------------------------------------
--------------------------------------------------------------------------------
-------------TTATTC---ATTCATTTTCTCATTTATTCACTAAATATTTATTAGGTG----GATAAGAAAGGCATA
GTTGGT
>Homo_sapiens
TAATTGCAGTGCATATCAAGCTCATTCTGCTGAAAATAGAAACA-AAACATC----------------------------
--------------------------------------------------------------------------------
--------------------------------------------------------------------------------
--------------------------------------------------------------------------------
--------------------------------------------------------------------------------
--------------------------------------------------------------------------------
-----------------------------------------------------AACAATGATTATAC-------------
--------------------------------------------------------------------------------
--------------------------------------------------------------------------------
-------------TCTTTT---GTTCATTTCCTCATTTATTAAATAAGTGTTTATTGAGTATTTACATG-----------
GTCCAG


Bat159_LINE

>L1MA9_3END
--------------------------------------------------------------------------------
-----------TTTTTCCAGCTTTATTGAGGTATAATTGACAAATAAAAATTGTATATATTTAAGGTGTACAACGTGATG
TTT-------------------------------------------------TGATATACGTATACATTGTGAAATG---
---ATTACCACAATCAAGCTAATTAACATATCCATCACCTCACATAGTTACCATTTTTTTGTG--------TGTGGTGAG
AACACTTAAGATCTACTCT-------------------------------------------------------------
---------------------------------------------------
>Canis_familiaris
AGTCAAAAAT-GAAACTGGTTAATGTCCT-ATAGGGCAATAAAACAGTAAGTTT---TCAGTTATTTC------TTTT--
-TCTGCTAGTTATATGTCAATTGTATAAATGTATGCTT-ATGCAT-AATGTTGCATAAGTTTAAAATGTAAAACATAGTG
ACTTGAGGTATATATATATATATATATATATATATATATATATATAGCGAAATGATATATGTTTATATTGTGAAATG---
---ATCACCATAATAAGTTTGGTTAAT--ATCCATCACCTCACATA------ATTTTTTTTCT--------TATGATGAA
AATTTTTAA-------------TGAGTTATTATTTCT---ATCAGGCCATAAAACAAAACAAAACAAAACAAAACCCTCT
ATTTCTACAGGATGAAAA-TGTAC------------------TTCAAGTCT
>Felis_catus
AGTTAGAAAT-AAAACTGGTTAATGTCCT-ATAGGGCAATAAAACAGTAAACTT---TCAGTTATTGT------CTCT--
-CTCTCTCTTTTTTTGCTAGTTTTATTGATATACAGTTGACATAT-AGCATTGTATAAGTTTAAAGTATATAACATAATC
ATT-------------------------------------------------TGATGGATGGATATATTATGAAATG---
---ATCACCACAGT--GTTTGGTTAAT--AGCCATCACCTCACAGAGTTATGATTTTTTTTCT--------TATGATGAC
AATTTTTAA-------------AGAGTTAATA-TTCT---ACCAGGCCAAAAA-----------------ACAAATT-GG
ATTTCTACAAGATCAAAA-TGTACAAGTTACTGTGT---AACTTTTAGTCT
>Phataginus_tricuspis
AGTTGGAAGC-AAAACTAGTTAATGTCCT-ATAGGGCAATGAAACAGTCTGCTT---GGAGTTACTTTTTCAAATTCT--
-TTTTCTAGTT---------TTATTGAGATGTA-ATTG-ACATAT-AACATTGCATAAGTTGAAAATATACAATATAAAG
ATT-------------------------------------------------CGACATATGTATATATTGCAAAATG---
---ATCTCCACAATAA-----GTTAAC--AT-CATCATCTCACATAGTTACAATTCTTCTTCTT-------TGTGATGAG
AACTTTTAA-------------TGACTTACTGCTTCT---ACCAGAC---AAA-----------------AACACTT-AT
ATTTCTGGAGGATTAAAA-TGTACAAGTTCGCGTGC---AACTTTTCATCT
>Sus_scrofa
AGTTCGAAAC-AGAACTGATTAATGTCCT-ATAAGGCAATAAAATAGTAGGCTT---TGAGTTATTAT------TTTT--
--------------TTCCAGTTTAGTTGAAATATAATTGACATGT-AACATTATATAAGTTCAATGTGTACAACATAATG
ATT-------------------------------------------------TTATATATG-ATATAATGTGATATATGA
TATAATGTGATAGTAAATTTAGTTAAC--ATCCATCACCTCATATACTTACAATT-TTTTCCT--------TTTGATGAC
AACTTTTAA-------------TGAGTTATTGTTTCT---ACTAG-----AAA-----------------AAAATTCAGT
TTTTCTAGAGGGTGAAAA-TCTACAAG---------------TTTTAGCCT
>Tursiops_truncatus
AGTTAGAAGC-AAAACTGGTTAATGTCCT-ATAGGGCAATAAAACAGTAAGCTT---TGAGTTATTGT------TTCT--
---------TTTTCTCCCAGTTTTATTGAAATATAATTGATATAT-AACATTGCATAAGTTCCAGGTGTACAACATAATG
ATT-------------------------------------------------TGATATATG-ATATATTTTGA-ATG---
---ATTAGCACAGTACGTTTAGTTAAC--ATCCATCACCTCACATACTTTCAATTTTTTTCCCT-------TGTGATGAG
AACTTTTAA-------------TGAGTTATTTTTTCT---ACCAGACCAAAAA-----------------AAAATTTTAT
ATTTCTACAGGGTGAAAA-TCACCAAGTTAGCATGT---AACTTTTACCCT
>Equus_caballus
AGTTAGAGGC--AAACTTGTTAATGTCCT-ATAGGGCAATAAGACAGTAAGCTT---TGAGTTATTAT------TTCT--
--------CTTTTTTTCTAGTTTTATTGAGATATAGTTGACATAT----GTCATATAAGTTTAAGGTGTACTACGTAATG
ACT-------------------------------------------------TGATATATGTAGATACTGTGAAATG---
---ATTACCACGATAAGTTTAATTAAC--TTCCATCACTTTGCATAGTTACAATTTTTTCCCCT-------TGTGATAAG
AACTTTTAA-------------TGAGTTACTGTTTCT---ACCAGGC--AAAA-----------------AACATTT-GT
ATTTCTACAGGATGAAAA-TCTACAAGTGAACACGT---AACTTTTAGTCT
>Ceratotherium_simum
AGTTAGAAAC-AAAACTGGTTAATGTCCT-ATAGGGCAATAAGACAGTAAGCTT---TAAGTTATTAT------TTCT--
--------CTTTTTTTCTAGTTTTATTGGGATATAATTGACATAT-AACATCATATAAGTTTAAGGTGTATTATGTAATG
ACT-------------------------------------------------TGATATATGTAGATACTGTGAAATG---
---ATTACCACAATAAGTTTAGTTAAC--ATCCATCACCTCACGTAGTTACAATTTTTTTTCCT-------TATAATGAG
AACTTTTAA-------------TGAGTTATTGTTTCT---ACCGGAC--AAAA-----------------AACATTT-GT
ATTTCTACAGGATGAAAA-TCTACAAGTGCGCATGT---AACTCTTAGTCT
>Myotis_myotis
AGCGGGAAAC-AAAACTGGTTAATGTCCTAATAGGGCTATAAGACAGTAAGCTT---TGAGTTATTGC------TTCC--
---------TTTCTTTCTAGTTTTA------TATAATTGACATAT-AACATCACATAAGTTTAAGGTGCACAACATAATG
ATT-------------------------------------------------TAATATATGTATGTATTAGGAAGTG---
---ATCACTGCAATAGATTTAGTTAGC--ATCCAGCATCTCACATAGTTACAATTTTTTTCCT--------TTTGACAAG
AACTTTTAA-------------TGAATTGTTGTTTCA---ACTGGAC---AAA-----------------AGCATTT-GT
ATTTCTATAGGATTAAAACTCTATAAGTGAGCATGT---AACTTTTAGTCT
>Rousettus_aegyptiacus
AGTTAGAAAC-AAAACCGGTTAATGTCCT-ATAGGGCAATAAGACAGTAAGTTT---TGAGTTACTGT------TTCT--
------TTTTTTTTTTCTGGTTTCATTGAGTTATAATTGACATAT-AACATCG-ATAAGTTTAAGCTGTAAAAGATAATG
ATT------------------------------------------------------TATGTATATATTGGGAAATG---
---ATTACCACAATAAGTTTAGCTAAT--ATTCATCACCCTACATGGTTACATTTTTTTTAAATAAGAGTCTTTAATAAG
AGTCTTTAA-------------TTATTTATTGTTTCT---ACTAAAC--AAAA-----------------AACATTT-GT
ACTTCTACAGGATGAAAA-TCTACAAGTGTTCATGT---AACTTTTAGTCT
>Condylura_cristata
AGTTATAAATAAAAACTAGTAAATGTCCA-TTAGGACAATAAAACAG--AG--T--------------------------
--------------------------------------------------------------------------------
--------------------------------------------------------------------------------
--------------------------------------------------------------------------------
----------------------AAAATTGATGTTTCT---ATTAGACAAAAAA-----------------AAAAT---GT
ATTTCTTCGAGATGAACA-TCTACAAGTTAGCTTCT---GGTATTTAGTTT
>Uropsilus_gracilis
AACTACGAAC-AAAACTGGTTCATGTCCT-ATAGGGAAGTAGAATAGTAAGCTT--------------------------
--------------------------------------------------------------------------------
--------------------------------------------------------------------------------
--------------------------------------------------------------------------------
----------------------TGAGTTGATGCTTCT---ATTGGACAAAAGA-----------------AAAATC----
ATTTTTACAGGATGAAAA-TATACAAGTTATCTTGTATAAGTTTTTGGCCT
>Homo_sapiens
AAC-ATAAAT-AAGACTGATTAATGTCCT-GTAGAGCCATAAAACAGTTAGCAC--------------------------
--------------------------------------------------------------------------------
--------------------------------------------------------------------------------
--------------------------------------------------------------------------------
----------------------TGAGTTATTGTTTCT---ACTAGAC---AAA-----------------AACATTT-CT
ATATCTACAGAATGAAAA-TCTATAAGTTAACATGT---AACTTTTAGTCT


Bat165_LINE

>L1MA9_3END
--------------------------------------------------------------------------------
------ATGGTGACTATAGTTAATAATACTGTATTGTATACTTGAAATTTGCTAAGAGAGTAGATCTTAAGTGTTCTCAC
CACACACAAAAAAA----TGGTAACTATGTGAGGTGA--TGGATATGTTAA-TTA---GCTTGA-TTGTGGTAATCATTT
CACAATGTATACGTATATCAAAACATCACGTTGTACACCTTAAATATATACAAT--TTTTATTTGTCAATTATACCTCAA
TAAAGCTGGAAAAA------------------------------------------------------------------
--------------------------------------------------------------------------------
--------------------------------------------------------------------------------
--------------------------------------------------------------------------------
--------------------------------------------------------------------------------
--------------------------------------------------------------------------------
------------------------
>Canis_familiaris
CCTAGTACATCTAC----AAAAGAATATAGTAAATTACTT----AGTAAT-AAT-----------------CTGGGACTA
TAG----------------CCAATAATAATGTATCATATACTTGAAAGTTGCTGAGA--CTAAATCTTAAAAGTTTTTAT
TACAATAGAAAAAA---CTTGTAACTATGTGTGATAA--TAG--ATGTTAA-CTATTAACTAGACTTGTAGCGATCATTT
CATGGT----ACAAATAGTCAATCATTATGTTGTACATCTCAAC----TAATGT-----TATTTATCAATTATATCTCAA
------AAAGGATTCTTTTTA---AAGATTTTATTTATTTATTCATAGATACATAGAGAGAGAGGCAGAGACACAGGTAG
AGGGAGAAGCAGGCTCCATGCAGGAAGCCCGATGTGGGACTCGATCCCGGGTCTCCATGATCACACCCCAGGCTGCAGGC
GGCGCCAAACCACTGCACCACCAGGGCTGCCCTCAAAAAGGAAATTTTTTAGGGACTCCGGAGTGGCTCAGTGGTTGAGC
GTCTGCCTTTGGCTCAGAGCGTGATCCTGGAGTCCCGGAATCAAGTTCTGCATCAGGCTCCCCGCACGGAGCCTGCTTCT
CCATCTGCCTGTGTCTCTCATAAATAAATAAATAAAATCTTTAAAAATATTTTTTGAAGATTAAA----CTG---ATAAT
TATTATAT--TGA-GGTCATTCTCTGAACTTATTCTTATATTTT--AGTATAAACCCTAAAGTGTAAGT-----------
---------------CTCAAGCAT
>Felis_catus
CCTAGTACATCTACATTCAAAAGAATA-----AATTACTTAGTAAGTGAT-AATT---AAGATTAACCTATCTGTGATTA
TAG----------------CTAATAATAATGTATCATACATCTGAAAGCCGCCGAGA--GCACATCTTAAAGGTTTTCAT
CACAAAAGGGAAAACAATTTGTAACTATGTGTGATAA--TGA--AAGTTAA-CTA--GACTTG--TTGTAGTGATCATTT
AGCAATATATATAAATATGGA------ATGTTGTATACTTGAAC----TAATGT-----TATATGTCAATTATATCTCAA
---------AAACATTTTTTA---AAGAT---------------------------------------------------
--------------------------------------------------------------------------------
--------------------------------------------------------------------------------
--------------------------------------------------------------------------------
-------------------------------------------------------------TAAA----CTG---ATAGC
TATGATATTCTGA-GGCCATTCTCTGAACTTAATCTTTTTACTT-GAGTATAAATCCTAAAGTGTAAGT-----------
---------------CTGACGCAT
>Manis_pentadactyla
CCTAGTATACCTACAATAAAAAGAATAC--TAAATTTCTCAGTAAGTGATAAATT---AAGGTTAAACTATCTGTGACTA
CAG----------------TTAATAATAATGTGT-----ATTTGAAAGCTGTTGAGAAAGTAGATTTCAAAAGTTCACAT
CACAAGGGAAAAAA--------AAC--TATGTGATGA--CAG--TAGTTAACCTA--AACTTG--------TAATCATTT
TGCCATGTATACAAATACTGAATCATTATGTTGTATACAGGAGAAC--TAGTAT---GTTATGTGTCAGTTACATCTCAG
----TAAAAAA--CTTTTTAA---AAGGT---------------------------------------------------
--------------------------------------------------------------------------------
--------------------------------------------------------------------------------
--------------------------------------------------------------------------------
-------------------------------------------------------------TAAACTACCTG---GTAAC
TACAATATCCTAA-ATTCAATCACAGAACTTNNNNNNNNNNNNNNNNNNNNNNNNNNNNNNNNNNNNNN-----------
---------------NNNNNNNNN
>Sus_scrofa
CCTAGTACATCTACAATCAAAAGAATGCAGTAAATTATTT----TGTGAT-AATT---AAGACTAAACTATCTGTGACTG
TAG----------------CTGAGAATACTGTATTGTATATTTGAAAGTTACTGAGAGAGTAGATCTTAAAAGTTCTCAC
CACAAGGAAAAAAA----CAGTAAC--TGTGAGACGG--TGG--ATGTTAA-CTA--AACTTG--TTATGAGGACCATTT
CACAACAGACACATAGAACAAATC---ATGCTGGACACCCGAAAC---TAATGT------------CAATTACTTCTCAA
TTTTAAAACAA------TTTA---AAGAT---------------------------------------------------
--------------------------------------------------------------------------------
--------------------------------------------------------------------------------
--------------------------------------------------------------------------------
-------------------------------------------------------------TAAACTATCCA---ATAAC
T--------CTGA-GCTTATTCTCCAAA----------------------------------------------------
--------------------GCAA
>Tursiops_truncatus
CCTGGTACATCTACAATCAAAAGAATATAGTAAATTACTC----TGTGAT-AATT---AAGATTAAACTATCTGTGACTA
CAG-------------------TTAATACTGTATTGTATATTTGAAAGTTGCTAAGAGAGTAGATCTTAAAAGTTCTCAT
CACAAGAAAAAAA-----TTATAGC--TGTATGATGA--TGG--ATGTTAA-CTA--GAC-----TTGTTATGATCATTT
TGCAATATACACAAATACCGAATCGCTATGTTGCACACCTGAAAC-----ATGT-----TATATGTCAATTATAGCTCAA
CTTTTAAAAAA-----TTTTT---AAAAT---------------------------------------------------
--------------------------------------------------------------------------------
--------------------------------------------------------------------------------
--------------------------------------------------------------------------------
-------------------------------------------------------------TAAACTATCTT---ATAAC
TACAATATTCTAA-GGTCATTCTCTCAA----------------------TAAATCCTAAAGTATAAGT-----------
---------------CTGANNNNN
>Equus_caballus
CCTACTACATCTACAATCAAAAGAACATAGCCAATTACTTAGTAAGTGAT-AATT---AAGATTAAACTACCTGTGAC--
-----------------------------TGTATTGCATATTTGAAGGTTGCTAAGACAGTAGATGTTAAAAGTTCTCAT
CACAAGGGGAAAAA-AGTTTGTAAC--TGTGTGATAA--TGC--ATGTTAA-CTA--GACTTC--TTGTGGTGATCATTT
CACAATATATACAAATATCGAATC---ATATTGTTTACCTGAAGC---TAATAT----------GTCAATTATATCCCAA
----TAAAAAA---TTCTTTT---AAGAT---------------------------------------------------
--------------------------------------------------------------------------------
--------------------------------------------------------------------------------
--------------------------------------------------------------------------------
-------------------------------------------------------------TAAACTATCTG---CTAAC
TACAATTTACTGA-AGTCATTCTCCAAATTTAACCTTTTAAGTT-TAGTATTAATCCTAAAGTGTAAGT-----------
---------------TTGAAGCAT
>Ceratotherium_simum
CCTAGTATATCTACAATCAAAAGAACATAGTCAATTACTTAGCAAGTGAT-AATT---AAGATTAAACTATCTGTAACTA
TAG----------------GTAATAACACTGTATTGCATATTTGCAAGTTGTTAACACCATAGATCTTAAAAGTTCTCAT
CACAAGGGAAAAAA-AATTTGTAAC--TGTGTGATGA--TGG--ATGTTAA-CTA--GACTTG--TTGTGGTGATCATTT
CACAATATATACAAATATCAAATC---ATGCTGTATACCTGAAAC---TAATATAAGGTTATAAGTCAATTATATCCCAA
----TAAAAAAAATTTTTATT---AAGAT---------------------------------------------------
--------------------------------------------------------------------------------
--------------------------------------------------------------------------------
--------------------------------------------------------------------------------
------------------------------------------------------------AAAAACTATCTG---ATAAC
TACAATTTATTGA-AGTTGTTCTCCAAACTTAATCTATTACTTG--AGTGTGAATACTAACGTGTAAGT-----------
---------------CTGAAGCAT
>Myotis_myotis
TCTACTACATCTGC-ATCAAAGGAGTA-----AATTACTT----CATGAA-AATA---AAGATTAAAGTATCTGTGACTA
TAC----------------TTAATAATACTGTATTGTATATTTGAAGGTTGCTAAGA--GTACATCTTAA--GTTCTAAT
AACAAGGGGAAAAA----------CTAAGAAAAACAA-------ATGTCAA-TTA--GAC-----TAACGGTGATCATTT
CACAATATATACAAATATCGAATTATCATG-TATACACCTGAAAC---TAATATAGTGTCATATGTCAGTTACATTTCAA
---TTAAAAAAAAATTT---------AAT---------------------------------------------------
--------------------------------------------------------------------------------
--------------------------------------------------------------------------------
--------------------------------------------------------------------------------
-------------------------------------------------------------TAAACTTTCTG---TTAAC
------ATTTTGA-GGTCATTCTCCAAACTTAATATTTTATTTT--AGTATAA-TCCTAAAGTATAAAT-----------
---------------ATGAAGCAT
>Rousettus_aegyptiacus
CCTAGTATATTCAT-ATCAGAAGAATACAGTAAATTACTA----AGTGAT-AATT---AAGATTAAACCATCTGTGGCTA
CAG-------------------TCAATACTATACCGTTTATCTGAAAGTTACTAAGAGAATAAATCTTAAATGGTTTTGC
AATAAGTGGGAAAA-------------AATGAACTGAATTGG--ATGGTAA-CTA--GAC-----TTACGGTGATCATTT
CAGAATATGTACAAACACTGAATC---ATATTGTACACCTGAAACTAATACAGGGTTGTTATATGTTAATTATGGCTCAT
----TAAAAAAAAAATTTTTT---AAGAT---------------------------------------------------
--------------------------------------------------------------------------------
--------------------------------------------------------------------------------
--------------------------------------------------------------------------------
-------------------------------------------------------------TAAA--GTCT-----TAAT
------AT-CTAA-GGTCATTCTCTAAACTTGATATTTTATTTA-GTATATAAATCCTAAAGTGTAAAG-----------
---------------ATGAAACAT
>Condylura_cristata
CTTAGTACATTTACAATCAAAAAAATAT----------------AGTGAT-TATT-------------------------
--------------------------------------------------------------------------------
--------------------------------------------------------------------------------
--------------------------------------------------------------------------------
------------------------AACAT---------------------------------------------------
--------------------------------------------------------------------------------
--------------------------------------------------------------------------------
--------------------------------------------------------------------------------
-------------------------------------------------------------TAAACTATCTG---ATGAC
TATAAAACTGTAAATATTATTCTTTGAATTTAACCTT-TACTTT--AGTATAAATCCTAAAATATAAGTGA---------
---------------GTGAAGCAC
>Scalopus_aquaticus
CCTAGTACCTTTACAATCAAAAGACT-T----------------ATTGAT-TATT-------------------------
--------------------------------------------------------------------------------
--------------------------------------------------------------------------------
--------------------------------------------------------------------------------
------------------------AAGAT---------------------------------------------------
--------------------------------------------------------------------------------
--------------------------------------------------------------------------------
--------------------------------------------------------------------------------
-------------------------------------------------------------TAAACTATCTG---TTAAC
TACAAAGCTGTAAAGATCATTCTTTGAATTTAACATTTTACTTT--AGTATAAATCCTAAAGTGTAAATGTAATGTGTAA
TCCGAAAATCTAAGTCTGAAGCAT
>Homo_sapiens
CCTA--ACATCTATAATCAAAAGAATATAGTAAGTTACTT----AGTGAT-GTTT-------------------------
--------------------------------------------------------------------------------
--------------------------------------------------------------------------------
--------------------------------------------------------------------------------
------------------------AAGAT---------------------------------------------------
--------------------------------------------------------------------------------
--------------------------------------------------------------------------------
--------------------------------------------------------------------------------
-------------------------------------------------------------TAAACTATCTG---ATAAC
TACAATATTCTGA-GATTATTCTCTAAACTTAATCTTTTACTTTAGTATATAAATCCTAAAGTATAAGT-----------
---------------CTGAAGCAT


Bat166_LINE

>L1MA9_3END
--------------------------------------------------------------------------------
--------------------------------------------------------------------------------
--------------------------------------------------------------------------------
--------------------------------------------------------------------------------
-------------GGGAAATGGGGAGATGTTGGTCAAAGGGTACAAAGTTTCAGTTATGCAGGATGAATAAGTTCTGGAG
ATCTAATGTACAGCATGGT-------GACTATAGTTAATAATACTGTATTGTATACTTGAAATTTGCTAAGAGAGTAGAT
CTTAAGTGTTCTCACCACACA----CAAAAAAATG-------GTAAC--TA--------------------------TGT
GAGG-TGATGGATATGTTAATTAGCTTGATTGTGGTAATCATTTCACAATGTATACGTATATCAAAACATCACGTT-GTA
CACCTTAAATATATACAATTTTTATTTGTCAATTATACCTCAATAAAGCTGG------AAAAA-----------------
--------------------------------------------------------------------------------
---
>Canis_familiaris
TAAAGCTTTATTCA------------------------------------------------------------------
--------------------------------------------------------------------------------
--------------------------------------------------------------------------------
-------------------------TCATTCTTC---CAAATGGC-TAATGG--CAAACTGG-AAAGAGTT---AAAAAT
GTGATTGAAT---------------AAAGATGATCAAAAGGTGCAAACTTCCAGCTGT--AAGAT----AATCACAGGGG
GTGTAATGCACAACGGGAT-------GACTAGAGGTAACACTACTGCATGCTATGTTTGAAAGTTACTAAGAGAATAAGT
CCTAAAAGTTTTCATCATTAG----AAAAAAATATTTTGGGGGTAACTATGAGTTGCCTCATATGAGTTCAATCCCCTAT
GAAA-TGATGG--ATGTTGACTAAACTTA-TGTGGTAACCATTTTACAA-ATAT--ATATGCCACGTGTTTATGCC-ATA
CAC-TTAAATTTA-TGTAGTACTGTATGTCAATTTTATCATAATAAAACTGA------AAAAAAATTCCAAAGTAAAAAA
--------------GAAAATATGATTGAAT---TAAAAGCTCTAATAAATGTCAGCTTATTGCTCCAATAATTGCTATTG
CTT
>Felis_catus
TAAGTCTTTCTCCA------------------------------------------------------------------
--------------------------------------------------------------------------------
--------------------------------------------------------------------------------
-------------------------TCATTCTCT---CAAATGGC-TAATGG--CAGACTGG-AAAGAGTT---AAAAAT
GTGATTGAAT---------------AAAGATGGTCAGAAGGTCCAAACTTCCAGTTGT--AAGATAAATAATCACAGGGG
ATGTAATGCACAGCATGAT-------GACTATAGTTAACACTTCTGTATACAATATTTGAAAGTTGCT------------
--------------------------------------------------------------------------------
-----------------------------------------------------------------------------GTA
CCACTTAATCTTA-TACAGTGCTGTATGTCAATTATATCTCAATAAAACTA-------AAAACAATTTTAAATTAAAAAG
AAAATGAAAGA---CAACATATGATTGAAT---CCGAAGCTTCGATCAATGTCGCCTTAGTGCTCCAACAATTGCTATTG
CTA
>Manis_pentadactyla
TAAA----TATTCA------------------------------------------------------------------
--------------------------------------------------------------------------------
--------------------------------------------------------------------------------
-------------------------CCATTCTTT---CAAATGGC-TAATGA--CAGACTGC-AAAGAGTT---AAAAAT
GTGATTGAAT---------------AAAGGTGGTCAAAAAGTACAA-TTTATAGTTAT--AAGATAAAAAATTACTGGGG
GTATAATACACAACATGATGACTGCAGACTACAGTTAACACTTC-ATATGGTATATTTGAAAGTTGCTAAAAGAGTAAAT
CTTAAAAGTTTTCACAAGGAA----AACAAAAAAATTTTT--GTAAC--TA--------------------------TGT
GAGATTAATCA--ATGTGAACTAAATT------GGTGATCATTTTGCATTATCT--GTATATCAAGTCA---TGCT-GTA
TACTTTAAATTTATTATAACACTGTATGTCAATTATACCTCATTAAACTTGA------AAATTAAAAAAGGAA-------
--------------AATAATATAATTGAAT---CAGAAGCTCTAATAAATGTCAGCTTATTGTCTCAACAATTGCTATTG
CTG
>Sus_scrofa
TGAAGTTTTAATCACTGTGGCTTTTTTTTTTTTTTTTTTTCTTTTTAGGGTCAGACTTGCAGCATATGGAGGTTCCCAGG
CTAGGGGTCAAATCGGAACTACAGCTGCCAGCCTACACCACAAGCCACAGCAACGCCAGATCTGAGCCAAGTCTGTGACC
TACACCACATCTTCTTAACCCACTGAGAGAGGCCAGGGATCGAACCCACAACTTCATGGTTCCTAGTCGGATTCTTTTCC
ACTGCGCCATGGTGGGAACTCCGAGTCATTGCTTTTTCAAATGGC-TAAAAG--CAGATTGG-AAAGAGTT---TAAAAT
GGGATTGAAT---------------GAAAATGGTCAAAATACACAAACTTCCAGTTAT--AAGATAAATAATTATTGGGG
AT-TAATGCACAACCTGAT-------GACTGTAGTTAAC--TGCTATATGGTACATTTGAAAGTTGCGAAGGGAATAAAT
TCAAAAGTTTCTCATCACAAG----AAAAAAAGTTTTT----ATAAC------------------------------TAT
GAGG-TAATAG--ATGTTAACTGAGCTTATTGTGTTAATCATTTTGCAATATAT--GTAGGTCAA-TCATTATGTTGGTA
CACCTTAAATTTA-TACAGTGCTGTATGTTAATTATA--ACAATGAAACTGA------AAAATAAAAATAATAAAAAGAT
ATAAAAAATTT---AAAAACATGATCAATT---TGGAAGCTCTAATAATTGTCAGCTTAGGGCTCCAATAATTGCTATTG
CTA
>Bos_taurus
TGAATCTTTAATCA------------------------------------------------------------------
--------------------------------------------------------------------------------
--------------------------------------------------------------------------------
-------------------------TCATTTTTT---CAGATGGC-TAATAG-----ACTGGAAAAGAGTT---TAAAAT
GTGAGTGAAT---------------GAAGGTGGTCAATAGATACAACCTTTCAGTTAT--AAGATAAATAATTACTGGAG
ATGTAAGGAACAACATAAT-------GACTACAGTTAACACTGCTGTATAATATATTTGAAAGTTGCTAAAGGAATAAAT
CCTAAAATTTCTCATCACAAG----GAAAAAAAATTTT----ATAAC--TA--------------------------TAG
-----------------TCATTGAACTTACTGT--TAATAATTTTTCAGTGTAT--GTAGGTCAAGTTATTATGCT-GTG
CACCTTAAATTTA-TAGAGTGCTGTATGTCAGTTATATCTCAATAAAACTGA------AAAAGAAAACTAGTAAAAAGAA
ATAAAAATTTT---AAAAATATGATGGATT---CAGAAGTTCTAATGAATGTCAGCTTACAGCTCAAACAATTGCTATTG
CTA
>Equus_caballus
TAAATCTTGATTCA------------------------------------------------------------------
--------------------------------------------------------------------------------
--------------------------------------------------------------------------------
-------------------------TCATTTCTT---CAAATGGC-TAATGG--CGGACTGG-AAAGAGTT---AAAAAT
GTGATGGAAT---------------GAGGGTGTTTAAAACGTACAAACTTCCAGTTAT--AAGATAAATAAATACCGG-G
TTATAATGCACAACACGAT-------GCCCATAGTTGACATTGCTGTATG-TATATTTGAAAGTTGGTAACAAAGTAAAT
CCTAAAAGTTCCCATTACAAG---GGAAAAAAAATTTTTT--GTAAC--TA--------------------------TAT
GAGG-TGATGG--ATGTTCACTAGATTTATTGTGGTGATCATTTTGCAATATAT--GTA-GTCAAATAA-----------
----------------------------------------------------------AAAAGAAAAAAGAAAAATAAAT
AAAAGGA-------AAAAACATGATTGAAT---CAGGAGCTCTAATAAATGTTAGCTTATTGCTGCAACAATTACTATTG
CCA
>Ceratotherium_simum
TAAAGCTTTATTCA------------------------------------------------------------------
--------------------------------------------------------------------------------
--------------------------------------------------------------------------------
-------------------------TCATTCCCT---CAAATGGC-TAATTT--CAGACTGG-AAAGAGTT---AAAAAT
GTGATTGCAT---------------GAGGGGGGTCAAAAGATACAAAATTCCAGTTAT--AAGATAAATAATTAATGG-G
TCGTAATGCATAACATGAC-------GACTACACTTCACATTGCTGTAAGGTATGT------------AAGAGATTAAAT
CTTGAAAGATCCCATCACAAGAGGAAAAAAAAAATTTTTTTTGTAAC--TA--------------------------TAT
GAGG-TGATGG--ATATTAACTAAGCTTATTGTGGTAATCATTTTGCAATATAC--GTAAGTCAAGTGA-----------
----------------------------------------------------------AAAATAAAAAAAAGAAAAAAGA
AAAAAAAA------GAAAATATGATTGAAT---CAGAAGCTCTAATAAATGTTAGCTTATTGCTCCAACAATTACTATTG
CTA
>Myotis_myotis
TA-TGCTTTCTTCC------------------------------------------------------------------
--------------------------------------------------------------------------------
--------------------------------------------------------------------------------
-------------------------TTATTCTTT---CCAATGGCTAAATGG--CAGACTGG-AAAGAGTT---AAAAAT
ATGGT----C---------------TAAGGTGGGCAGAAGGTACAAATTTCCAGTTAT--AAGATAAATAATTACTGGGG
ATGGAATGTGTAATATGAT-------GACTACAGTTAACATTGCTGTACGGTATGTTTGATAGTTGCT--CAGAGTAAAT
TCTAGAAGTACTCATCACAAG----GAAAAACATTTTATTTTATAAG--CA--------------------------CAT
AAGG-TAATGG--ATGTTAACTAAACCTACTGTGGTGATCA-TTTGTAATATAT--GTACATCAAGTCATCACGCT-GTA
CACCCTCACTTACATATGGTACTGTGTGTCAATTATATCTCGATAAAACTGG------AAAATAAACCAAAAAAAGGAGA
AA------------AAATACATGATTGAAT---CAGAAACTCGAATAAGCGTCAACTTATTGTTCCAACCATTGCTATTG
CTG
>Rousettus_aegyptiacus
TAAAACTTTATTCA------------------------------------------------------------------
--------------------------------------------------------------------------------
--------------------------------------------------------------------------------
-------------------------TCATTCTTT---CAAATGGCTTAATGG--CAGACCAG-AAAGAGTT---AAAAAT
GTGATTGAAT---------------GAAGGTGGTCAAAAGGTACAAACTTCCAATTAT--AAGATAAATAATTATTAGGG
ATGTGATGTGAAAAATGGT-------GCCTATAGCTACCACTGCTGTA-GGTATGTTTGAAAGTTGCTGATAGAGTAAAT
CCTAGAAGTTCTCATAAGAAG----AAAAAAAAAGTTTTTTTGTAACTATA--------------------------TAT
GAGG-TTATGG--ATGTTAACTAAACTTAATGAGGTAATCATTTTGTGATATAT--GTATGTCAAGTTATCATGCT-GTA
CACCTTCAACTTA-TACAGTGCTATATGGCAATTATATCTCAATAAAACTAACCAAATAAACAAAAATAAACAAACAAAC
AAAAGAAACAG---AAAAACATGATTAAAT---CAGAAGCTCTAATTTATGT--------TGCTCCAACATTTGCTGTCG
CTA
>Condylura_cristata
TAAG------TTTA------------------------------------------------------------------
--------------------------------------------------------------------------------
--------------------------------------------------------------------------------
-------------------------ACCTTTTTTAAAAAAATGGC-TAATGG--CAGACATT-AAAGAGTT---------
--------------------------------------------------------------------------------
--------------------------------------------------------------------------------
--------------------------------------------------------------------------------
--------------------------------------------------------------------------------
--------------------------------------------------------------------------------
--------------AAAAAAATAACTGAGT---CAGAAACTCTGCCAAATGTTATCTTATGGCTCCAACATTTACTACTG
CTG
>Sorex_araneus
CATAGTTTTACTTG------------------------------------------------------------------
--------------------------------------------------------------------------------
--------------------------------------------------------------------------------
-------------------------CCATATTTT-TCCAGTTGG--TTACAGTGCAGACAGC-AAGGAGTT---------
--------------------------------------------------------------------------------
--------------------------------------------------------------------------------
--------------------------------------------------------------------------------
--------------------------------------------------------------------------------
--------------------------------------------------------------------------------
--------------AAAAATTAGAATTCTT---TAGAAGCT-----------------GTGGCACCAATAATTGCTGTTG
TTA
>Homo_sapiens
TAATGCTTTGCTTA------------------------------------------------------------------
--------------------------------------------------------------------------------
--------------------------------------------------------------------------------
-------------------------TCATTCTTT---CAAATGGC-TAATGG--CTAACTAG-AAAGAGTT---------
--------------------------------------------------------------------------------
--------------------------------------------------------------------------------
--------------------------------------------------------------------------------
--------------------------------------------------------------------------------
--------------------------------------------------------------------------------
--------------AAAAATATGATTGAAT---CAGAAGCTCTAATAAATGTTAGCTGATTTCTCCAACAGTTACTAAAG
CTA


Bat171_LINE

>L1MA9_3END
--------------------------------------------------------------------------------
-------------------------------TTTTTC-------------------------------------------
--------------------------------------------------------------------------------
---------------------------------CAGCTTTATTGAGGTATAAT---------------------------
TGACAAATAAAAATTGTATATATTTAAGGTGTACAACGTGATGTTTTGAT-ATACGTATACATTGTG-AAATGATTACCA
CAATCAAGCTAATTAACATATCCATCACC---------------------------------------------------
--------------------------------------------------------------------------------
--------------------------------------------------------------------------------
--------------------------------------------------------------------------------
---------------------------------------------------
>Canis_familiaris
TAAG-AAATTTTCCAATCCATGTAAAAGTTGCAAGATGCTATATGATTT---CA-----------TTAATTTTA---TTG
AGAGTTAAGTAGTTTTATTTTTTTGAAATCTCACTTCTTTATTTCCAGACTGCGTGTCAGTTTTATTTGCATTGAATACC
ACATAATAATCATGTCAATGTAAAATATTAAAGAGGGACTAGAGTGTCATTGTAAGGAAATATCTTCATCAACTAAATTA
CCTTTTTTTTTTTTTCTTTTTTACTTTTTTAGTCAGGTTTATTGAGGAATAATTTAGAGAATTAAGGAATTTTATTGAGG
TGACATAG-ATTATTATGTCAGTTTTAGGTATATAACATGA---TTTGATAATACTTATATACTGTA-AAATGATTACCA
CAGT----TTAGTGA--ATATC----------TAATAATTCA-T---GTTTGAAA----TCACC-TTGG-------AAAG
T-------AGA--CT-----------------------------------------------------------------
--------------------------------------------------------------------------------
--------------------------------------------------------------------------------
------------------------------TTTCTT---TTGGTTGTTAAA
>Felis_catus
TAAG-AAATTTCCCAATCCGTGTGGAAGTGGCAAGATGCTATCTGATTT---CA-----------ATAATTTAA---TTG
AGATTGAAG-----------------------------------------------------------------------
--------------------------------------------------------------------------------
---------------------------------TAATTTTATTGAGAGAG--C---------------------------
TGACATAT-AATATTGCATCAGTTTTAGGTATGTAATATGATGATTTGAC-ATATGTATATACTATA-AAATAATTACTG
CAGT----TTAGTGA--CTATC----------CAAACATTCA-G---GTTTGAAG----TCACCCTTGG-------AAGG
T-------AGAC--------------------------------------------------------------------
--------------------------------------------------------------------------------
--------------------------------------------------------------------------------
------------------------------TTTTTT---GTTGTTGTTAAA
>Manis_pentadactyla
NNNNNNNNNNNNNNNNNNNNNNNNNNNNNNNNNNNNNNNNNNNNNNNTT---CA-----------GTAATTCAG------
---------------GGGTTT------CCCCCTGCCC-------------------------------------------
--------------------------------------------------------------------------------
---------------------------------TGGTTTTACTGAGATACAAC---------------------------
TGACATAT-AATATTAAATTTGTTTTAGTTATTTAACATGACGATTTGAT-ATATGTATATATTGTG-AAATGA-CAGCA
CAGTAAATTTAGTTA--ATATG----------CAATAATTCA-G---GTTTAAAG----TCACC-TTGG-------AAGG
A-------GGAATTTTTT--------------------------------------------------------------
--------------------------------------------------------------------------------
--------------------------------------------------------------------------------
------------------------------TTTTTT---TTGGTTATTAAA
>Sus_scrofa
TAAA-AAGTTTCCCAATTCATGTGGAAGTGGAAACATGTTTTCTGATTT---CA-----------ATAATTCAG------
---------------GGGTTC-----------CCCTC-------------------------------------------
--------------------------------------------------------------------------------
---------------------------------CCATTTTATTCAAATATAAT---------------------------
CGATATA--AACATTATTTTAGTTTTAGGTGCATACTGTGATGATTTAAT-A----------------AAGTAATTACTA
CAACAGGTTTAGTTA--ACATC----------CAAGAGTTCA-G---GTTTAAAG----TCACC-TCGGAAAATAAAAAA
A-------AAAGTCTTTTTGCCTTTTCTAGGGCCGCTTCCCATGGCATATGGAGGTTCTCAGGCTAGGGGTCAAATCAGA
GCTGTAGCCACCAGCCTACGCCAGAGCCACAGCAACGCGGGATCTGAGCCTCGTCTGCGACCCACACCACAGCTCATGGC
AACGCCAGATCCTTTACCCACTGAGAAAGGCCAGGGATCGAACCCGCAACCTCATGGTTCCTAGTCGGATTCATTAACCA
CTGCGCCATGACGGGAACTCCTAAAAAAAATTTTTT---TTGGTTGTTAAA
>Bos_taurus
TAAAAAAATTTCCCAACTCATGCGGAAGTGGCAAGATGTTTTCACAATT---CACAATTGCTTTCACAATTCAC------
---------------AATTGCTTTCACAATTTCCTTC-------------------------------------------
--------------------------------------------------------------------------------
---------------------------------TCATTTCACTGAAATATAACT--------------------------
TGAGATAT-AACACTGCATTAGTTTTAGGTAAATAACATGATGATTTAAT-ACATGTATGTATTGTG-AAATGATTACCA
CAGTAAATTTAGTTA--ATACC----------CAATAATTCA-G---GTTTAAAG----TCACC-TTGG-------CAGG
T-------AAAATTTTTT--------------------------------------------------------------
--------------------------------------------------------------------------------
--------------------------------------------------------------------------------
------------------------------TTTTTT---TAGGTTGTTAAA
>Equus_caballus
TAAGAAAATTTCCCAATCCATGTGAAAGTTGCAAGATGTAATCTGATTT---CA-----------ATAATTTAG------
---------------AATTTC---------CCCCCTC-------------------------------------------
--------------------------------------------------------------------------------
---------------------------------CAGTTTTATTGAGATATAAT---------------------------
CGACATAT-AACATTGTATTGCTTTTAGGTGTATAACATAATGATTTGAT-GTATGTATATACTGTGAAAATGATTACCA
CAATAAGTTCAGTTA--GTATC----------CAATAATTCA-A---GTTTAAAG----TCACC-TTGG------AAAGG
T-------GGAATCT-----------------------------------------------------------------
--------------------------------------------------------------------------------
--------------------------------------------------------------------------------
------------------------------TTTTGT---TTGGTTGTCAAA
>Ceratotherium_simum
TAAGAAAATTTCCCAATCCATGTGGAAATGGCAAGATGTTATCTGATTT---CA-----------AAAATTTCG------
---------------AGTTTT-----------TCCCC-------------------------------------------
--------------------------------------------------------------------------------
---------------------------------CAGTTTTATTGAGATATAAT---------------------------
TGACATAT-AACATTGTGTTAGTTTTAGGTGTATAACATGATGATTTGAT-ATATGTACATATTGTGAAAATGATTACCA
CAATAAGTTTAGTTA--ATATC----------CAATAATTCA-G---GTTTAAAG----TCACT-TTGG-------AAGG
T-------GTAATC------------------------------------------------------------------
--------------------------------------------------------------------------------
--------------------------------------------------------------------------------
------------------------------TTTTTT---TTGGTTGTTAAA
>Myotis_myotis
TAAAAAAAATTTCCCAATCCTATGGAAGTGGCAAGGTGCTATCTGATTT---CA-----------TTAATTCAG------
---------------GGGCTC---------CCACCCC-------------------------------------------
--------------------------------------------------------------------------------
---------------------------------CAGTTTTATTAAAATATAAT---------------------------
TGACATAT-AACATTGTACTAGTTGTAGGTGTATAACATGATAATTTGAT-AGAAGTAT-TATTGTG-AAATGATTACTA
TAATAAGCTTAGTTA--ACAGC----------CAGTAATTCA-G---ATTTAAAG----TCACT-TTGG-------AAGG
A-------ATAATCTTTTTGTTTGTATATTTG------------------------------------------------
--------------------------------------------------------------------------------
--------------------------------------------------------------------------------
------------------------------TTTTACTGGTTGGTTGTTAAA
>Rhinolophus_ferrumequinum
TAAGAAAATTTCCCAATCCACATGGAAGTGGCAAAATGTCATCTGATTT---CA-----------ATAATTCAG------
---------------GGTTTC--------CCCACCCC-------------------------------------------
--------------------------------------------------------------------------------
----------------------------------AGATTTACTGAGATATAAC---------------------------
TGACATGT-AACATTGTTTTAG------GCATATAACATGATAATTTGAT-ATATGTATATAATGTG-GAAGGATTACCA
CAGTAAGTTTAGTTA--ATATT----------CAATAATTCA-G---GTTTAAAGTAACTCATC-TTGG-------AAGA
A-------ACAATCTTTT--------------------------------------------------------------
--------------------------------------------------------------------------------
--------------------------------------------------------------------------------
------------------------------TTCTTTTTTTTGGTTGTTAAA
>Condylura_cristata
TGAGAAAATTTCCCAATCCATGTGGAACTGGCAAGATGTTATCTGATTT-------------------------------
--------------------------------------------------------------------------------
--------------------------------------------------------------------------------
--------------------------------------------------------------------------------
--------------------------------------------------------------------------------
--------------------------------CAATAATTCA-G---GTTTAGCG----TCACC-TCAGTGATAAGGAGG
TAGAAGGCAGAATCTTTTTTTTT---------------------------------------------------------
--------------------------------------------------------------------------------
--------------------------------------------------------------------------------
------------------------------TTTTTT---GTGGTTGTTAAA
>Solenodon_paradoxus
TAAGAAAATTTTCCAACCCTTGTGGAAATGACAAGATGTTATCTGATTT-------------------------------
--------------------------------------------------------------------------------
--------------------------------------------------------------------------------
--------------------------------------------------------------------------------
--------------------------------------------------------------------------------
--------------------------------AAATAACTCAGG---GTTTTTAG----TCACC-TTAGTAATAAGGAAG
T-------GGAATTTTT---------------------------------------------------------------
--------------------------------------------------------------------------------
--------------------------------------------------------------------------------
------------------------------ATTTTT---TTGGTTGTTAAA
>Homo_sapiens
GAAGAAAATTTCCCAATCCATGTGGAAGTGGCAACATGTCATCTGACGT-------------------------------
--------------------------------------------------------------------------------
--------------------------------------------------------------------------------
--------------------------------------------------------------------------------
--------------------------------------------------------------------------------
--------------------------------CAATAATTCA-G---GTTTAAGG----TCACC-TTAGTGTTAAGGAGG
T-------GGAATCTCTC--------------------------------------------------------------
--------------------------------------------------------------------------------
--------------------------------------------------------------------------------
------------------------------TT-------TTGGTTGTTAGA


Bat172_LINE

>L1MA9_3END
--------------------------------------------------------------------------------
--TTTTTCCAGCTTTATTGAGGTATAATTGACAAATAAAAATTGTATATATTTAAGGTGTACAACGTGATGTTTTGATAT
ACGTATACATTGTGAAATGATTACCACAATCAAGCTAATTAACATATCCATCACCTCACATAGTTACCA-----------
---------------------------TTTTTTTGTGTGTGGTGAGAACACTTAAGATCTACTCTCTTAGCAAATTTCAA
GTATAC----AATACAGTATTATTAAC---------TATAGTCACCATG---------------------CTGTA-CATT
AGATCTCCAGAACTTATTCATCCTGCATAACTGAA-ACTTTGTACC----------------------------------
--------------------------------------------------------------------------------
-----
>Canis_familiaris
TTGTTGCTATTAT------TATTTTTACCTTTC--AGTTT-ATGCTTTTGTGGCATAAT---CAATT----------TT-
-------CCAGTTTTGTTAAGATATGATTAATATAC-AGAACTGCATATGTTTAAGATGTATAGCAT-ATAATTTGATTT
ACATAT--ATCATGAAATTACTACCAC----AATTTAATTAAC--ATTCATTGTCTCCTGTAGTCACAAAA---------
---------------ACATTA------TTTCCCT---TGTGATAAGAACTCTTAAGATTTATTCTTTT---AACTTTCAT
TCATACCCAAAATATAGAACATGTCACAAATTTGTGTGTCATCCTTGTA-AGGGGTCATACTGA---TCTCTGTATCATT
CCAATTTTAGTATATG----TGCTGCCAAAGTGAGCA------------CTACGTATGTATATA----------------
---------------------------TGATGCTTATTTCAGTAGACCTTCCATC-------TTTGTCAGACAAAAAAT-
TTCTT
>Felis_catus
TTGTTGCTATGATTTT---TTTTTTTACCTTTC--AGTTT-GTGCCTTTGTGGCATAAT---CAGTC---------TTT-
-------CCAGTTTCACTGAGATATAATTGACATAC-AGCACTGCATTCATTTAAGAGACACAGCATAATGATTTGATTT
ACATAT--ATCATGAAGTAATTACA------AGTTTACTTAAC--AT-AAGTATCTCATACAGTTACAAAA---------
---------------AAAATA------TTTTTCT---TGTGATAAAAA--CTTAGGAT-TACTATCTT---AACTTTCAT
TTATAGCAAAAATATGGAACAGTTCACAAATTTGTGTGTCATCCTTATG-GGGGGCCATGCTAATCTTCTCTGTATCATT
TCAGTTCTATTATGTG----TGCAGCCAAAGTGGGCA------------ATCTATATCTATATC---TGTATCTATCTAT
ATCAATATCTATATGCACACACACACATAATGCTTATTTCGGTAGACCTTCCATCTTCCATTTTTGTCAGACAAAGCAA-
TTCTT
>Manis_pentadactyla
--------------------------------------------------------------------------------
--------------------------------------------------------------------------------
--------------------------------------------------------------------------------
--------------------------------------------------------------------------------
--------------------------------------------------------------------------------
--------------------TACTGCCTAAGTGACCT------------CATTCTATTTTTT------------------
---------------------------TAATGCCCATT-CAATGGACCCTCCATC-------TTTGTCAGAAAAAGCAA-
TTCTT
>Sus_scrofa
TTGTTGCTATTAT------TATTAT------------------------------TAAT---CAATT---------TTT-
-------CCAG-----------TACAACTGACAAAC-ATTACTGTGTAAGTTTAACGTGCATAACACAATGGTTCAACTT
AGGTAT--ATCATGAAATGATTACTAC---------ATTTCAC--AT-CATCATTTCATATAGATACATCATCTAATAAG
ATACAAAAAAAAGAAAAAATA------TTTTCTT---TGTTATGAGA------AGGATCAATGCTCTTAACAACTTTCAT
ATATACCAAAGATATGGAATGCTCCACAAATTTGCATGTGATCC-TGTGCAGAGGTCATGTTTATCCTCTCTCTATCACG
GCAATTTTAACATACA----TGCTGCCAAAGCTAACA------------CGATCTATTTT--------------------
---------------------------TAATACCTATTTCA-TAGACCTTCCATC-------TTTACCAGACAAAACAA-
TTCTT
>Bos_taurus
TTGTTGCTATTCT------TATTATTATCTTTC--AATTTCATGCTTTAATGGCATAAT---CTATT-------TTTTT-
-------CCAGTTTCATTGAGATGCACTGGATGTAC-AGCACTGTATAAGTTTAAGATGTATAGCATAATGATTTGACTT
ACATAT--ATCATGATATGATTACTACA---AGTTTAA----------CATCGTCTTATACAGATCCATAATCTCATCA-
TTACAAAAAAAGAAAAAAATA-------TTTTAT---TGTGATGAGA------AAGATCAATTCTCTTAACAACCTACAA
ATATACCAAAAATATGGAATCCTTCACAAATGTACATGTCATCC-TGTA-CAGGGCCATGTTAATCTTCTCTGCATCATT
CCAATTTTAGCATATG----TGCTGCCAAAGCTAGCA------------CAATCTATTTTT-------------------
---------------------------TAATGCCTATTTCAGTAGACCATCCATC-------TTTACCAGAC-AAGCAA-
TTCTT
>Equus_caballus
TTGTTGCCATTGTTATTATTATTATGACCATTC--AATGTGATGCCTTTATGGCATAAT---GAATCTA----TTTTTT-
-------CCAGTTTTATTGAGCTATAATTGACATAC-AACACCATATAAATTTAAAATATACAGCATAATGGTTTGACTT
ACAAAT--ATTATGAAATGATTGCACCA---AGTTTAGTTAAC--ATCCATCATCTCAGATAGTTATAAAA-------AA
AGAAAAAGAAAAAGAAAAATATACGTTTTTTTCT---TGTGATGAGAACTC--AAGATTTACTCGCTTAAGAGCTTTCAC
ATATACCAAAAATATGTAACGCTTCATGAATTTACATGTCATCCTTGTG-AAGGGCCATACTAA---TCTCTGTATCATT
CCAATT-TAGTAGATG----TGCTGCTGAAGTGAGCA------------CCAACTATTTTTTT-----------------
---------------------------TAATACTTATTTCGATAGACCTTTGGTC-------TTTGTCCGACAAAGAAA-
TTCTT
>Ceratotherium_simum
[truncated: 3,093,780 more chars]
