# Supplementary material for: Contradictory Phylogenetic Signals in the Laurasiatheria Anomaly Zone
Source: Genes (Basel). 2022 Apr 26;13(5):766. doi: 10.3390/genes13050766 (PMC9141728; doi:10.3390/genes13050766)
Supplement: Supplementary file 1 [file genes-13-00766-s001.zip › Supplementary_Materials/Supplementary_Table_S1.xlsx]

## Sheet: Sheet1
Supplementary Table S1
Number of retrotransposons found for all possible laurasiatherian order affiliations
	Order affiliation				Number of markers
					present study	combined dataset (present study+Doronina et al. 2017)
1	Cetartiodactyla	Carnivora			27	36
2	Cetartiodactyla	Perissodactyla			27	34
3	Cetartiodactyla	Chiroptera			2	6
4	Cetartiodactyla	Eulipotyphla			2	2
5	Carnivora	Perissodactyla			28	34
6	Carnivora	Chiroptera			12	19
7	Carnivora	Eulipotyphla			5	5
8	Perissodactyla	Chiroptera			36	40
9	Perissodactyla	Eulipotyphla			8	8
10	Chiroptera	Eulipotyphla			5	5
11	Cetartiodactyla	Carnivora	Perissodactyla		32	37
12	Cetartiodactyla	Carnivora	Chiroptera		18	21
13	Cetartiodactyla	Carnivora	Eulipotyphla		1	1
14	Cetartiodactyla	Perissodactyla	Chiroptera		12	19
15	Cetartiodactyla	Perissodactyla	Eulipotyphla		3	3
16	Cetartiodactyla	Chiroptera	Eulipotyphla		3	3
17	Carnivora	Perissodactyla	Chiroptera		23	29
18	Carnivora	Perissodactyla	Eulipotyphla		4	5
19	Carnivora	Chiroptera	Eulipotyphla		1	1
20	Perissodactyla	Chiroptera	Eulipotyphla		2	3
21	Cetartiodactyla	Carnivora	Perissodactyla	Chiroptera	97	97
22	Cetartiodactyla	Carnivora	Perissodactyla	Eulipotyphla	8	10
23	Cetartiodactyla	Carnivora	Chiroptera	Eulipotyphla	5	7
24	Cetartiodactyla	Perissodactyla	Chiroptera	Eulipotyphla	2	5
25	Carnivora	Perissodactyla	Chiroptera	Eulipotyphla	4	4
Total					367	434
Markers from Doronina et al. 2017, that were included in combined dataset and where Eulipotyphla is "?"
	Order affiliation					Number of markers
	Cetartiodactyla	Carnivora				1
	Cetartiodactyla	Perissodactyla				1
	Cetartiodactyla	Chiroptera				3
	Carnivora	Perissodactyla				3
	Carnivora	Chiroptera				3
	Perissodactyla	Chiroptera				6
	Cetartiodactyla	Carnivora	Perissodactyla			7
	Cetartiodactyla	Carnivora	Chiroptera			6
	Cetartiodactyla	Perissodactyla	Chiroptera			3
	Carnivora	Perissodactyla	Chiroptera			3
Total						36
